# Supplementary material for: Reactivity of shape-controlled crystals and metadynamics simulations locate the weak spots of alumina in water
Source: Nat Commun. 2019 Jul 17;10:3139. doi: 10.1038/s41467-019-10981-9 (PMC6637198; doi:10.1038/s41467-019-10981-9)
Supplement: Supplementary file 4 — Dataset 1 [file 41467_2019_10981_MOESM4_ESM.txt]

#! FIELDS CNs CNw file.free der_CNs der_CNw
#! SET min_CNs -0.127277
#! SET max_CNs 6.09207
#! SET nbins_CNs  441
#! SET periodic_CNs false
#! SET min_CNw -0.133801
#! SET max_CNw 5.35262
#! SET nbins_CNw  389
#! SET periodic_CNw false
   -0.127277000   -0.133801000   -0.000000000   -0.000000000   -0.000000000
   -0.113142120   -0.133801000   -0.000000000   -0.000000000   -0.000000000
   -0.099007241   -0.133801000   -0.000000000   -0.000000000   -0.000000000
   -0.084872361   -0.133801000   -0.000000000   -0.000000000   -0.000000000
   -0.070737482   -0.133801000   -0.000000000   -0.000000000   -0.000000000
   -0.056602602   -0.133801000   -0.000000000   -0.000000000   -0.000000000
   -0.042467723   -0.133801000   -0.000000000   -0.000000000   -0.000000000
   -0.028332843   -0.133801000   -0.000000000   -0.000000000   -0.000000000
   -0.014197964   -0.133801000   -0.000000000   -0.000000000   -0.000000000
   -0.000063084   -0.133801000   -0.000000000   -0.000000000   -0.000000000
    0.014071795   -0.133801000   -0.000000000   -0.000000000   -0.000000000
    0.028206675   -0.133801000   -0.000000000   -0.000000000   -0.000000000
    0.042341555   -0.133801000   -0.000000000   -0.000000000   -0.000000000
    0.056476434   -0.133801000   -0.000000000   -0.000000000   -0.000000000
    0.070611314   -0.133801000   -0.000000000   -0.000000000   -0.000000000
    0.084746193   -0.133801000   -0.000000000   -0.000000000   -0.000000000
    0.098881073   -0.133801000   -0.000000000   -0.000000000   -0.000000000
    0.113015952   -0.133801000   -0.000000000   -0.000000000   -0.000000000
    0.127150832   -0.133801000   -0.000000000   -0.000000000   -0.000000000
    0.141285711   -0.133801000   -0.000000000   -0.000000000   -0.000000000
    0.155420591   -0.133801000   -0.000000000   -0.000000000   -0.000000000
    0.169555470   -0.133801000   -0.000000000   -0.000000000   -0.000000000
    0.183690350   -0.133801000   -0.000000000   -0.000000000   -0.000000000
    0.197825230   -0.133801000   -0.000000000   -0.000000000   -0.000000000
    0.211960109   -0.133801000   -0.000000000   -0.000000000   -0.000000000
    0.226094989   -0.133801000   -0.000000000   -0.000000000   -0.000000000
    0.240229868   -0.133801000   -0.000000000   -0.000000000   -0.000000000
    0.254364748   -0.133801000   -0.000000000   -0.000000000   -0.000000000
    0.268499627   -0.133801000   -0.000000000   -0.000000000   -0.000000000
    0.282634507   -0.133801000   -0.000000000   -0.000000000   -0.000000000
    0.296769386   -0.133801000   -0.000000000   -0.000000000   -0.000000000
    0.310904266   -0.133801000   -0.000000000   -0.000000000   -0.000000000
    0.325039145   -0.133801000   -0.000000000   -0.000000000   -0.000000000
    0.339174025   -0.133801000   -0.000000000   -0.000000000   -0.000000000
    0.353308905   -0.133801000   -0.000000000   -0.000000000   -0.000000000
    0.367443784   -0.133801000   -0.000000000   -0.000000000   -0.000000000
    0.381578664   -0.133801000   -0.000000000   -0.000000000   -0.000000000
    0.395713543   -0.133801000   -0.000000000   -0.000000000   -0.000000000
    0.409848423   -0.133801000   -0.000000000   -0.000000000   -0.000000000
    0.423983302   -0.133801000   -0.000000000   -0.000000000   -0.000000000
    0.438118182   -0.133801000   -0.000000000   -0.000000000   -0.000000000
    0.452253061   -0.133801000   -0.000000000   -0.000000000   -0.000000000
    0.466387941   -0.133801000   -0.000000000   -0.000000000   -0.000000000
    0.480522820   -0.133801000   -0.000000000   -0.000000000   -0.000000000
    0.494657700   -0.133801000   -0.000000000   -0.000000000   -0.000000000
    0.508792580   -0.133801000   -0.000000000   -0.000000000   -0.000000000
    0.522927459   -0.133801000   -0.000000000   -0.000000000   -0.000000000
    0.537062339   -0.133801000   -0.000000000   -0.000000000   -0.000000000
    0.551197218   -0.133801000   -0.000000000   -0.000000000   -0.000000000
    0.565332098   -0.133801000   -0.000000000   -0.000000000   -0.000000000
    0.579466977   -0.133801000   -0.000000000   -0.000000000   -0.000000000
    0.593601857   -0.133801000   -0.000000000   -0.000000000   -0.000000000
    0.607736736   -0.133801000   -0.000000000   -0.000000000   -0.000000000
    0.621871616   -0.133801000   -0.000000000   -0.000000000   -0.000000000
    0.636006495   -0.133801000   -0.000000000   -0.000000000   -0.000000000
    0.650141375   -0.133801000   -0.000000000   -0.000000000   -0.000000000
    0.664276255   -0.133801000   -0.000000000   -0.000000000   -0.000000000
    0.678411134   -0.133801000   -0.000000000   -0.000000000   -0.000000000
    0.692546014   -0.133801000   -0.000000000   -0.000000000   -0.000000000
    0.706680893   -0.133801000   -0.000000000   -0.000000000   -0.000000000
    0.720815773   -0.133801000   -0.000000000   -0.000000000   -0.000000000
    0.734950652   -0.133801000   -0.000000000   -0.000000000   -0.000000000
    0.749085532   -0.133801000   -0.000000000   -0.000000000   -0.000000000
    0.763220411   -0.133801000   -0.000000000   -0.000000000   -0.000000000
    0.777355291   -0.133801000   -0.000000000   -0.000000000   -0.000000000
    0.791490170   -0.133801000   -0.000000000   -0.000000000   -0.000000000
    0.805625050   -0.133801000   -0.000000000   -0.000000000   -0.000000000
    0.819759930   -0.133801000   -0.000000000   -0.000000000   -0.000000000
    0.833894809   -0.133801000   -0.000000000   -0.000000000   -0.000000000
    0.848029689   -0.133801000   -0.000000000   -0.000000000   -0.000000000
    0.862164568   -0.133801000   -0.000000000   -0.000000000   -0.000000000
    0.876299448   -0.133801000   -0.000000000   -0.000000000   -0.000000000
    0.890434327   -0.133801000   -0.000000000   -0.000000000   -0.000000000
    0.904569207   -0.133801000   -0.000000000   -0.000000000   -0.000000000
    0.918704086   -0.133801000   -0.000000000   -0.000000000   -0.000000000
    0.932838966   -0.133801000   -0.000000000   -0.000000000   -0.000000000
    0.946973845   -0.133801000   -0.000000000   -0.000000000   -0.000000000
    0.961108725   -0.133801000   -0.000000000   -0.000000000   -0.000000000
    0.975243605   -0.133801000   -0.000000000   -0.000000000   -0.000000000
    0.989378484   -0.133801000   -0.000000000   -0.000000000   -0.000000000
    1.003513364   -0.133801000   -0.000000000   -0.000000000   -0.000000000
    1.017648243   -0.133801000   -0.000000000   -0.000000000   -0.000000000
    1.031783123   -0.133801000   -0.000000000   -0.000000000   -0.000000000
    1.045918002   -0.133801000   -0.000000000   -0.000000000   -0.000000000
    1.060052882   -0.133801000   -0.000000000   -0.000000000   -0.000000000
    1.074187761   -0.133801000   -0.000000000   -0.000000000   -0.000000000
    1.088322641   -0.133801000   -0.000000000   -0.000000000   -0.000000000
    1.102457520   -0.133801000   -0.000000000   -0.000000000   -0.000000000
    1.116592400   -0.133801000   -0.000000000   -0.000000000   -0.000000000
    1.130727280   -0.133801000   -0.000000000   -0.000000000   -0.000000000
    1.144862159   -0.133801000   -0.000000000   -0.000000000   -0.000000000
    1.158997039   -0.133801000   -0.000000000   -0.000000000   -0.000000000
    1.173131918   -0.133801000   -0.000000000   -0.000000000   -0.000000000
    1.187266798   -0.133801000   -0.000000000   -0.000000000   -0.000000000
    1.201401677   -0.133801000   -0.000000000   -0.000000000   -0.000000000
    1.215536557   -0.133801000   -0.000000000   -0.000000000   -0.000000000
    1.229671436   -0.133801000   -0.000000000   -0.000000000   -0.000000000
    1.243806316   -0.133801000   -0.000000000   -0.000000000   -0.000000000
    1.257941195   -0.133801000   -0.000000000   -0.000000000   -0.000000000
    1.272076075   -0.133801000   -0.000000000   -0.000000000   -0.000000000
    1.286210955   -0.133801000   -0.000000000   -0.000000000   -0.000000000
    1.300345834   -0.133801000   -0.000000000   -0.000000000   -0.000000000
    1.314480714   -0.133801000   -0.000000000   -0.000000000   -0.000000000
    1.328615593   -0.133801000   -0.000000000   -0.000000000   -0.000000000
    1.342750473   -0.133801000   -0.000000000   -0.000000000   -0.000000000
    1.356885352   -0.133801000   -0.000000000   -0.000000000   -0.000000000
    1.371020232   -0.133801000   -0.000000000   -0.000000000   -0.000000000
    1.385155111   -0.133801000   -0.000000000   -0.000000000   -0.000000000
    1.399289991   -0.133801000   -0.000000000   -0.000000000   -0.000000000
    1.413424870   -0.133801000   -0.000000000   -0.000000000   -0.000000000
    1.427559750   -0.133801000   -0.000000000   -0.000000000   -0.000000000
    1.441694630   -0.133801000   -0.000000000   -0.000000000   -0.000000000
    1.455829509   -0.133801000   -0.000000000   -0.000000000   -0.000000000
    1.469964389   -0.133801000   -0.000000000   -0.000000000   -0.000000000
    1.484099268   -0.133801000   -0.000000000   -0.000000000   -0.000000000
    1.498234148   -0.133801000   -0.000000000   -0.000000000   -0.000000000
    1.512369027   -0.133801000   -0.000000000   -0.000000000   -0.000000000
    1.526503907   -0.133801000   -0.000000000   -0.000000000   -0.000000000
    1.540638786   -0.133801000   -0.000000000   -0.000000000   -0.000000000
    1.554773666   -0.133801000   -0.000000000   -0.000000000   -0.000000000
    1.568908545   -0.133801000   -0.000000000   -0.000000000   -0.000000000
    1.583043425   -0.133801000   -0.000000000   -0.000000000   -0.000000000
    1.597178305   -0.133801000   -0.000000000   -0.000000000   -0.000000000
    1.611313184   -0.133801000   -0.000000000   -0.000000000   -0.000000000
    1.625448064   -0.133801000   -0.000000000   -0.000000000   -0.000000000
    1.639582943   -0.133801000   -0.000000000   -0.000000000   -0.000000000
    1.653717823   -0.133801000   -0.000000000   -0.000000000   -0.000000000
    1.667852702   -0.133801000   -0.000000000   -0.000000000   -0.000000000
    1.681987582   -0.133801000   -0.000000000   -0.000000000   -0.000000000
    1.696122461   -0.133801000   -0.000000000   -0.000000000   -0.000000000
    1.710257341   -0.133801000   -0.000000000   -0.000000000   -0.000000000
    1.724392220   -0.133801000   -0.000000000   -0.000000000   -0.000000000
    1.738527100   -0.133801000   -0.000000000   -0.000000000   -0.000000000
    1.752661980   -0.133801000   -0.000000000   -0.000000000   -0.000000000
    1.766796859   -0.133801000   -0.000000000   -0.000000000   -0.000000000
    1.780931739   -0.133801000   -0.000000000   -0.000000000   -0.000000000
    1.795066618   -0.133801000   -0.000000000   -0.000000000   -0.000000000
    1.809201498   -0.133801000   -0.000000000   -0.000000000   -0.000000000
    1.823336377   -0.133801000   -0.000000000   -0.000000000   -0.000000000
    1.837471257   -0.133801000   -0.000000000   -0.000000000   -0.000000000
    1.851606136   -0.133801000   -0.000000000   -0.000000000   -0.000000000
    1.865741016   -0.133801000   -0.000000000   -0.000000000   -0.000000000
    1.879875895   -0.133801000   -0.000000000   -0.000000000   -0.000000000
    1.894010775   -0.133801000   -0.000000000   -0.000000000   -0.000000000
    1.908145655   -0.133801000   -0.000000000   -0.000000000   -0.000000000
    1.922280534   -0.133801000   -0.000000000   -0.000000000   -0.000000000
    1.936415414   -0.133801000   -0.000000000   -0.000000000   -0.000000000
    1.950550293   -0.133801000   -0.000000000   -0.000000000   -0.000000000
    1.964685173   -0.133801000   -0.000000000   -0.000000000   -0.000000000
    1.978820052   -0.133801000   -0.000000000   -0.000000000   -0.000000000
    1.992954932   -0.133801000   -0.000000000   -0.000000000   -0.000000000
    2.007089811   -0.133801000   -0.000000000   -0.000000000   -0.000000000
    2.021224691   -0.133801000   -0.000000000   -0.000000000   -0.000000000
    2.035359570   -0.133801000   -0.000000000   -0.000000000   -0.000000000
    2.049494450   -0.133801000   -0.000000000   -0.000000000   -0.000000000
    2.063629330   -0.133801000   -0.000000000   -0.000000000   -0.000000000
    2.077764209   -0.133801000   -0.000000000   -0.000000000   -0.000000000
    2.091899089   -0.133801000   -0.000000000   -0.000000000   -0.000000000
    2.106033968   -0.133801000   -0.000000000   -0.000000000   -0.000000000
    2.120168848   -0.133801000   -0.000000000   -0.000000000   -0.000000000
    2.134303727   -0.133801000   -0.000000000   -0.000000000   -0.000000000
    2.148438607   -0.133801000   -0.000000000   -0.000000000   -0.000000000
    2.162573486   -0.133801000   -0.000000000   -0.000000000   -0.000000000
    2.176708366   -0.133801000   -0.000000000   -0.000000000   -0.000000000
    2.190843245   -0.133801000   -0.000000000   -0.000000000   -0.000000000
    2.204978125   -0.133801000   -0.000000000   -0.000000000   -0.000000000
    2.219113005   -0.133801000   -0.000000000   -0.000000000   -0.000000000
    2.233247884   -0.133801000   -0.000000000   -0.000000000   -0.000000000
    2.247382764   -0.133801000   -0.000000000   -0.000000000   -0.000000000
    2.261517643   -0.133801000   -0.000000000   -0.000000000   -0.000000000
    2.275652523   -0.133801000   -0.000000000   -0.000000000   -0.000000000
    2.289787402   -0.133801000   -0.000000000   -0.000000000   -0.000000000
    2.303922282   -0.133801000   -0.000000000   -0.000000000   -0.000000000
    2.318057161   -0.133801000   -0.000000000   -0.000000000   -0.000000000
    2.332192041   -0.133801000   -0.000000000   -0.000000000   -0.000000000
    2.346326920   -0.133801000   -0.000000000   -0.000000000   -0.000000000
    2.360461800   -0.133801000   -0.000000000   -0.000000000   -0.000000000
    2.374596680   -0.133801000   -0.000000000   -0.000000000   -0.000000000
    2.388731559   -0.133801000   -0.000000000   -0.000000000   -0.000000000
    2.402866439   -0.133801000   -0.000000000   -0.000000000   -0.000000000
    2.417001318   -0.133801000   -0.000000000   -0.000000000   -0.000000000
    2.431136198   -0.133801000   -0.000000000   -0.000000000   -0.000000000
    2.445271077   -0.133801000   -0.000000000   -0.000000000   -0.000000000
    2.459405957   -0.133801000   -0.000000000   -0.000000000   -0.000000000
    2.473540836   -0.133801000   -0.000000000   -0.000000000   -0.000000000
    2.487675716   -0.133801000   -0.000000000   -0.000000000   -0.000000000
    2.501810595   -0.133801000   -0.000000000   -0.000000000   -0.000000000
    2.515945475   -0.133801000   -0.000000000   -0.000000000   -0.000000000
    2.530080355   -0.133801000   -0.000000000   -0.000000000   -0.000000000
    2.544215234   -0.133801000   -0.000000000   -0.000000000   -0.000000000
    2.558350114   -0.133801000   -0.000000000   -0.000000000   -0.000000000
    2.572484993   -0.133801000   -0.000000000   -0.000000000   -0.000000000
    2.586619873   -0.133801000   -0.000000000   -0.000000000   -0.000000000
    2.600754752   -0.133801000   -0.000000000   -0.000000000   -0.000000000
    2.614889632   -0.133801000   -0.000000000   -0.000000000   -0.000000000
    2.629024511   -0.133801000   -0.000000000   -0.000000000   -0.000000000
    2.643159391   -0.133801000   -0.000000000   -0.000000000   -0.000000000
    2.657294270   -0.133801000   -0.000000000   -0.000000000   -0.000000000
    2.671429150   -0.133801000   -0.000000000   -0.000000000   -0.000000000
    2.685564030   -0.133801000   -0.000000000   -0.000000000   -0.000000000
    2.699698909   -0.133801000   -0.000000000   -0.000000000   -0.000000000
    2.713833789   -0.133801000   -0.000000000   -0.000000000   -0.000000000
    2.727968668   -0.133801000   -0.000000000   -0.000000000   -0.000000000
    2.742103548   -0.133801000   -0.000000000   -0.000000000   -0.000000000
    2.756238427   -0.133801000   -0.000000000   -0.000000000   -0.000000000
    2.770373307   -0.133801000   -0.000000000   -0.000000000   -0.000000000
    2.784508186   -0.133801000   -0.000000000   -0.000000000   -0.000000000
    2.798643066   -0.133801000   -0.000000000   -0.000000000   -0.000000000
    2.812777945   -0.133801000   -0.000000000   -0.000000000   -0.000000000
    2.826912825   -0.133801000   -0.000000000   -0.000000000   -0.000000000
    2.841047705   -0.133801000   -0.000000000   -0.000000000   -0.000000000
    2.855182584   -0.133801000   -0.000000000   -0.000000000   -0.000000000
    2.869317464   -0.133801000   -0.000000000   -0.000000000   -0.000000000
    2.883452343   -0.133801000   -0.000000000   -0.000000000   -0.000000000
    2.897587223   -0.133801000   -0.000000000   -0.000000000   -0.000000000
    2.911722102   -0.133801000   -0.000000000   -0.000000000   -0.000000000
    2.925856982   -0.133801000   -0.000000000   -0.000000000   -0.000000000
    2.939991861   -0.133801000   -0.000000000   -0.000000000   -0.000000000
    2.954126741   -0.133801000   -0.000000000   -0.000000000   -0.000000000
    2.968261620   -0.133801000   -0.000000000   -0.000000000   -0.000000000
    2.982396500   -0.133801000   -0.000000000   -0.000000000   -0.000000000
    2.996531380   -0.133801000   -0.000000059   -0.000006165   -0.000006254
    3.010666259   -0.133801000   -0.000000243   -0.000023214   -0.000025725
    3.024801139   -0.133801000   -0.000001051   -0.000093181   -0.000111249
    3.038936018   -0.133801000   -0.000003600   -0.000291259   -0.000381024
    3.053070898   -0.133801000   -0.000010928   -0.000801089   -0.001155939
    3.067205777   -0.133801000   -0.000029215   -0.001914173   -0.003088777
    3.081340657   -0.133801000   -0.000069865   -0.004044467   -0.007382593
    3.095475536   -0.133801000   -0.000150388   -0.007604307   -0.015880101
    3.109610416   -0.133801000   -0.000292328   -0.012726808   -0.030842018
    3.123745295   -0.133801000   -0.000515730   -0.019004110   -0.054356506
    3.137880175   -0.133801000   -0.000829829   -0.025315691   -0.087357251
    3.152015055   -0.133801000   -0.001223865   -0.029989346   -0.128661921
    3.166149934   -0.133801000   -0.001661331   -0.031202257   -0.174387504
    3.180284814   -0.133801000   -0.002083629   -0.027720541   -0.218357982
    3.194419693   -0.133801000   -0.002422479   -0.019515945   -0.253426972
    3.208554573   -0.133801000   -0.002620058   -0.008096582   -0.273590389
    3.222689452   -0.133801000   -0.002648919    0.003843254   -0.276053657
    3.236824332   -0.133801000   -0.002523139    0.013357830   -0.262365604
    3.250959211   -0.133801000   -0.002292169    0.018521939   -0.237749179
    3.265094091   -0.133801000   -0.002021627    0.019065258   -0.209082590
    3.279228970   -0.133801000   -0.001769664    0.016152048   -0.182435840
    3.293363850   -0.133801000   -0.001573945    0.011328680   -0.161719099
    3.307498730   -0.133801000   -0.001453849    0.005551649   -0.148912953
    3.321633609   -0.133801000   -0.001419928   -0.000881888   -0.145058953
    3.335768489   -0.133801000   -0.001479911   -0.007601697   -0.150897050
    3.349903368   -0.133801000   -0.001632113   -0.013733739   -0.166198915
    3.364038248   -0.133801000   -0.001859236   -0.018040826   -0.189137242
    3.378173127   -0.133801000   -0.002129984   -0.019907177   -0.216443264
    3.392308007   -0.133801000   -0.002410494   -0.019516647   -0.244589555
    3.406442886   -0.133801000   -0.002673641   -0.017493971   -0.270769993
    3.420577766   -0.133801000   -0.002899505   -0.014303968   -0.292980251
    3.434712645   -0.133801000   -0.003073063   -0.010150308   -0.309787900
    3.448847525   -0.133801000   -0.003186076   -0.005942453   -0.320481569
    3.462982405   -0.133801000   -0.003247756   -0.003131817   -0.326103607
    3.477117284   -0.133801000   -0.003286934   -0.002838100   -0.329628541
    3.491252164   -0.133801000   -0.003338106   -0.004574774   -0.334543648
    3.505387043   -0.133801000   -0.003416517   -0.006307438   -0.342345240
    3.519521923   -0.133801000   -0.003505991   -0.005865245   -0.351340040
    3.533656802   -0.133801000   -0.003569276   -0.002840745   -0.357723034
    3.547791682   -0.133801000   -0.003582572    0.000762157   -0.359085025
    3.561926561   -0.133801000   -0.003562034    0.001408986   -0.357084197
    3.576061441   -0.133801000   -0.003567674   -0.003047849   -0.357820098
    3.590196320   -0.133801000   -0.003667343   -0.011490371   -0.368173612
    3.604331200   -0.133801000   -0.003889933   -0.019608669   -0.391071064
    3.618466080   -0.133801000   -0.004196138   -0.022617534   -0.422530384
    3.632600959   -0.133801000   -0.004497356   -0.019163834   -0.453558959
    3.646735839   -0.133801000   -0.004720457   -0.012281791   -0.476662869
    3.660870718   -0.133801000   -0.004855020   -0.007484507   -0.490617618
    3.675005598   -0.133801000   -0.004956810   -0.007829166   -0.500873210
    3.689140477   -0.133801000   -0.005089299   -0.010951963   -0.513754135
    3.703275357   -0.133801000   -0.005251747   -0.011164102   -0.529280289
    3.717410236   -0.133801000   -0.005367972   -0.003989230   -0.540007559
    3.731545116   -0.133801000   -0.005336204    0.009029184   -0.535937738
    3.745679995   -0.133801000   -0.005116159    0.021298608   -0.513159877
    3.759814875   -0.133801000   -0.004770691    0.025908026   -0.477984426
    3.773949755   -0.133801000   -0.004432237    0.020440751   -0.443602084
    3.788084634   -0.133801000   -0.004223927    0.008435993   -0.422245662
    3.802219514   -0.133801000   -0.004192401   -0.003514495   -0.418532934
    3.816354393   -0.133801000   -0.004296405   -0.010079258   -0.428356798
    3.830489273   -0.133801000   -0.004443873   -0.009785495   -0.442571013
    3.844624152   -0.133801000   -0.004548185   -0.004379358   -0.452571531
    3.858759032   -0.133801000   -0.004557094    0.003352659   -0.453134589
    3.872893911   -0.133801000   -0.004452657    0.011321856   -0.442428316
    3.887028791   -0.133801000   -0.004243463    0.017635614   -0.421260944
    3.901163670   -0.133801000   -0.003972926    0.019656378   -0.393918776
    3.915298550   -0.133801000   -0.003725944    0.013687826   -0.368782670
    3.929433430   -0.133801000   -0.003634832   -0.002565213   -0.358831023
    3.943568309   -0.133801000   -0.003837520   -0.027066549   -0.377452366
    3.957703189   -0.133801000   -0.004408385   -0.053288202   -0.431649709
    3.971838068   -0.133801000   -0.005312681   -0.073010952   -0.517708567
    3.985972948   -0.133801000   -0.006415675   -0.080872425   -0.622318306
    4.000107827   -0.133801000   -0.007539082   -0.076222810   -0.728276386
    4.014242707   -0.133801000   -0.008523510   -0.061689243   -0.820625464
    4.028377586   -0.133801000   -0.009250867   -0.040365101   -0.888634072
    4.042512466   -0.133801000   -0.009643322   -0.014773749   -0.925393311
    4.056647345   -0.133801000   -0.009672672    0.009753219   -0.928423411
    4.070782225   -0.133801000   -0.009416076    0.023816686   -0.904981949
    4.084917105   -0.133801000   -0.009094767    0.017904097   -0.875939374
    4.099051984   -0.133801000   -0.009011808   -0.009042135   -0.870041825
    4.113186864   -0.133801000   -0.009392872   -0.044690701   -0.908802485
    4.127321743   -0.133801000   -0.010220250   -0.068862464   -0.990582051
    4.141456623   -0.133801000   -0.011214470   -0.067164385   -1.088739739
    4.155591502   -0.133801000   -0.011998747   -0.040680714   -1.167298111
    4.169726382   -0.133801000   -0.012321576   -0.005272017   -1.202129862
    4.183861261   -0.133801000   -0.012189090    0.021350813   -1.193555800
    4.197996141   -0.133801000   -0.011800999    0.030775422   -1.160110278
    4.212131020   -0.133801000   -0.011387526    0.025982590   -1.122988295
    4.226265900   -0.133801000   -0.011100036    0.013472692   -1.095796502
    4.240400780   -0.133801000   -0.011023880   -0.003621469   -1.086177880
    4.254535659   -0.133801000   -0.011230512   -0.026534851   -1.101139340
    4.268670539   -0.133801000   -0.011794657   -0.053397559   -1.148758588
    4.282805418   -0.133801000   -0.012721839   -0.076245432   -1.230977404
    4.296940298   -0.133801000   -0.013886884   -0.085755879   -1.337237209
    4.311075177   -0.133801000   -0.015068146   -0.078969714   -1.447355790
    4.325210057   -0.133801000   -0.016067384   -0.061730856   -1.542839306
    4.339344936   -0.133801000   -0.016810402   -0.044329350   -1.616537284
    4.353479816   -0.133801000   -0.017358370   -0.035044797   -1.673833264
    4.367614695   -0.133801000   -0.017855811   -0.037215607   -1.727674401
    4.381749575   -0.133801000   -0.018459758   -0.049834021   -1.791862905
    4.395884455   -0.133801000   -0.019292765   -0.068634217   -1.876780714
    4.410019334   -0.133801000   -0.020394489   -0.086361625   -1.985113106
    4.424154214   -0.133801000   -0.021680553   -0.092837682   -2.108309477
    4.438289093   -0.133801000   -0.022918809   -0.078224585   -2.224475529
    4.452423973   -0.133801000   -0.023770598   -0.038166845   -2.302202180
    4.466558852   -0.133801000   -0.023907626    0.020239011   -2.311358317
    4.480693732   -0.133801000   -0.023194384    0.078348623   -2.240082964
    4.494828611   -0.133801000   -0.021802650    0.113051842   -2.105357991
    4.508963491   -0.133801000   -0.020178303    0.110307167   -1.949679511
    4.523098370   -0.133801000   -0.018841981    0.074302858   -1.822099352
    4.537233250   -0.133801000   -0.018142079    0.024096008   -1.754928695
    4.551368130   -0.133801000   -0.018130279   -0.020273283   -1.752326048
    4.565503009   -0.133801000   -0.018647306   -0.050676110   -1.798757786
    4.579637889   -0.133801000   -0.019516121   -0.071874683   -1.877576921
    4.593772768   -0.133801000   -0.020675118   -0.092801317   -1.983493722
    4.607907648   -0.133801000   -0.022154769   -0.117065013   -2.120038209
    4.622042527   -0.133801000   -0.023985053   -0.141729169   -2.290411176
    4.636177407   -0.133801000   -0.026129091   -0.160887964   -2.491030521
    4.650312286   -0.133801000   -0.028480231   -0.170135511   -2.711313367
    4.664447166   -0.133801000   -0.030872447   -0.165679147   -2.934840239
    4.678582045   -0.133801000   -0.033071632   -0.141601573   -3.138941484
    4.692716925   -0.133801000   -0.034767891   -0.094755711   -3.294236109
    4.706851805   -0.133801000   -0.035674802   -0.032153983   -3.374149788
    4.720986684   -0.133801000   -0.035697563    0.025829978   -3.370549437
    4.735121564   -0.133801000   -0.035080159    0.054230708   -3.307200699
    4.749256443   -0.133801000   -0.034376652    0.037263804   -3.236663534
    4.763391323   -0.133801000   -0.034233095   -0.022638818   -3.219706668
    4.777526202   -0.133801000   -0.035122239   -0.104393476   -3.300531908
    4.791661082   -0.133801000   -0.037139394   -0.177229346   -3.487839905
    4.805795961   -0.133801000   -0.039957769   -0.213943516   -3.750752799
    4.819930841   -0.133801000   -0.042938966   -0.199413016   -4.029192835
    4.834065720   -0.133801000   -0.045376673   -0.139709041   -4.256740030
    4.848200600   -0.133801000   -0.046799098   -0.061682320   -4.389064593
    4.862335480   -0.133801000   -0.047209490   -0.003137509   -4.426523770
    4.876470359   -0.133801000   -0.047122630    0.005178018   -4.417495078
    4.890605239   -0.133801000   -0.047324493   -0.041988257   -4.435741858
    4.904740118   -0.133801000   -0.048445437   -0.118125871   -4.540294654
    4.918874998   -0.133801000   -0.050595850   -0.180514556   -4.741480921
    4.933009877   -0.133801000   -0.053316664   -0.194904587   -4.996419927
    4.947144757   -0.133801000   -0.055855925   -0.157271544   -5.234982087
    4.961279636   -0.133801000   -0.057626537   -0.091689550   -5.402503825
    4.975414516   -0.133801000   -0.058471704   -0.031538623   -5.484392912
    4.989549395   -0.133801000   -0.058641909    0.001835769   -5.503822945
    5.003684275   -0.133801000   -0.058549589    0.006990032   -5.498873387
    5.017819155   -0.133801000   -0.058524659   -0.005764696   -5.499740414
    5.031954034   -0.133801000   -0.058745328   -0.026343920   -5.522424816
    5.046088914   -0.133801000   -0.059273049   -0.048999844   -5.572061297
    5.060223793   -0.133801000   -0.060108104   -0.067958194   -5.648192629
    5.074358673   -0.133801000   -0.061145674   -0.076504754   -5.740900742
    5.088493552   -0.133801000   -0.062195611   -0.070148457   -5.832873649
    5.102628432   -0.133801000   -0.063075261   -0.054437237   -5.908203044
    5.116763311   -0.133801000   -0.063757237   -0.044567672   -5.965877922
    5.130898191   -0.133801000   -0.064422454   -0.053650213   -6.024096864
    5.145033070   -0.133801000   -0.065341432   -0.078361729   -6.108477792
    5.159167950   -0.133801000   -0.066641365   -0.104651029   -6.230156907
    5.173302830   -0.133801000   -0.068231305   -0.118556061   -6.379172132
    5.187437709   -0.133801000   -0.069922508   -0.120167315   -6.536493396
    5.201572589   -0.133801000   -0.071609691   -0.119693929   -6.691459764
    5.215707468   -0.133801000   -0.073320255   -0.123941077   -6.846464851
    5.229842348   -0.133801000   -0.075077592   -0.122118732   -7.004106426
    5.243977227   -0.133801000   -0.076641325   -0.093149337   -7.142826461
    5.258112107   -0.133801000   -0.077479278   -0.018048783   -7.214384001
    5.272246986   -0.133801000   -0.076926251    0.102005602   -7.158450129
    5.286381866   -0.133801000   -0.074509961    0.238965916   -6.932338004
    5.300516745   -0.133801000   -0.070278842    0.352043734   -6.540717101
    5.314651625   -0.133801000   -0.064843646    0.404565151   -6.039121888
    5.328786505   -0.133801000   -0.059198535    0.380608980   -5.517824067
    5.342921384   -0.133801000   -0.054408807    0.286098360   -5.073850316
    5.357056264   -0.133801000   -0.051350600    0.139144349   -4.787508606
    5.371191143   -0.133801000   -0.050621442   -0.039993297   -4.714274015
    5.385326023   -0.133801000   -0.052518408   -0.228460007   -4.882521192
    5.399460902   -0.133801000   -0.056968122   -0.394380260   -5.286721822
    5.413595782   -0.133801000   -0.063371144   -0.498923169   -5.872764290
    5.427730661   -0.133801000   -0.070625313   -0.511121894   -6.539536728
    5.441865541   -0.133801000   -0.077363150   -0.429787175   -7.160365081
    5.456000420   -0.133801000   -0.082463529   -0.286274608   -7.630117134
    5.470135300   -0.133801000   -0.085389987   -0.130093500   -7.897077969
    5.484270180   -0.133801000   -0.086273705   -0.002925115   -7.971461968
    5.498405059   -0.133801000   -0.085702422    0.074688776   -7.906659534
    5.512539939   -0.133801000   -0.084411647    0.099927487   -7.770914438
    5.526674818   -0.133801000   -0.083052903    0.088233457   -7.625941316
    5.540809698   -0.133801000   -0.081948499    0.069597330   -7.504122047
    5.554944577   -0.133801000   -0.080941665    0.080002715   -7.394199185
    5.569079457   -0.133801000   -0.079465219    0.136145226   -7.246655522
    5.583214336   -0.133801000   -0.076985723    0.213387090   -7.013356476
    5.597349216   -0.133801000   -0.073615949    0.250613364   -6.703175286
    5.611484095   -0.133801000   -0.070374440    0.186884780   -6.406334641
    5.625618975   -0.133801000   -0.068869621    0.009053006   -6.266931870
    5.639753855   -0.133801000   -0.070415272   -0.231367597   -6.403388127
    5.653888734   -0.133801000   -0.075269938   -0.443722374   -6.839588748
    5.668023614   -0.133801000   -0.082442178   -0.550491245   -7.486609084
    5.682158493   -0.133801000   -0.090198540   -0.527369150   -8.187993876
    5.696293373   -0.133801000   -0.096867828   -0.404653232   -8.792232536
    5.710428252   -0.133801000   -0.101429416   -0.238043679   -9.206240101
    5.724563132   -0.133801000   -0.103617748   -0.075900949   -9.405436884
    5.738698011   -0.133801000   -0.103700335    0.058104668   -9.414279098
    5.752832891   -0.133801000   -0.102121313    0.158943264   -9.274045343
    5.766967770   -0.133801000   -0.099317330    0.233760453   -9.025520767
    5.781102650   -0.133801000   -0.095598515    0.289748295   -8.697329036
    5.795237530   -0.133801000   -0.091185811    0.332388000   -8.308773943
    5.809372409   -0.133801000   -0.086266347    0.360194785   -7.875018911
    5.823507289   -0.133801000   -0.081103422    0.365367602   -7.417836643
    5.837642168   -0.133801000   -0.076091563    0.336726019   -6.971399260
    5.851777048   -0.133801000   -0.071740611    0.272576184   -6.581174760
    5.865911927   -0.133801000   -0.068461135    0.190334987   -6.284144056
    5.880046807   -0.133801000   -0.066257888    0.127351673   -6.080554850
    5.894181686   -0.133801000   -0.064540047    0.127651214   -5.916644126
    5.908316566   -0.133801000   -0.062211587    0.215460121   -5.693352268
    5.922451445   -0.133801000   -0.058096925    0.374053575   -5.305499481
    5.936586325   -0.133801000   -0.051538649    0.550497448   -4.695904736
    5.950721205   -0.133801000   -0.042750207    0.679000444   -3.886496520
    5.964856084   -0.133801000   -0.032773312    0.714604279   -2.973377780
    5.978990964   -0.133801000   -0.023013873    0.650353426   -2.084179333
    5.993125843   -0.133801000   -0.014703837    0.516748160   -1.329563795
    6.007260723   -0.133801000   -0.008501563    0.360378854   -0.767770834
    6.021395602   -0.133801000   -0.004426853    0.221029742   -0.399386450
    6.035530482   -0.133801000   -0.002066665    0.119228756   -0.186298515
    6.049665361   -0.133801000   -0.000863555    0.056738508   -0.077798309
    6.063800241   -0.133801000   -0.000318807    0.023477270   -0.028700765
    6.077935120   -0.133801000   -0.000101451    0.008238246   -0.009127007
    6.092070000   -0.133801000   -0.000029076    0.002596388   -0.002614630

   -0.127277000   -0.119660740   -0.000000000   -0.000000000   -0.000000000
   -0.113142120   -0.119660740   -0.000000000   -0.000000000   -0.000000000
   -0.099007241   -0.119660740   -0.000000000   -0.000000000   -0.000000000
   -0.084872361   -0.119660740   -0.000000000   -0.000000000   -0.000000000
   -0.070737482   -0.119660740   -0.000000000   -0.000000000   -0.000000000
   -0.056602602   -0.119660740   -0.000000000   -0.000000000   -0.000000000
   -0.042467723   -0.119660740   -0.000000000   -0.000000000   -0.000000000
   -0.028332843   -0.119660740   -0.000000000   -0.000000000   -0.000000000
   -0.014197964   -0.119660740   -0.000000000   -0.000000000   -0.000000000
   -0.000063084   -0.119660740   -0.000000000   -0.000000000   -0.000000000
    0.014071795   -0.119660740   -0.000000000   -0.000000000   -0.000000000
    0.028206675   -0.119660740   -0.000000000   -0.000000000   -0.000000000
    0.042341555   -0.119660740   -0.000000000   -0.000000000   -0.000000000
    0.056476434   -0.119660740   -0.000000000   -0.000000000   -0.000000000
    0.070611314   -0.119660740   -0.000000000   -0.000000000   -0.000000000
    0.084746193   -0.119660740   -0.000000000   -0.000000000   -0.000000000
    0.098881073   -0.119660740   -0.000000000   -0.000000000   -0.000000000
    0.113015952   -0.119660740   -0.000000000   -0.000000000   -0.000000000
    0.127150832   -0.119660740   -0.000000000   -0.000000000   -0.000000000
    0.141285711   -0.119660740   -0.000000000   -0.000000000   -0.000000000
    0.155420591   -0.119660740   -0.000000000   -0.000000000   -0.000000000
    0.169555470   -0.119660740   -0.000000000   -0.000000000   -0.000000000
    0.183690350   -0.119660740   -0.000000000   -0.000000000   -0.000000000
    0.197825230   -0.119660740   -0.000000000   -0.000000000   -0.000000000
    0.211960109   -0.119660740   -0.000000000   -0.000000000   -0.000000000
    0.226094989   -0.119660740   -0.000000000   -0.000000000   -0.000000000
    0.240229868   -0.119660740   -0.000000000   -0.000000000   -0.000000000
    0.254364748   -0.119660740   -0.000000000   -0.000000000   -0.000000000
    0.268499627   -0.119660740   -0.000000000   -0.000000000   -0.000000000
    0.282634507   -0.119660740   -0.000000000   -0.000000000   -0.000000000
    0.296769386   -0.119660740   -0.000000000   -0.000000000   -0.000000000
    0.310904266   -0.119660740   -0.000000000   -0.000000000   -0.000000000
    0.325039145   -0.119660740   -0.000000000   -0.000000000   -0.000000000
    0.339174025   -0.119660740   -0.000000000   -0.000000000   -0.000000000
    0.353308905   -0.119660740   -0.000000000   -0.000000000   -0.000000000
    0.367443784   -0.119660740   -0.000000000   -0.000000000   -0.000000000
    0.381578664   -0.119660740   -0.000000000   -0.000000000   -0.000000000
    0.395713543   -0.119660740   -0.000000000   -0.000000000   -0.000000000
    0.409848423   -0.119660740   -0.000000000   -0.000000000   -0.000000000
    0.423983302   -0.119660740   -0.000000000   -0.000000000   -0.000000000
    0.438118182   -0.119660740   -0.000000000   -0.000000000   -0.000000000
    0.452253061   -0.119660740   -0.000000000   -0.000000000   -0.000000000
    0.466387941   -0.119660740   -0.000000000   -0.000000000   -0.000000000
    0.480522820   -0.119660740   -0.000000000   -0.000000000   -0.000000000
    0.494657700   -0.119660740   -0.000000000   -0.000000000   -0.000000000
    0.508792580   -0.119660740   -0.000000000   -0.000000000   -0.000000000
    0.522927459   -0.119660740   -0.000000000   -0.000000000   -0.000000000
    0.537062339   -0.119660740   -0.000000000   -0.000000000   -0.000000000
    0.551197218   -0.119660740   -0.000000000   -0.000000000   -0.000000000
    0.565332098   -0.119660740   -0.000000000   -0.000000000   -0.000000000
    0.579466977   -0.119660740   -0.000000000   -0.000000000   -0.000000000
    0.593601857   -0.119660740   -0.000000000   -0.000000000   -0.000000000
    0.607736736   -0.119660740   -0.000000000   -0.000000000   -0.000000000
    0.621871616   -0.119660740   -0.000000000   -0.000000000   -0.000000000
    0.636006495   -0.119660740   -0.000000000   -0.000000000   -0.000000000
    0.650141375   -0.119660740   -0.000000000   -0.000000000   -0.000000000
    0.664276255   -0.119660740   -0.000000000   -0.000000000   -0.000000000
    0.678411134   -0.119660740   -0.000000000   -0.000000000   -0.000000000
    0.692546014   -0.119660740   -0.000000000   -0.000000000   -0.000000000
    0.706680893   -0.119660740   -0.000000000   -0.000000000   -0.000000000
    0.720815773   -0.119660740   -0.000000000   -0.000000000   -0.000000000
    0.734950652   -0.119660740   -0.000000000   -0.000000000   -0.000000000
    0.749085532   -0.119660740   -0.000000000   -0.000000000   -0.000000000
    0.763220411   -0.119660740   -0.000000000   -0.000000000   -0.000000000
    0.777355291   -0.119660740   -0.000000000   -0.000000000   -0.000000000
    0.791490170   -0.119660740   -0.000000000   -0.000000000   -0.000000000
    0.805625050   -0.119660740   -0.000000000   -0.000000000   -0.000000000
    0.819759930   -0.119660740   -0.000000000   -0.000000000   -0.000000000
    0.833894809   -0.119660740   -0.000000000   -0.000000000   -0.000000000
    0.848029689   -0.119660740   -0.000000000   -0.000000000   -0.000000000
    0.862164568   -0.119660740   -0.000000000   -0.000000000   -0.000000000
    0.876299448   -0.119660740   -0.000000000   -0.000000000   -0.000000000
    0.890434327   -0.119660740   -0.000000000   -0.000000000   -0.000000000
    0.904569207   -0.119660740   -0.000000000   -0.000000000   -0.000000000
    0.918704086   -0.119660740   -0.000000000   -0.000000000   -0.000000000
    0.932838966   -0.119660740   -0.000000000   -0.000000000   -0.000000000
    0.946973845   -0.119660740   -0.000000000   -0.000000000   -0.000000000
    0.961108725   -0.119660740   -0.000000000   -0.000000000   -0.000000000
    0.975243605   -0.119660740   -0.000000000   -0.000000000   -0.000000000
    0.989378484   -0.119660740   -0.000000000   -0.000000000   -0.000000000
    1.003513364   -0.119660740   -0.000000000   -0.000000000   -0.000000000
    1.017648243   -0.119660740   -0.000000000   -0.000000000   -0.000000000
    1.031783123   -0.119660740   -0.000000000   -0.000000000   -0.000000000
    1.045918002   -0.119660740   -0.000000000   -0.000000000   -0.000000000
    1.060052882   -0.119660740   -0.000000000   -0.000000000   -0.000000000
    1.074187761   -0.119660740   -0.000000000   -0.000000000   -0.000000000
    1.088322641   -0.119660740   -0.000000000   -0.000000000   -0.000000000
    1.102457520   -0.119660740   -0.000000000   -0.000000000   -0.000000000
    1.116592400   -0.119660740   -0.000000000   -0.000000000   -0.000000000
    1.130727280   -0.119660740   -0.000000000   -0.000000000   -0.000000000
    1.144862159   -0.119660740   -0.000000000   -0.000000000   -0.000000000
    1.158997039   -0.119660740   -0.000000000   -0.000000000   -0.000000000
    1.173131918   -0.119660740   -0.000000000   -0.000000000   -0.000000000
    1.187266798   -0.119660740   -0.000000000   -0.000000000   -0.000000000
    1.201401677   -0.119660740   -0.000000000   -0.000000000   -0.000000000
    1.215536557   -0.119660740   -0.000000000   -0.000000000   -0.000000000
    1.229671436   -0.119660740   -0.000000000   -0.000000000   -0.000000000
    1.243806316   -0.119660740   -0.000000000   -0.000000000   -0.000000000
    1.257941195   -0.119660740   -0.000000000   -0.000000000   -0.000000000
    1.272076075   -0.119660740   -0.000000000   -0.000000000   -0.000000000
    1.286210955   -0.119660740   -0.000000000   -0.000000000   -0.000000000
    1.300345834   -0.119660740   -0.000000000   -0.000000000   -0.000000000
    1.314480714   -0.119660740   -0.000000000   -0.000000000   -0.000000000
    1.328615593   -0.119660740   -0.000000000   -0.000000000   -0.000000000
    1.342750473   -0.119660740   -0.000000000   -0.000000000   -0.000000000
    1.356885352   -0.119660740   -0.000000000   -0.000000000   -0.000000000
    1.371020232   -0.119660740   -0.000000000   -0.000000000   -0.000000000
    1.385155111   -0.119660740   -0.000000000   -0.000000000   -0.000000000
    1.399289991   -0.119660740   -0.000000000   -0.000000000   -0.000000000
    1.413424870   -0.119660740   -0.000000000   -0.000000000   -0.000000000
    1.427559750   -0.119660740   -0.000000000   -0.000000000   -0.000000000
    1.441694630   -0.119660740   -0.000000000   -0.000000000   -0.000000000
    1.455829509   -0.119660740   -0.000000000   -0.000000000   -0.000000000
    1.469964389   -0.119660740   -0.000000000   -0.000000000   -0.000000000
    1.484099268   -0.119660740   -0.000000000   -0.000000000   -0.000000000
    1.498234148   -0.119660740   -0.000000000   -0.000000000   -0.000000000
    1.512369027   -0.119660740   -0.000000000   -0.000000000   -0.000000000
    1.526503907   -0.119660740   -0.000000000   -0.000000000   -0.000000000
    1.540638786   -0.119660740   -0.000000000   -0.000000000   -0.000000000
    1.554773666   -0.119660740   -0.000000000   -0.000000000   -0.000000000
    1.568908545   -0.119660740   -0.000000000   -0.000000000   -0.000000000
    1.583043425   -0.119660740   -0.000000000   -0.000000000   -0.000000000
    1.597178305   -0.119660740   -0.000000000   -0.000000000   -0.000000000
    1.611313184   -0.119660740   -0.000000000   -0.000000000   -0.000000000
    1.625448064   -0.119660740   -0.000000000   -0.000000000   -0.000000000
    1.639582943   -0.119660740   -0.000000000   -0.000000000   -0.000000000
    1.653717823   -0.119660740   -0.000000000   -0.000000000   -0.000000000
    1.667852702   -0.119660740   -0.000000000   -0.000000000   -0.000000000
    1.681987582   -0.119660740   -0.000000000   -0.000000000   -0.000000000
    1.696122461   -0.119660740   -0.000000000   -0.000000000   -0.000000000
    1.710257341   -0.119660740   -0.000000000   -0.000000000   -0.000000000
    1.724392220   -0.119660740   -0.000000000   -0.000000000   -0.000000000
    1.738527100   -0.119660740   -0.000000000   -0.000000000   -0.000000000
    1.752661980   -0.119660740   -0.000000000   -0.000000000   -0.000000000
    1.766796859   -0.119660740   -0.000000000   -0.000000000   -0.000000000
    1.780931739   -0.119660740   -0.000000000   -0.000000000   -0.000000000
    1.795066618   -0.119660740   -0.000000000   -0.000000000   -0.000000000
    1.809201498   -0.119660740   -0.000000000   -0.000000000   -0.000000000
    1.823336377   -0.119660740   -0.000000000   -0.000000000   -0.000000000
    1.837471257   -0.119660740   -0.000000000   -0.000000000   -0.000000000
    1.851606136   -0.119660740   -0.000000000   -0.000000000   -0.000000000
    1.865741016   -0.119660740   -0.000000000   -0.000000000   -0.000000000
    1.879875895   -0.119660740   -0.000000000   -0.000000000   -0.000000000
    1.894010775   -0.119660740   -0.000000000   -0.000000000   -0.000000000
    1.908145655   -0.119660740   -0.000000000   -0.000000000   -0.000000000
    1.922280534   -0.119660740   -0.000000000   -0.000000000   -0.000000000
    1.936415414   -0.119660740   -0.000000000   -0.000000000   -0.000000000
    1.950550293   -0.119660740   -0.000000000   -0.000000000   -0.000000000
    1.964685173   -0.119660740   -0.000000000   -0.000000000   -0.000000000
    1.978820052   -0.119660740   -0.000000000   -0.000000000   -0.000000000
    1.992954932   -0.119660740   -0.000000000   -0.000000000   -0.000000000
    2.007089811   -0.119660740   -0.000000000   -0.000000000   -0.000000000
    2.021224691   -0.119660740   -0.000000000   -0.000000000   -0.000000000
    2.035359570   -0.119660740   -0.000000000   -0.000000000   -0.000000000
    2.049494450   -0.119660740   -0.000000000   -0.000000000   -0.000000000
    2.063629330   -0.119660740   -0.000000000   -0.000000000   -0.000000000
    2.077764209   -0.119660740   -0.000000000   -0.000000000   -0.000000000
    2.091899089   -0.119660740   -0.000000000   -0.000000000   -0.000000000
    2.106033968   -0.119660740   -0.000000000   -0.000000000   -0.000000000
    2.120168848   -0.119660740   -0.000000000   -0.000000000   -0.000000000
    2.134303727   -0.119660740   -0.000000000   -0.000000000   -0.000000000
    2.148438607   -0.119660740   -0.000000000   -0.000000000   -0.000000000
    2.162573486   -0.119660740   -0.000000000   -0.000000000   -0.000000000
    2.176708366   -0.119660740   -0.000000000   -0.000000000   -0.000000000
    2.190843245   -0.119660740   -0.000000000   -0.000000000   -0.000000000
    2.204978125   -0.119660740   -0.000000000   -0.000000000   -0.000000000
    2.219113005   -0.119660740   -0.000000000   -0.000000000   -0.000000000
    2.233247884   -0.119660740   -0.000000000   -0.000000000   -0.000000000
    2.247382764   -0.119660740   -0.000000000   -0.000000000   -0.000000000
    2.261517643   -0.119660740   -0.000000000   -0.000000000   -0.000000000
    2.275652523   -0.119660740   -0.000000000   -0.000000000   -0.000000000
    2.289787402   -0.119660740   -0.000000000   -0.000000000   -0.000000000
    2.303922282   -0.119660740   -0.000000000   -0.000000000   -0.000000000
    2.318057161   -0.119660740   -0.000000000   -0.000000000   -0.000000000
    2.332192041   -0.119660740   -0.000000000   -0.000000000   -0.000000000
    2.346326920   -0.119660740   -0.000000000   -0.000000000   -0.000000000
    2.360461800   -0.119660740   -0.000000000   -0.000000000   -0.000000000
    2.374596680   -0.119660740   -0.000000000   -0.000000000   -0.000000000
    2.388731559   -0.119660740   -0.000000000   -0.000000000   -0.000000000
    2.402866439   -0.119660740   -0.000000000   -0.000000000   -0.000000000
    2.417001318   -0.119660740   -0.000000000   -0.000000000   -0.000000000
    2.431136198   -0.119660740   -0.000000000   -0.000000000   -0.000000000
    2.445271077   -0.119660740   -0.000000000   -0.000000000   -0.000000000
    2.459405957   -0.119660740   -0.000000000   -0.000000000   -0.000000000
    2.473540836   -0.119660740   -0.000000000   -0.000000000   -0.000000000
    2.487675716   -0.119660740   -0.000000000   -0.000000000   -0.000000000
    2.501810595   -0.119660740   -0.000000000   -0.000000000   -0.000000000
    2.515945475   -0.119660740   -0.000000000   -0.000000000   -0.000000000
    2.530080355   -0.119660740   -0.000000000   -0.000000000   -0.000000000
    2.544215234   -0.119660740   -0.000000000   -0.000000000   -0.000000000
    2.558350114   -0.119660740   -0.000000000   -0.000000000   -0.000000000
    2.572484993   -0.119660740   -0.000000000   -0.000000000   -0.000000000
    2.586619873   -0.119660740   -0.000000000   -0.000000000   -0.000000000
    2.600754752   -0.119660740   -0.000000000   -0.000000000   -0.000000000
    2.614889632   -0.119660740   -0.000000000   -0.000000000   -0.000000000
    2.629024511   -0.119660740   -0.000000000   -0.000000000   -0.000000000
    2.643159391   -0.119660740   -0.000000000   -0.000000000   -0.000000000
    2.657294270   -0.119660740   -0.000000000   -0.000000000   -0.000000000
    2.671429150   -0.119660740   -0.000000000   -0.000000000   -0.000000000
    2.685564030   -0.119660740   -0.000000000   -0.000000000   -0.000000000
    2.699698909   -0.119660740   -0.000000000   -0.000000000   -0.000000000
    2.713833789   -0.119660740   -0.000000000   -0.000000000   -0.000000000
    2.727968668   -0.119660740   -0.000000000   -0.000000000   -0.000000000
    2.742103548   -0.119660740   -0.000000000   -0.000000000   -0.000000000
    2.756238427   -0.119660740   -0.000000000   -0.000000000   -0.000000000
    2.770373307   -0.119660740   -0.000000000   -0.000000000   -0.000000000
    2.784508186   -0.119660740   -0.000000000   -0.000000000   -0.000000000
    2.798643066   -0.119660740   -0.000000000   -0.000000000   -0.000000000
    2.812777945   -0.119660740   -0.000000000   -0.000000000   -0.000000000
    2.826912825   -0.119660740   -0.000000000   -0.000000000   -0.000000000
    2.841047705   -0.119660740   -0.000000000   -0.000000000   -0.000000000
    2.855182584   -0.119660740   -0.000000000   -0.000000000   -0.000000000
    2.869317464   -0.119660740   -0.000000000   -0.000000000   -0.000000000
    2.883452343   -0.119660740   -0.000000000   -0.000000000   -0.000000000
    2.897587223   -0.119660740   -0.000000000   -0.000000000   -0.000000000
    2.911722102   -0.119660740   -0.000000000   -0.000000000   -0.000000000
    2.925856982   -0.119660740   -0.000000000   -0.000000000   -0.000000000
    2.939991861   -0.119660740   -0.000000000   -0.000000000   -0.000000000
    2.954126741   -0.119660740   -0.000000000   -0.000000000   -0.000000000
    2.968261620   -0.119660740   -0.000000216   -0.000022426   -0.000022269
    2.982396500   -0.119660740   -0.000001131   -0.000109453   -0.000115387
    2.996531380   -0.119660740   -0.000004426   -0.000394168   -0.000449854
    3.010666259   -0.119660740   -0.000014683   -0.001183690   -0.001489458
    3.024801139   -0.119660740   -0.000043952   -0.003193409   -0.004446806
    3.038936018   -0.119660740   -0.000116408   -0.007527581   -0.011747609
    3.053070898   -0.119660740   -0.000275581   -0.015679228   -0.027732084
    3.067205777   -0.119660740   -0.000583788   -0.028784145   -0.058566542
    3.081340657   -0.119660740   -0.001112810   -0.046779653   -0.111254089
    3.095475536   -0.119660740   -0.001920348   -0.067653955   -0.191238366
    3.109610416   -0.119660740   -0.003021166   -0.087591673   -0.299541670
    3.123745295   -0.119660740   -0.004372756   -0.102531242   -0.431431986
    3.137880175   -0.119660740   -0.005882938   -0.109731550   -0.577368820
    3.152015055   -0.119660740   -0.007434427   -0.108235767   -0.725646535
    3.166149934   -0.119660740   -0.008900083   -0.097533556   -0.864056103
    3.180284814   -0.119660740   -0.010144347   -0.076769566   -0.979998344
    3.194419693   -0.119660740   -0.011021368   -0.045687552   -1.060126935
    3.208554573   -0.119660740   -0.011400320   -0.007137547   -1.092543261
    3.222689452   -0.119660740   -0.011222118    0.031578980   -1.072081609
    3.236824332   -0.119660740   -0.010554092    0.060626767   -1.005486569
    3.250959211   -0.119660740   -0.009590111    0.072592844   -0.911443029
    3.265094091   -0.119660740   -0.008590244    0.066109933   -0.814827446
    3.279228970   -0.119660740   -0.007785642    0.046138280   -0.737630093
    3.293363850   -0.119660740   -0.007313375    0.020168577   -0.692714495
    3.307498730   -0.119660740   -0.007213685   -0.005825194   -0.683558560
    3.321633609   -0.119660740   -0.007462591   -0.028930913   -0.707398083
    3.335768489   -0.119660740   -0.008008419   -0.047398484   -0.758849256
    3.349903368   -0.119660740   -0.008772097   -0.059429363   -0.830062351
    3.364038248   -0.119660740   -0.009649815   -0.063562331   -0.911041707
    3.378173127   -0.119660740   -0.010536589   -0.061320678   -0.991828014
    3.392308007   -0.119660740   -0.011366032   -0.056069233   -1.066234940
    3.406442886   -0.119660740   -0.012117899   -0.050260066   -1.132581953
    3.420577766   -0.119660740   -0.012780395   -0.043084784   -1.190168378
    3.434712645   -0.119660740   -0.013314224   -0.031709685   -1.235821847
    3.448847525   -0.119660740   -0.013662114   -0.017381187   -1.264603381
    3.462982405   -0.119660740   -0.013819808   -0.006023257   -1.276339651
    3.477117284   -0.119660740   -0.013879173   -0.004210718   -1.279655392
    3.491252164   -0.119660740   -0.013986989   -0.012142562   -1.288214462
    3.505387043   -0.119660740   -0.014233523   -0.022196226   -1.310379616
    3.519521923   -0.119660740   -0.014577453   -0.024687257   -1.342195005
    3.533656802   -0.119660740   -0.014875935   -0.016406808   -1.370217932
    3.547791682   -0.119660740   -0.015021065   -0.004763481   -1.384246927
    3.561926561   -0.119660740   -0.015060870   -0.003562809   -1.388657182
    3.576061441   -0.119660740   -0.015212491   -0.020861741   -1.403556630
    3.590196320   -0.119660740   -0.015713593   -0.051239214   -1.450931241
    3.604331200   -0.119660740   -0.016636033   -0.077244134   -1.537322639
    3.618466080   -0.119660740   -0.017787354   -0.081316996   -1.644772922
    3.632600959   -0.119660740   -0.018811446   -0.060638575   -1.740220781
    3.646735839   -0.119660740   -0.019448042   -0.029582256   -1.799379367
    3.660870718   -0.119660740   -0.019706410   -0.010389856   -1.822736555
    3.675005598   -0.119660740   -0.019851362   -0.013991203   -1.834312084
    3.689140477   -0.119660740   -0.020157729   -0.029563417   -1.859302687
    3.703275357   -0.119660740   -0.020629441   -0.033814542   -1.898472143
    3.717410236   -0.119660740   -0.020966663   -0.008787707   -1.925086514
    3.731545116   -0.119660740   -0.020765155    0.039514720   -1.902853576
    3.745679995   -0.119660740   -0.019860008    0.085533188   -1.817091155
    3.759814875   -0.119660740   -0.018485938    0.102508243   -1.689230037
    3.773949755   -0.119660740   -0.017146634    0.081013710   -1.564950278
    3.788084634   -0.119660740   -0.016312727    0.034694425   -1.486839041
    3.802219514   -0.119660740   -0.016160126   -0.011346381   -1.470734303
    3.816354393   -0.119660740   -0.016530382   -0.036751176   -1.502252152
    3.830489273   -0.119660740   -0.017071041   -0.035933666   -1.549486043
    3.844624152   -0.119660740   -0.017450615   -0.015488616   -1.582439489
    3.858759032   -0.119660740   -0.017467327    0.014040603   -1.582724841
    3.872893911   -0.119660740   -0.017049802    0.044672741   -1.543689709
    3.887028791   -0.119660740   -0.016228444    0.069081941   -1.467908687
    3.901163670   -0.119660740   -0.015168011    0.077189220   -1.370194411
    3.915298550   -0.119660740   -0.014190735    0.055053813   -1.279528113
    3.929433430   -0.119660740   -0.013794475   -0.005561127   -1.240387887
    3.943568309   -0.119660740   -0.014490802   -0.096360290   -1.297957634
    3.957703189   -0.119660740   -0.016544183   -0.192398967   -1.474788521
    3.971838068   -0.119660740   -0.019807836   -0.263103660   -1.756651187
    3.985972948   -0.119660740   -0.023769959   -0.289484030   -2.097493884
    4.000107827   -0.119660740   -0.027774883   -0.270642907   -2.439811375
    4.014242707   -0.119660740   -0.031258518   -0.217629291   -2.735702483
    4.028377586   -0.119660740   -0.033821156   -0.142195054   -2.952565335
    4.042512466   -0.119660740   -0.035207735   -0.052710679   -3.070227706
    4.056647345   -0.119660740   -0.035326822    0.032793870   -3.081520495
    4.070782225   -0.119660740   -0.034453018    0.081122214   -3.009811060
    4.084917105   -0.119660740   -0.033375872    0.057808398   -2.922603643
    4.099051984   -0.119660740   -0.033188228   -0.041770737   -2.914012739
    4.113186864   -0.119660740   -0.034715743   -0.173927541   -3.055665359
    4.127321743   -0.119660740   -0.037915218   -0.266414499   -3.344282557
    4.141456623   -0.119660740   -0.041806198   -0.267787962   -3.695402200
    4.155591502   -0.119660740   -0.045062176   -0.181978924   -3.994447871
    4.169726382   -0.119660740   -0.046801339   -0.065082900   -4.164907222
    4.183861261   -0.119660740   -0.047041105    0.022270480   -4.207363470
    4.197996141   -0.119660740   -0.046439411    0.054298874   -4.176421038
    4.212131020   -0.119660740   -0.045705188    0.045080698   -4.129663470
    4.226265900   -0.119660740   -0.045240614    0.017516479   -4.097654677
    4.240400780   -0.119660740   -0.045248920   -0.021751645   -4.095187548
    4.254535659   -0.119660740   -0.045962836   -0.083199212   -4.142624148
    4.268670539   -0.119660740   -0.047700856   -0.164160845   -4.270947726
    4.282805418   -0.119660740   -0.050569405   -0.237211236   -4.494716495
    4.296940298   -0.119660740   -0.054210433   -0.268812695   -4.788366893
    4.311075177   -0.119660740   -0.057920652   -0.248674363   -5.095263510
    4.325210057   -0.119660740   -0.061086484   -0.197890205   -5.364908713
    4.339344936   -0.119660740   -0.063529670   -0.151769127   -5.582718976
    4.353479816   -0.119660740   -0.065518712   -0.136128077   -5.770987139
    4.367614695   -0.119660740   -0.067560236   -0.158643068   -5.970614724
    4.381749575   -0.119660740   -0.070152374   -0.212767393   -6.220150339
    4.395884455   -0.119660740   -0.073642179   -0.282178955   -6.544496325
    4.410019334   -0.119660740   -0.078075834   -0.340863130   -6.943289314
    4.424154214   -0.119660740   -0.083058952   -0.353453583   -7.380009078
    4.438289093   -0.119660740   -0.087693831   -0.287388888   -7.777177747
    4.452423973   -0.119660740   -0.090755062   -0.131831805   -8.031462409
    4.466558852   -0.119660740   -0.091129441    0.082528299   -8.050859320
    4.480693732   -0.119660740   -0.088455073    0.285838940   -7.808623232
    4.494828611   -0.119660740   -0.083482940    0.396877228   -7.372991425
    4.508963491   -0.119660740   -0.077893069    0.371019579   -6.890090244
    4.523098370   -0.119660740   -0.073537929    0.230524728   -6.518179867
    4.537233250   -0.119660740   -0.071558686    0.049051155   -6.351990307
    4.551368130   -0.119660740   -0.071986670   -0.100196826   -6.390178789
    4.565503009   -0.119660740   -0.074110752   -0.191727689   -6.568640284
    4.579637889   -0.119660740   -0.077234642   -0.249438061   -6.827229082
    4.593772768   -0.119660740   -0.081176829   -0.312194200   -7.152521299
    4.607907648   -0.119660740   -0.086157679   -0.395941217   -7.566728288
    4.622042527   -0.119660740   -0.092403159   -0.487856331   -8.091685058
    4.636177407   -0.119660740   -0.099837491   -0.561024377   -8.721130980
    4.650312286   -0.119660740   -0.108050473   -0.594171426   -9.417902128
    4.664447166   -0.119660740   -0.116370868   -0.572884336  -10.121289275
    4.678582045   -0.119660740   -0.123908083   -0.480021063  -10.752727478
    4.692716925   -0.119660740   -0.129576652   -0.310220816  -11.219242029
    4.706851805   -0.119660740   -0.132440377   -0.091015208  -11.443087445
    4.720986684   -0.119660740   -0.132240912    0.108004208  -11.405379077
    4.735121564   -0.119660740   -0.129856482    0.204165934  -11.183371802
    4.749256443   -0.119660740   -0.127190210    0.145565953  -10.939840005
    4.763391323   -0.119660740   -0.126447544   -0.060126248  -10.862023156
    4.777526202   -0.119660740   -0.129260935   -0.342634025  -11.088238323
    4.791661082   -0.119660740   -0.135989725   -0.596783405  -11.648965612
    4.805795961   -0.119660740   -0.145531740   -0.727122458  -12.450515897
    4.819930841   -0.119660740   -0.155674903   -0.678298456  -13.304487813
    4.834065720   -0.119660740   -0.163932938   -0.469664919  -13.998743665
    4.848200600   -0.119660740   -0.168627759   -0.194975216  -14.390082226
    4.862335480   -0.119660740   -0.169754916    0.011670563  -14.478170856
    4.876470359   -0.119660740   -0.169129687    0.040374097  -14.417754061
    4.890605239   -0.119660740   -0.169544335   -0.128509771  -14.446611844
    4.904740118   -0.119660740   -0.173252911   -0.401960352  -14.756362720
    4.918874998   -0.119660740   -0.180676695   -0.628988720  -15.383025417
    4.933009877   -0.119660740   -0.190218758   -0.687422041  -16.191700226
    4.947144757   -0.119660740   -0.199223240   -0.561155879  -16.957971300
    4.961279636   -0.119660740   -0.205585388   -0.332836230  -17.503924642
    4.975414516   -0.119660740   -0.208693456   -0.118979112  -17.777231069
    4.989549395   -0.119660740   -0.209368010    0.004024843  -17.845723461
    5.003684275   -0.119660740   -0.209031548    0.028509046  -17.827791341
    5.017819155   -0.119660740   -0.208853841   -0.011978120  -17.820438204
    5.031954034   -0.119660740   -0.209498454   -0.082825875  -17.878350996
    5.046088914   -0.119660740   -0.211214815   -0.162354986  -18.021522821
    5.060223793   -0.119660740   -0.214004586   -0.227891978  -18.249078168
    5.074358673   -0.119660740   -0.217474049   -0.254433195  -18.527351048
    5.088493552   -0.119660740   -0.220926731   -0.227495371  -18.798466167
    5.102628432   -0.119660740   -0.223727690   -0.169943893  -19.011991915
    5.116763311   -0.119660740   -0.225836372   -0.138286481  -19.169408441
    5.130898191   -0.119660740   -0.227969970   -0.178720442  -19.335939861
    5.145033070   -0.119660740   -0.231135398   -0.276191137  -19.598409965
    5.159167950   -0.119660740   -0.235772705   -0.375727128  -19.991890977
    5.173302830   -0.119660740   -0.241480520   -0.424318496  -20.477308257
    5.187437709   -0.119660740   -0.247481615   -0.421644774  -20.983549635
    5.201572589   -0.119660740   -0.253309625   -0.406496230  -21.467574581
    5.215707468   -0.119660740   -0.259020387   -0.407574809  -21.933053123
    5.229842348   -0.119660740   -0.264725214   -0.391539950  -22.390881427
    5.243977227   -0.119660740   -0.269663896   -0.287668417  -22.780352690
    5.258112107   -0.119660740   -0.272085276   -0.030548714  -22.959044531
    5.272246986   -0.119660740   -0.269770749    0.377092334  -22.745931354
    5.286381866   -0.119660740   -0.261138183    0.841119506  -22.012158193
    5.300516745   -0.119660740   -0.246356500    1.224509649  -20.772300422
    5.314651625   -0.119660740   -0.227486037    1.403515769  -19.195181706
    5.328786505   -0.119660740   -0.207886169    1.323485858  -17.555967399
    5.342921384   -0.119660740   -0.191177834    1.002785860  -16.152556206
    5.357056264   -0.119660740   -0.180367439    0.500676416  -15.234247082
    5.371191143   -0.119660740   -0.177541305   -0.115381493  -14.976579495
    5.385326023   -0.119660740   -0.183776111   -0.767717984  -15.472856251
    5.399460902   -0.119660740   -0.198877519   -1.346379351  -16.711085186
    5.413595782   -0.119660740   -0.220826338   -1.715729464  -18.526694173
    5.427730661   -0.119660740   -0.245831431   -1.765399855  -20.605035960
    5.441865541   -0.119660740   -0.269129807   -1.486988080  -22.546632485
    5.456000420   -0.119660740   -0.286754223   -0.985976440  -24.014387508
    5.470135300   -0.119660740   -0.296737786   -0.433484052  -24.836462757
    5.484270180   -0.119660740   -0.299443328    0.023407492  -25.036733337
    5.498405059   -0.119660740   -0.296867249    0.309395987  -24.779138813
    5.512539939   -0.119660740   -0.291577386    0.410319913  -24.279512687
    5.526674818   -0.119660740   -0.285909620    0.375825034  -23.738442422
    5.540809698   -0.119660740   -0.281109333    0.306870279  -23.268945839
    5.554944577   -0.119660740   -0.276788938    0.327444077  -22.849552036
    5.569079457   -0.119660740   -0.271119879    0.499075844  -22.337153926
    5.583214336   -0.119660740   -0.262306668    0.744332970  -21.585543410
    5.597349216   -0.119660740   -0.250665792    0.860662600  -20.615952599
    5.611484095   -0.119660740   -0.239543685    0.642299693  -19.694973399
    5.625618975   -0.119660740   -0.234303221    0.042007203  -19.255600227
    5.639753855   -0.119660740   -0.239359354   -0.770013517  -19.656769233
    5.653888734   -0.119660740   -0.255608434   -1.489784880  -20.973293531
    5.668023614   -0.119660740   -0.279739118   -1.855225103  -22.937359351
    5.682158493   -0.119660740   -0.305915374   -1.782178007  -25.073663078
    5.696293373   -0.119660740   -0.328478791   -1.370704673  -26.919115326
    5.710428252   -0.119660740   -0.343947546   -0.808434762  -28.186942754
    5.724563132   -0.119660740   -0.351399005   -0.260576954  -28.800020539
    5.738698011   -0.119660740   -0.351749088    0.189752496  -28.834056504
    5.752832891   -0.119660740   -0.346549867    0.523598075  -28.419473563
    5.766967770   -0.119660740   -0.337336331    0.766049775  -27.685837466
    5.781102650   -0.119660740   -0.325181855    0.945062607  -26.722574944
    5.795237530   -0.119660740   -0.310799123    1.083496508  -25.585466551
    5.809372409   -0.119660740   -0.294735389    1.178816079  -24.313190602
    5.823507289   -0.119660740   -0.277781868    1.204124010  -22.963422527
    5.837642168   -0.119660740   -0.261197974    1.118908731  -21.633832601
    5.851777048   -0.119660740   -0.246673410    0.914918613  -20.460093118
    5.865911927   -0.119660740   -0.235585825    0.650233306  -19.554003472
    5.880046807   -0.119660740   -0.227941347    0.451658453  -18.915273558
    5.894181686   -0.119660740   -0.221728977    0.467630751  -18.378499088
    5.908316566   -0.119660740   -0.213252140    0.777189174  -17.642148311
    5.922451445   -0.119660740   -0.198598412    1.319552473  -16.390896378
    5.936586325   -0.119660740   -0.175659810    1.913071538  -14.460710254
    5.950721205   -0.119660740   -0.145284794    2.336373915  -11.930092045
    5.964856084   -0.119660740   -0.111081792    2.441882661   -9.100242357
    5.978990964   -0.119660740   -0.077819830    2.211084197   -6.362133658
    5.993125843   -0.119660740   -0.049620599    1.750191351   -4.049561766
    6.007260723   -0.119660740   -0.028643009    1.217133220   -2.334184935
    6.021395602   -0.119660740   -0.014895260    0.744934326   -1.212444133
    6.035530482   -0.119660740   -0.006946320    0.401169857   -0.564874552
    6.049665361   -0.119660740   -0.002900258    0.190692650   -0.235685647
    6.063800241   -0.119660740   -0.001069704    0.078801740   -0.086854744
    6.077935120   -0.119660740   -0.000340100    0.027619923   -0.027592348
    6.092070000   -0.119660740   -0.000097416    0.008698665   -0.007899331

   -0.127277000   -0.105520479   -0.000000000   -0.000000000   -0.000000000
   -0.113142120   -0.105520479   -0.000000000   -0.000000000   -0.000000000
   -0.099007241   -0.105520479   -0.000000000   -0.000000000   -0.000000000
   -0.084872361   -0.105520479   -0.000000000   -0.000000000   -0.000000000
   -0.070737482   -0.105520479   -0.000000000   -0.000000000   -0.000000000
   -0.056602602   -0.105520479   -0.000000000   -0.000000000   -0.000000000
   -0.042467723   -0.105520479   -0.000000000   -0.000000000   -0.000000000
   -0.028332843   -0.105520479   -0.000000000   -0.000000000   -0.000000000
   -0.014197964   -0.105520479   -0.000000000   -0.000000000   -0.000000000
   -0.000063084   -0.105520479   -0.000000000   -0.000000000   -0.000000000
    0.014071795   -0.105520479   -0.000000000   -0.000000000   -0.000000000
    0.028206675   -0.105520479   -0.000000000   -0.000000000   -0.000000000
    0.042341555   -0.105520479   -0.000000000   -0.000000000   -0.000000000
    0.056476434   -0.105520479   -0.000000000   -0.000000000   -0.000000000
    0.070611314   -0.105520479   -0.000000000   -0.000000000   -0.000000000
    0.084746193   -0.105520479   -0.000000000   -0.000000000   -0.000000000
    0.098881073   -0.105520479   -0.000000000   -0.000000000   -0.000000000
    0.113015952   -0.105520479   -0.000000000   -0.000000000   -0.000000000
    0.127150832   -0.105520479   -0.000000000   -0.000000000   -0.000000000
    0.141285711   -0.105520479   -0.000000000   -0.000000000   -0.000000000
    0.155420591   -0.105520479   -0.000000000   -0.000000000   -0.000000000
    0.169555470   -0.105520479   -0.000000000   -0.000000000   -0.000000000
    0.183690350   -0.105520479   -0.000000000   -0.000000000   -0.000000000
    0.197825230   -0.105520479   -0.000000000   -0.000000000   -0.000000000
    0.211960109   -0.105520479   -0.000000000   -0.000000000   -0.000000000
    0.226094989   -0.105520479   -0.000000000   -0.000000000   -0.000000000
    0.240229868   -0.105520479   -0.000000000   -0.000000000   -0.000000000
    0.254364748   -0.105520479   -0.000000000   -0.000000000   -0.000000000
    0.268499627   -0.105520479   -0.000000000   -0.000000000   -0.000000000
    0.282634507   -0.105520479   -0.000000000   -0.000000000   -0.000000000
    0.296769386   -0.105520479   -0.000000000   -0.000000000   -0.000000000
    0.310904266   -0.105520479   -0.000000000   -0.000000000   -0.000000000
    0.325039145   -0.105520479   -0.000000000   -0.000000000   -0.000000000
    0.339174025   -0.105520479   -0.000000000   -0.000000000   -0.000000000
    0.353308905   -0.105520479   -0.000000000   -0.000000000   -0.000000000
    0.367443784   -0.105520479   -0.000000000   -0.000000000   -0.000000000
    0.381578664   -0.105520479   -0.000000000   -0.000000000   -0.000000000
    0.395713543   -0.105520479   -0.000000000   -0.000000000   -0.000000000
    0.409848423   -0.105520479   -0.000000000   -0.000000000   -0.000000000
    0.423983302   -0.105520479   -0.000000000   -0.000000000   -0.000000000
    0.438118182   -0.105520479   -0.000000000   -0.000000000   -0.000000000
    0.452253061   -0.105520479   -0.000000000   -0.000000000   -0.000000000
    0.466387941   -0.105520479   -0.000000000   -0.000000000   -0.000000000
    0.480522820   -0.105520479   -0.000000000   -0.000000000   -0.000000000
    0.494657700   -0.105520479   -0.000000000   -0.000000000   -0.000000000
    0.508792580   -0.105520479   -0.000000000   -0.000000000   -0.000000000
    0.522927459   -0.105520479   -0.000000000   -0.000000000   -0.000000000
    0.537062339   -0.105520479   -0.000000000   -0.000000000   -0.000000000
    0.551197218   -0.105520479   -0.000000000   -0.000000000   -0.000000000
    0.565332098   -0.105520479   -0.000000000   -0.000000000   -0.000000000
    0.579466977   -0.105520479   -0.000000000   -0.000000000   -0.000000000
    0.593601857   -0.105520479   -0.000000000   -0.000000000   -0.000000000
    0.607736736   -0.105520479   -0.000000000   -0.000000000   -0.000000000
    0.621871616   -0.105520479   -0.000000000   -0.000000000   -0.000000000
    0.636006495   -0.105520479   -0.000000000   -0.000000000   -0.000000000
    0.650141375   -0.105520479   -0.000000000   -0.000000000   -0.000000000
    0.664276255   -0.105520479   -0.000000000   -0.000000000   -0.000000000
    0.678411134   -0.105520479   -0.000000000   -0.000000000   -0.000000000
    0.692546014   -0.105520479   -0.000000000   -0.000000000   -0.000000000
    0.706680893   -0.105520479   -0.000000000   -0.000000000   -0.000000000
    0.720815773   -0.105520479   -0.000000000   -0.000000000   -0.000000000
    0.734950652   -0.105520479   -0.000000000   -0.000000000   -0.000000000
    0.749085532   -0.105520479   -0.000000000   -0.000000000   -0.000000000
    0.763220411   -0.105520479   -0.000000000   -0.000000000   -0.000000000
    0.777355291   -0.105520479   -0.000000000   -0.000000000   -0.000000000
    0.791490170   -0.105520479   -0.000000000   -0.000000000   -0.000000000
    0.805625050   -0.105520479   -0.000000000   -0.000000000   -0.000000000
    0.819759930   -0.105520479   -0.000000000   -0.000000000   -0.000000000
    0.833894809   -0.105520479   -0.000000000   -0.000000000   -0.000000000
    0.848029689   -0.105520479   -0.000000000   -0.000000000   -0.000000000
    0.862164568   -0.105520479   -0.000000000   -0.000000000   -0.000000000
    0.876299448   -0.105520479   -0.000000000   -0.000000000   -0.000000000
    0.890434327   -0.105520479   -0.000000000   -0.000000000   -0.000000000
    0.904569207   -0.105520479   -0.000000000   -0.000000000   -0.000000000
    0.918704086   -0.105520479   -0.000000000   -0.000000000   -0.000000000
    0.932838966   -0.105520479   -0.000000000   -0.000000000   -0.000000000
    0.946973845   -0.105520479   -0.000000000   -0.000000000   -0.000000000
    0.961108725   -0.105520479   -0.000000000   -0.000000000   -0.000000000
    0.975243605   -0.105520479   -0.000000000   -0.000000000   -0.000000000
    0.989378484   -0.105520479   -0.000000000   -0.000000000   -0.000000000
    1.003513364   -0.105520479   -0.000000000   -0.000000000   -0.000000000
    1.017648243   -0.105520479   -0.000000000   -0.000000000   -0.000000000
    1.031783123   -0.105520479   -0.000000000   -0.000000000   -0.000000000
    1.045918002   -0.105520479   -0.000000000   -0.000000000   -0.000000000
    1.060052882   -0.105520479   -0.000000000   -0.000000000   -0.000000000
    1.074187761   -0.105520479   -0.000000000   -0.000000000   -0.000000000
    1.088322641   -0.105520479   -0.000000000   -0.000000000   -0.000000000
    1.102457520   -0.105520479   -0.000000000   -0.000000000   -0.000000000
    1.116592400   -0.105520479   -0.000000000   -0.000000000   -0.000000000
    1.130727280   -0.105520479   -0.000000000   -0.000000000   -0.000000000
    1.144862159   -0.105520479   -0.000000000   -0.000000000   -0.000000000
    1.158997039   -0.105520479   -0.000000000   -0.000000000   -0.000000000
    1.173131918   -0.105520479   -0.000000000   -0.000000000   -0.000000000
    1.187266798   -0.105520479   -0.000000000   -0.000000000   -0.000000000
    1.201401677   -0.105520479   -0.000000000   -0.000000000   -0.000000000
    1.215536557   -0.105520479   -0.000000000   -0.000000000   -0.000000000
    1.229671436   -0.105520479   -0.000000000   -0.000000000   -0.000000000
    1.243806316   -0.105520479   -0.000000000   -0.000000000   -0.000000000
    1.257941195   -0.105520479   -0.000000000   -0.000000000   -0.000000000
    1.272076075   -0.105520479   -0.000000000   -0.000000000   -0.000000000
    1.286210955   -0.105520479   -0.000000000   -0.000000000   -0.000000000
    1.300345834   -0.105520479   -0.000000000   -0.000000000   -0.000000000
    1.314480714   -0.105520479   -0.000000000   -0.000000000   -0.000000000
    1.328615593   -0.105520479   -0.000000000   -0.000000000   -0.000000000
    1.342750473   -0.105520479   -0.000000000   -0.000000000   -0.000000000
    1.356885352   -0.105520479   -0.000000000   -0.000000000   -0.000000000
    1.371020232   -0.105520479   -0.000000000   -0.000000000   -0.000000000
    1.385155111   -0.105520479   -0.000000000   -0.000000000   -0.000000000
    1.399289991   -0.105520479   -0.000000000   -0.000000000   -0.000000000
    1.413424870   -0.105520479   -0.000000000   -0.000000000   -0.000000000
    1.427559750   -0.105520479   -0.000000000   -0.000000000   -0.000000000
    1.441694630   -0.105520479   -0.000000000   -0.000000000   -0.000000000
    1.455829509   -0.105520479   -0.000000000   -0.000000000   -0.000000000
    1.469964389   -0.105520479   -0.000000000   -0.000000000   -0.000000000
    1.484099268   -0.105520479   -0.000000000   -0.000000000   -0.000000000
    1.498234148   -0.105520479   -0.000000000   -0.000000000   -0.000000000
    1.512369027   -0.105520479   -0.000000000   -0.000000000   -0.000000000
    1.526503907   -0.105520479   -0.000000000   -0.000000000   -0.000000000
    1.540638786   -0.105520479   -0.000000000   -0.000000000   -0.000000000
    1.554773666   -0.105520479   -0.000000000   -0.000000000   -0.000000000
    1.568908545   -0.105520479   -0.000000000   -0.000000000   -0.000000000
    1.583043425   -0.105520479   -0.000000000   -0.000000000   -0.000000000
    1.597178305   -0.105520479   -0.000000000   -0.000000000   -0.000000000
    1.611313184   -0.105520479   -0.000000000   -0.000000000   -0.000000000
    1.625448064   -0.105520479   -0.000000000   -0.000000000   -0.000000000
    1.639582943   -0.105520479   -0.000000000   -0.000000000   -0.000000000
    1.653717823   -0.105520479   -0.000000000   -0.000000000   -0.000000000
    1.667852702   -0.105520479   -0.000000000   -0.000000000   -0.000000000
    1.681987582   -0.105520479   -0.000000000   -0.000000000   -0.000000000
    1.696122461   -0.105520479   -0.000000000   -0.000000000   -0.000000000
    1.710257341   -0.105520479   -0.000000000   -0.000000000   -0.000000000
    1.724392220   -0.105520479   -0.000000000   -0.000000000   -0.000000000
    1.738527100   -0.105520479   -0.000000000   -0.000000000   -0.000000000
    1.752661980   -0.105520479   -0.000000000   -0.000000000   -0.000000000
    1.766796859   -0.105520479   -0.000000000   -0.000000000   -0.000000000
    1.780931739   -0.105520479   -0.000000000   -0.000000000   -0.000000000
    1.795066618   -0.105520479   -0.000000000   -0.000000000   -0.000000000
    1.809201498   -0.105520479   -0.000000000   -0.000000000   -0.000000000
    1.823336377   -0.105520479   -0.000000000   -0.000000000   -0.000000000
    1.837471257   -0.105520479   -0.000000000   -0.000000000   -0.000000000
    1.851606136   -0.105520479   -0.000000000   -0.000000000   -0.000000000
    1.865741016   -0.105520479   -0.000000000   -0.000000000   -0.000000000
    1.879875895   -0.105520479   -0.000000000   -0.000000000   -0.000000000
    1.894010775   -0.105520479   -0.000000000   -0.000000000   -0.000000000
    1.908145655   -0.105520479   -0.000000000   -0.000000000   -0.000000000
    1.922280534   -0.105520479   -0.000000000   -0.000000000   -0.000000000
    1.936415414   -0.105520479   -0.000000000   -0.000000000   -0.000000000
    1.950550293   -0.105520479   -0.000000000   -0.000000000   -0.000000000
    1.964685173   -0.105520479   -0.000000000   -0.000000000   -0.000000000
    1.978820052   -0.105520479   -0.000000000   -0.000000000   -0.000000000
    1.992954932   -0.105520479   -0.000000000   -0.000000000   -0.000000000
    2.007089811   -0.105520479   -0.000000000   -0.000000000   -0.000000000
    2.021224691   -0.105520479   -0.000000000   -0.000000000   -0.000000000
    2.035359570   -0.105520479   -0.000000000   -0.000000000   -0.000000000
    2.049494450   -0.105520479   -0.000000000   -0.000000000   -0.000000000
    2.063629330   -0.105520479   -0.000000000   -0.000000000   -0.000000000
    2.077764209   -0.105520479   -0.000000000   -0.000000000   -0.000000000
    2.091899089   -0.105520479   -0.000000000   -0.000000000   -0.000000000
    2.106033968   -0.105520479   -0.000000000   -0.000000000   -0.000000000
    2.120168848   -0.105520479   -0.000000000   -0.000000000   -0.000000000
    2.134303727   -0.105520479   -0.000000000   -0.000000000   -0.000000000
    2.148438607   -0.105520479   -0.000000000   -0.000000000   -0.000000000
    2.162573486   -0.105520479   -0.000000000   -0.000000000   -0.000000000
    2.176708366   -0.105520479   -0.000000000   -0.000000000   -0.000000000
    2.190843245   -0.105520479   -0.000000000   -0.000000000   -0.000000000
    2.204978125   -0.105520479   -0.000000000   -0.000000000   -0.000000000
    2.219113005   -0.105520479   -0.000000000   -0.000000000   -0.000000000
    2.233247884   -0.105520479   -0.000000000   -0.000000000   -0.000000000
    2.247382764   -0.105520479   -0.000000000   -0.000000000   -0.000000000
    2.261517643   -0.105520479   -0.000000000   -0.000000000   -0.000000000
    2.275652523   -0.105520479   -0.000000000   -0.000000000   -0.000000000
    2.289787402   -0.105520479   -0.000000000   -0.000000000   -0.000000000
    2.303922282   -0.105520479   -0.000000000   -0.000000000   -0.000000000
    2.318057161   -0.105520479   -0.000000000   -0.000000000   -0.000000000
    2.332192041   -0.105520479   -0.000000000   -0.000000000   -0.000000000
    2.346326920   -0.105520479   -0.000000000   -0.000000000   -0.000000000
    2.360461800   -0.105520479   -0.000000000   -0.000000000   -0.000000000
    2.374596680   -0.105520479   -0.000000000   -0.000000000   -0.000000000
    2.388731559   -0.105520479   -0.000000000   -0.000000000   -0.000000000
    2.402866439   -0.105520479   -0.000000000   -0.000000000   -0.000000000
    2.417001318   -0.105520479   -0.000000000   -0.000000000   -0.000000000
    2.431136198   -0.105520479   -0.000000000   -0.000000000   -0.000000000
    2.445271077   -0.105520479   -0.000000000   -0.000000000   -0.000000000
    2.459405957   -0.105520479   -0.000000000   -0.000000000   -0.000000000
    2.473540836   -0.105520479   -0.000000000   -0.000000000   -0.000000000
    2.487675716   -0.105520479   -0.000000000   -0.000000000   -0.000000000
    2.501810595   -0.105520479   -0.000000000   -0.000000000   -0.000000000
    2.515945475   -0.105520479   -0.000000000   -0.000000000   -0.000000000
    2.530080355   -0.105520479   -0.000000000   -0.000000000   -0.000000000
    2.544215234   -0.105520479   -0.000000000   -0.000000000   -0.000000000
    2.558350114   -0.105520479   -0.000000000   -0.000000000   -0.000000000
    2.572484993   -0.105520479   -0.000000000   -0.000000000   -0.000000000
    2.586619873   -0.105520479   -0.000000000   -0.000000000   -0.000000000
    2.600754752   -0.105520479   -0.000000000   -0.000000000   -0.000000000
    2.614889632   -0.105520479   -0.000000000   -0.000000000   -0.000000000
    2.629024511   -0.105520479   -0.000000000   -0.000000000   -0.000000000
    2.643159391   -0.105520479   -0.000000000   -0.000000000   -0.000000000
    2.657294270   -0.105520479   -0.000000000   -0.000000000   -0.000000000
    2.671429150   -0.105520479   -0.000000000   -0.000000000   -0.000000000
    2.685564030   -0.105520479   -0.000000000   -0.000000000   -0.000000000
    2.699698909   -0.105520479   -0.000000000   -0.000000000   -0.000000000
    2.713833789   -0.105520479   -0.000000000   -0.000000000   -0.000000000
    2.727968668   -0.105520479   -0.000000000   -0.000000000   -0.000000000
    2.742103548   -0.105520479   -0.000000000   -0.000000000   -0.000000000
    2.756238427   -0.105520479   -0.000000000   -0.000000000   -0.000000000
    2.770373307   -0.105520479   -0.000000000   -0.000000000   -0.000000000
    2.784508186   -0.105520479   -0.000000000   -0.000000000   -0.000000000
    2.798643066   -0.105520479   -0.000000000   -0.000000000   -0.000000000
    2.812777945   -0.105520479   -0.000000000   -0.000000000   -0.000000000
    2.826912825   -0.105520479   -0.000000000   -0.000000000   -0.000000000
    2.841047705   -0.105520479   -0.000000000   -0.000000000   -0.000000000
    2.855182584   -0.105520479   -0.000000000   -0.000000000   -0.000000000
    2.869317464   -0.105520479   -0.000000000   -0.000000000   -0.000000000
    2.883452343   -0.105520479   -0.000000000   -0.000000000   -0.000000000
    2.897587223   -0.105520479   -0.000000000   -0.000000000   -0.000000000
    2.911722102   -0.105520479   -0.000000000   -0.000000000   -0.000000000
    2.925856982   -0.105520479   -0.000000000   -0.000000000   -0.000000000
    2.939991861   -0.105520479   -0.000000000   -0.000000000   -0.000000000
    2.954126741   -0.105520479   -0.000000000   -0.000000000   -0.000000000
    2.968261620   -0.105520479   -0.000001047   -0.000108164   -0.000100191
    2.982396500   -0.105520479   -0.000005186   -0.000498330   -0.000490311
    2.996531380   -0.105520479   -0.000019895   -0.001755401   -0.001871782
    3.010666259   -0.105520479   -0.000065230   -0.005204752   -0.006121272
    3.024801139   -0.105520479   -0.000192477   -0.013812628   -0.017998147
    3.038936018   -0.105520479   -0.000502919   -0.032048398   -0.046864361
    3.053070898   -0.105520479   -0.001173891   -0.065620079   -0.108969035
    3.067205777   -0.105520479   -0.002451010   -0.118288853   -0.226573267
    3.081340657   -0.105520479   -0.004602004   -0.188420459   -0.423436504
    3.095475536   -0.105520479   -0.007816873   -0.266454780   -0.715477513
    3.109610416   -0.105520479   -0.012097302   -0.336457953   -1.100775659
    3.123745295   -0.105520479   -0.017218150   -0.383273220   -1.556586950
    3.137880175   -0.105520479   -0.022783990   -0.398862698   -2.045416102
    3.152015055   -0.105520479   -0.028349364   -0.383356696   -2.526854785
    3.166149934   -0.105520479   -0.033485825   -0.338436224   -2.964186309
    3.180284814   -0.105520479   -0.037772983   -0.262820516   -3.323253125
    3.194419693   -0.105520479   -0.040764529   -0.155340637   -3.568469215
    3.208554573   -0.105520479   -0.042053149   -0.024525378   -3.667313794
    3.222689452   -0.105520479   -0.041459530    0.105764494   -3.606092417
    3.236824332   -0.105520479   -0.039223933    0.202650517   -3.406411451
    3.250959211   -0.105520479   -0.036008891    0.241521159   -3.125620564
    3.265094091   -0.105520479   -0.032693028    0.218401287   -2.839216579
    3.279228970   -0.105520479   -0.030049064    0.150483968   -2.613200935
    3.293363850   -0.105520479   -0.028528059    0.062954616   -2.485451616
    3.307498730   -0.105520479   -0.028261164   -0.024440208   -2.465928761
    3.321633609   -0.105520479   -0.029166994   -0.102239569   -2.545935528
    3.335768489   -0.105520479   -0.031072005   -0.164183795   -2.708959000
    3.349903368   -0.105520479   -0.033701876   -0.203634374   -2.930341440
    3.364038248   -0.105520479   -0.036693795   -0.215568088   -3.178633217
    3.378173127   -0.105520479   -0.039686056   -0.205991438   -3.423149568
    3.392308007   -0.105520479   -0.042463119   -0.187328046   -3.646253667
    3.406442886   -0.105520479   -0.044974444   -0.167941366   -3.844826043
    3.420577766   -0.105520479   -0.047187785   -0.143758792   -4.017588182
    3.434712645   -0.105520479   -0.048955564   -0.103491068   -4.153403160
    3.448847525   -0.105520479   -0.050053929   -0.051318357   -4.234132467
    3.462982405   -0.105520479   -0.050452765   -0.008983384   -4.257528936
    3.477117284   -0.105520479   -0.050475707   -0.000910041   -4.250987663
    3.491252164   -0.105520479   -0.050652043   -0.028091478   -4.259275058
    3.505387043   -0.105520479   -0.051307746   -0.062675124   -4.309870881
    3.519521923   -0.105520479   -0.052289098   -0.069774489   -4.389318836
    3.533656802   -0.105520479   -0.053082108   -0.038573378   -4.453584791
    3.547791682   -0.105520479   -0.053314239    0.003021937   -4.470809146
    3.561926561   -0.105520479   -0.053188960    0.004580885   -4.458390011
    3.576061441   -0.105520479   -0.053519877   -0.062333193   -4.485499622
    3.590196320   -0.105520479   -0.055179799   -0.176760125   -4.626064958
    3.604331200   -0.105520479   -0.058423263   -0.274613900   -4.901233342
    3.618466080   -0.105520479   -0.062540117   -0.291965574   -5.250399053
    3.632600959   -0.105520479   -0.066221307   -0.217815325   -5.562360719
    3.646735839   -0.105520479   -0.068487470   -0.102667743   -5.753241691
    3.660870718   -0.105520479   -0.069314379   -0.025987367   -5.819117985
    3.675005598   -0.105520479   -0.069604896   -0.028914938   -5.834146918
    3.689140477   -0.105520479   -0.070343767   -0.077318298   -5.880840312
    3.703275357   -0.105520479   -0.071618441   -0.092484360   -5.968971674
    3.717410236   -0.105520479   -0.072476711   -0.012064641   -6.023088073
    3.731545116   -0.105520479   -0.071584115    0.145838676   -5.935584413
    3.745679995   -0.105520479   -0.068384962    0.296873099   -5.661694473
    3.759814875   -0.105520479   -0.063649911    0.351989047   -5.264321296
    3.773949755   -0.105520479   -0.059044581    0.279823245   -4.878923759
    3.788084634   -0.105520479   -0.056124111    0.125883811   -4.631714988
    3.802219514   -0.105520479   -0.055463789   -0.026663527   -4.569037767
    3.816354393   -0.105520479   -0.056535138   -0.110794327   -4.647762125
    3.830489273   -0.105520479   -0.058173086   -0.108484545   -4.773277466
    3.844624152   -0.105520479   -0.059285668   -0.041412134   -4.857047901
    3.858759032   -0.105520479   -0.059203612    0.056141941   -4.844408507
    3.872893911   -0.105520479   -0.057681604    0.158145194   -4.714778097
    3.887028791   -0.105520479   -0.054809332    0.240027141   -4.474764380
    3.901163670   -0.105520479   -0.051130838    0.267805306   -4.168294224
    3.915298550   -0.105520479   -0.047719439    0.194850155   -3.882313886
    3.929433430   -0.105520479   -0.046225948   -0.005101907   -3.749754386
    3.943568309   -0.105520479   -0.048324515   -0.302557583   -3.903782308
    3.957703189   -0.105520479   -0.054844200   -0.613357246   -4.407715658
    3.971838068   -0.105520479   -0.065244438   -0.837124279   -5.214383557
    3.985972948   -0.105520479   -0.077808877   -0.914596382   -6.184477871
    4.000107827   -0.105520479   -0.090407840   -0.847790414   -7.149920725
    4.014242707   -0.105520479   -0.101281759   -0.677130762   -7.977012540
    4.028377586   -0.105520479   -0.109245384   -0.441950092   -8.580226832
    4.042512466   -0.105520479   -0.113570902   -0.166375752   -8.909219663
    4.056647345   -0.105520479   -0.113999533    0.096193381   -8.946199753
    4.070782225   -0.105520479   -0.111389576    0.242537333   -8.756465734
    4.084917105   -0.105520479   -0.108225999    0.162296826   -8.530494331
    4.099051984   -0.105520479   -0.107981337   -0.161426462   -8.536941145
    4.113186864   -0.105520479   -0.113305921   -0.590902832   -8.982809042
    4.127321743   -0.105520479   -0.124089352   -0.895694103   -9.861473308
    4.141456623   -0.105520479   -0.137224647   -0.910974366  -10.933054624
    4.155591502   -0.105520479   -0.148490524   -0.648103217  -11.870341018
    4.169726382   -0.105520479   -0.155061726   -0.284289249  -12.453002869
    4.183861261   -0.105520479   -0.156943724   -0.008896127  -12.678043751
    4.197996141   -0.105520479   -0.156114258    0.101268838  -12.690774810
    4.212131020   -0.105520479   -0.154645741    0.094642145  -12.638941268
    4.226265900   -0.105520479   -0.153621657    0.041585069  -12.592119521
    4.240400780   -0.105520479   -0.153582330   -0.046523931  -12.583171427
    4.254535659   -0.105520479   -0.155329778   -0.215989936  -12.676162585
    4.268670539   -0.105520479   -0.160101866   -0.467442473  -12.980179572
    4.282805418   -0.105520479   -0.168534616   -0.714343684  -13.563759121
    4.296940298   -0.105520479   -0.179736360   -0.842883101  -14.375947562
    4.311075177   -0.105520479   -0.191588788   -0.810096740  -15.264944270
    4.325210057   -0.105520479   -0.202120057   -0.674152356  -16.083353963
    4.339344936   -0.105520479   -0.210645582   -0.543085329  -16.777230638
    4.353479816   -0.105520479   -0.217874753   -0.498905275  -17.395895876
    4.367614695   -0.105520479   -0.225295811   -0.568930299  -18.045017308
    4.381749575   -0.105520479   -0.234409830   -0.734853707  -18.828745833
    4.395884455   -0.105520479   -0.246259428   -0.944759389  -19.815246715
    4.410019334   -0.105520479   -0.260915514   -1.114242189  -20.998915568
    4.424154214   -0.105520479   -0.277030322   -1.130817860  -22.267979812
    4.438289093   -0.105520479   -0.291685003   -0.895560289  -23.394923574
    4.452423973   -0.105520479   -0.301016367   -0.382434980  -24.086476722
    4.466558852   -0.105520479   -0.301637138    0.303541767  -24.092573676
    4.480693732   -0.105520479   -0.292610769    0.939600351  -23.355545190
    4.494828611   -0.105520479   -0.276488913    1.275142489  -22.084742595
    4.508963491   -0.105520479   -0.258631448    1.179761419  -20.698805432
    4.523098370   -0.105520479   -0.244800269    0.733105813  -19.637924494
    4.537233250   -0.105520479   -0.238420040    0.169818000  -19.154332326
    4.551368130   -0.105520479   -0.239440133   -0.283955704  -19.231191627
    4.565503009   -0.105520479   -0.245569187   -0.557370809  -19.683580639
    4.579637889   -0.105520479   -0.254700670   -0.734289706  -20.350229734
    4.593772768   -0.105520479   -0.266434383   -0.940186768  -21.209203463
    4.607907648   -0.105520479   -0.281625117   -1.220788774  -22.337766647
    4.622042527   -0.105520479   -0.301041267   -1.525795249  -23.802312787
    4.636177407   -0.105520479   -0.324352437   -1.760865108  -25.576191484
    4.650312286   -0.105520479   -0.350072258   -1.854062086  -27.536306380
    4.664447166   -0.105520479   -0.375878651   -1.763944894  -29.492251837
    4.678582045   -0.105520479   -0.398862135   -1.446161864  -31.212901689
    4.692716925   -0.105520479   -0.415653802   -0.894902276  -32.440387198
    4.706851805   -0.105520479   -0.423479217   -0.202431330  -32.970532082
    4.720986684   -0.105520479   -0.421718491    0.414644036  -32.766581830
    4.735121564   -0.105520479   -0.413249491    0.704313848  -32.055897874
    4.749256443   -0.105520479   -0.404058418    0.510389076  -31.297428057
    4.763391323   -0.105520479   -0.401016265   -0.141040667  -31.014279411
    4.777526202   -0.105520479   -0.409200197   -1.031658124  -31.592966509
    4.791661082   -0.105520479   -0.429731618   -1.833996593  -33.119813882
    4.805795961   -0.105520479   -0.459166416   -2.248794247  -35.332588617
    4.819930841   -0.105520479   -0.490569078   -2.100971095  -37.700791101
    4.834065720   -0.105520479   -0.516121500   -1.450105840  -39.624831539
    4.848200600   -0.105520479   -0.530534824   -0.590327130  -40.698890143
    4.862335480   -0.105520479   -0.533776391    0.057162340  -40.920242236
    4.876470359   -0.105520479   -0.531523305    0.147537658  -40.723027593
    4.890605239   -0.105520479   -0.532520231   -0.380851178  -40.775407715
    4.904740118   -0.105520479   -0.543833689   -1.238457061  -41.616660708
    4.918874998   -0.105520479   -0.566830417   -1.955724838  -43.352663382
    4.933009877   -0.105520479   -0.596603788   -2.152751097  -45.613518982
    4.947144757   -0.105520479   -0.624943291   -1.777931166  -47.778812775
    4.961279636   -0.105520479   -0.645308775   -1.083532715  -49.353307089
    4.975414516   -0.105520479   -0.655725375   -0.425904060  -50.184004706
    4.989549395   -0.105520479   -0.658597528   -0.039352068  -50.445459129
    5.003684275   -0.105520479   -0.658190679    0.051365231  -50.452100963
    5.017819155   -0.105520479   -0.658024876   -0.054394025  -50.463129302
    5.031954034   -0.105520479   -0.660125018   -0.254248791  -50.628157626
    5.046088914   -0.105520479   -0.665284829   -0.483277923  -51.006357270
    5.060223793   -0.105520479   -0.673535490   -0.670471222  -51.599877163
    5.074358673   -0.105520479   -0.683669573   -0.737045455  -52.317920374
    5.088493552   -0.105520479   -0.693540339   -0.639975473  -53.000714283
    5.102628432   -0.105520479   -0.701244777   -0.455330273  -53.512088814
    5.116763311   -0.105520479   -0.706797450   -0.363173991  -53.865862736
    5.130898191   -0.105520479   -0.712597479   -0.505815331  -54.256647212
    5.145033070   -0.105520479   -0.721879276   -0.829251798  -54.935246368
    5.159167950   -0.105520479   -0.735989213   -1.152244022  -55.998959871
    5.173302830   -0.105520479   -0.753528820   -1.303627879  -57.327964833
    5.187437709   -0.105520479   -0.771887389   -1.282436974  -58.708927430
    5.201572589   -0.105520479   -0.789461407   -1.214398791  -60.009241890
    5.215707468   -0.105520479   -0.806358614   -1.195813630  -61.233176338
    5.229842348   -0.105520479   -0.822963712   -1.130216979  -62.413698559
    5.243977227   -0.105520479   -0.837052065   -0.805264888  -63.392815225
    5.258112107   -0.105520479   -0.843419651   -0.023511445  -63.793461866
    5.272246986   -0.105520479   -0.835455101    1.206755235  -63.134772364
    5.286381866   -0.105520479   -0.808455962    2.603154605  -61.075301692
    5.300516745   -0.105520479   -0.762954519    3.757509399  -57.655789124
    5.314651625   -0.105520479   -0.705113980    4.300861930  -53.326379361
    5.328786505   -0.105520479   -0.644983463    4.067712238  -48.821360118
    5.342921384   -0.105520479   -0.593455301    3.108008033  -44.941332165
    5.357056264   -0.105520479   -0.559660758    1.592798784  -42.363953877
    5.371191143   -0.105520479   -0.550047629   -0.279236019  -41.575741227
    5.385326023   -0.105520479   -0.568060218   -2.274526919  -42.844716418
    5.399460902   -0.105520479   -0.613285531   -4.057572249  -46.152771002
    5.413595782   -0.105520479   -0.679714507   -5.209804238  -51.062755151
    5.427730661   -0.105520479   -0.755822865   -5.384159436  -56.718907555
    5.441865541   -0.105520479   -0.826953787   -4.542002620  -62.020323726
    5.456000420   -0.105520479   -0.880711737   -2.996739213  -66.022856692
    5.470135300   -0.105520479   -0.910748968   -1.271028161  -68.229122311
    5.484270180   -0.105520479   -0.917901240    0.176666712  -68.682369983
    5.498405059   -0.105520479   -0.908163494    1.103254362  -67.822676687
    5.512539939   -0.105520479   -0.889459586    1.452192999  -66.246904155
    5.526674818   -0.105520479   -0.869179295    1.364038786  -64.524260642
    5.540809698   -0.105520479   -0.851522385    1.139174302  -62.995801198
    5.554944577   -0.105520479   -0.835768783    1.155079492  -61.640315828
    5.569079457   -0.105520479   -0.816731672    1.611062355  -60.098886191
    5.583214336   -0.105520479   -0.789074821    2.293870834  -57.983927238
    5.597349216   -0.105520479   -0.753544642    2.611276992  -55.335673432
    5.611484095   -0.105520479   -0.719833011    1.949908298  -52.839732307
    5.625618975   -0.105520479   -0.703717591    0.160382487  -51.630325835
    5.639753855   -0.105520479   -0.718291873   -2.261247511  -52.656232434
    5.653888734   -0.105520479   -0.766295241   -4.415277473  -56.121665323
    5.668023614   -0.105520479   -0.837963964   -5.519542473  -61.323004193
    5.682158493   -0.105520479   -0.915951962   -5.317026929  -67.000402016
    5.696293373   -0.105520479   -0.983346891   -4.099452006  -71.918885194
    5.710428252   -0.105520479   -1.029666503   -2.424911704  -75.307778441
    5.724563132   -0.105520479   -1.052086866   -0.791584691  -76.956327833
    5.738698011   -0.105520479   -1.053378425    0.543428913  -77.069249067
    5.752832891   -0.105520479   -1.038323094    1.518029273  -76.005780667
    5.766967770   -0.105520479   -1.011672698    2.210069173  -74.124312572
    5.781102650   -0.105520479   -0.976699221    2.713801290  -71.668064942
    5.795237530   -0.105520479   -0.935423392    3.110174599  -68.776732201
    5.809372409   -0.105520479   -0.889222563    3.398863404  -65.532616048
    5.823507289   -0.105520479   -0.840163125    3.498012870  -62.065555079
    5.837642168   -0.105520479   -0.791781183    3.278749220  -58.617641885
    5.851777048   -0.105520479   -0.749015281    2.709117508  -55.541502203
    5.865911927   -0.105520479   -0.715940033    1.960237602  -53.131419368
    5.880046807   -0.105520479   -0.692536454    1.412207403  -51.383090220
    5.894181686   -0.105520479   -0.672755764    1.506610511  -49.851878024
    5.908316566   -0.105520479   -0.645590656    2.470283248  -47.736863149
    5.922451445   -0.105520479   -0.599556188    4.108588022  -44.214373422
    5.936586325   -0.105520479   -0.528716914    5.871015755  -38.877269373
    5.950721205   -0.105520479   -0.435999249    7.100107331  -31.967390245
    5.964856084   -0.105520479   -0.332442717    7.369084691  -24.309259778
    5.978990964   -0.105520479   -0.232331792    6.638174669  -16.948255636
    5.993125843   -0.105520479   -0.147835500    5.233995323  -10.762276152
    6.007260723   -0.105520479   -0.085191234    3.629239712   -6.191358731
    6.021395602   -0.105520479   -0.044241769    2.216397314   -3.210959168
    6.035530482   -0.105520479   -0.020608628    1.191534148   -1.494041411
    6.049665361   -0.105520479   -0.008597598    0.565716287   -0.622783780
    6.063800241   -0.105520479   -0.003167906    0.233455536   -0.229245003
    6.077935120   -0.105520479   -0.001006243    0.081725453   -0.072746936
    6.092070000   -0.105520479   -0.000288051    0.025720428   -0.020812591

   -0.127277000   -0.091380219   -0.000000000   -0.000000000   -0.000000000
   -0.113142120   -0.091380219   -0.000000000   -0.000000000   -0.000000000
   -0.099007241   -0.091380219   -0.000000000   -0.000000000   -0.000000000
   -0.084872361   -0.091380219   -0.000000000   -0.000000000   -0.000000000
   -0.070737482   -0.091380219   -0.000000000   -0.000000000   -0.000000000
   -0.056602602   -0.091380219   -0.000000000   -0.000000000   -0.000000000
   -0.042467723   -0.091380219   -0.000000000   -0.000000000   -0.000000000
   -0.028332843   -0.091380219   -0.000000000   -0.000000000   -0.000000000
   -0.014197964   -0.091380219   -0.000000000   -0.000000000   -0.000000000
   -0.000063084   -0.091380219   -0.000000000   -0.000000000   -0.000000000
    0.014071795   -0.091380219   -0.000000000   -0.000000000   -0.000000000
    0.028206675   -0.091380219   -0.000000000   -0.000000000   -0.000000000
    0.042341555   -0.091380219   -0.000000000   -0.000000000   -0.000000000
    0.056476434   -0.091380219   -0.000000000   -0.000000000   -0.000000000
    0.070611314   -0.091380219   -0.000000000   -0.000000000   -0.000000000
    0.084746193   -0.091380219   -0.000000000   -0.000000000   -0.000000000
    0.098881073   -0.091380219   -0.000000000   -0.000000000   -0.000000000
    0.113015952   -0.091380219   -0.000000000   -0.000000000   -0.000000000
    0.127150832   -0.091380219   -0.000000000   -0.000000000   -0.000000000
    0.141285711   -0.091380219   -0.000000000   -0.000000000   -0.000000000
    0.155420591   -0.091380219   -0.000000000   -0.000000000   -0.000000000
    0.169555470   -0.091380219   -0.000000000   -0.000000000   -0.000000000
    0.183690350   -0.091380219   -0.000000000   -0.000000000   -0.000000000
    0.197825230   -0.091380219   -0.000000000   -0.000000000   -0.000000000
    0.211960109   -0.091380219   -0.000000000   -0.000000000   -0.000000000
    0.226094989   -0.091380219   -0.000000000   -0.000000000   -0.000000000
    0.240229868   -0.091380219   -0.000000000   -0.000000000   -0.000000000
    0.254364748   -0.091380219   -0.000000000   -0.000000000   -0.000000000
    0.268499627   -0.091380219   -0.000000000   -0.000000000   -0.000000000
    0.282634507   -0.091380219   -0.000000000   -0.000000000   -0.000000000
    0.296769386   -0.091380219   -0.000000000   -0.000000000   -0.000000000
    0.310904266   -0.091380219   -0.000000000   -0.000000000   -0.000000000
    0.325039145   -0.091380219   -0.000000000   -0.000000000   -0.000000000
    0.339174025   -0.091380219   -0.000000000   -0.000000000   -0.000000000
    0.353308905   -0.091380219   -0.000000000   -0.000000000   -0.000000000
    0.367443784   -0.091380219   -0.000000000   -0.000000000   -0.000000000
    0.381578664   -0.091380219   -0.000000000   -0.000000000   -0.000000000
    0.395713543   -0.091380219   -0.000000000   -0.000000000   -0.000000000
    0.409848423   -0.091380219   -0.000000000   -0.000000000   -0.000000000
    0.423983302   -0.091380219   -0.000000000   -0.000000000   -0.000000000
    0.438118182   -0.091380219   -0.000000000   -0.000000000   -0.000000000
    0.452253061   -0.091380219   -0.000000000   -0.000000000   -0.000000000
    0.466387941   -0.091380219   -0.000000000   -0.000000000   -0.000000000
    0.480522820   -0.091380219   -0.000000000   -0.000000000   -0.000000000
    0.494657700   -0.091380219   -0.000000000   -0.000000000   -0.000000000
    0.508792580   -0.091380219   -0.000000000   -0.000000000   -0.000000000
    0.522927459   -0.091380219   -0.000000000   -0.000000000   -0.000000000
    0.537062339   -0.091380219   -0.000000000   -0.000000000   -0.000000000
    0.551197218   -0.091380219   -0.000000000   -0.000000000   -0.000000000
    0.565332098   -0.091380219   -0.000000000   -0.000000000   -0.000000000
    0.579466977   -0.091380219   -0.000000000   -0.000000000   -0.000000000
    0.593601857   -0.091380219   -0.000000000   -0.000000000   -0.000000000
    0.607736736   -0.091380219   -0.000000000   -0.000000000   -0.000000000
    0.621871616   -0.091380219   -0.000000000   -0.000000000   -0.000000000
    0.636006495   -0.091380219   -0.000000000   -0.000000000   -0.000000000
    0.650141375   -0.091380219   -0.000000000   -0.000000000   -0.000000000
    0.664276255   -0.091380219   -0.000000000   -0.000000000   -0.000000000
    0.678411134   -0.091380219   -0.000000000   -0.000000000   -0.000000000
    0.692546014   -0.091380219   -0.000000000   -0.000000000   -0.000000000
    0.706680893   -0.091380219   -0.000000000   -0.000000000   -0.000000000
    0.720815773   -0.091380219   -0.000000000   -0.000000000   -0.000000000
    0.734950652   -0.091380219   -0.000000000   -0.000000000   -0.000000000
    0.749085532   -0.091380219   -0.000000000   -0.000000000   -0.000000000
    0.763220411   -0.091380219   -0.000000000   -0.000000000   -0.000000000
    0.777355291   -0.091380219   -0.000000000   -0.000000000   -0.000000000
    0.791490170   -0.091380219   -0.000000000   -0.000000000   -0.000000000
    0.805625050   -0.091380219   -0.000000000   -0.000000000   -0.000000000
    0.819759930   -0.091380219   -0.000000000   -0.000000000   -0.000000000
    0.833894809   -0.091380219   -0.000000000   -0.000000000   -0.000000000
    0.848029689   -0.091380219   -0.000000000   -0.000000000   -0.000000000
    0.862164568   -0.091380219   -0.000000000   -0.000000000   -0.000000000
    0.876299448   -0.091380219   -0.000000000   -0.000000000   -0.000000000
    0.890434327   -0.091380219   -0.000000000   -0.000000000   -0.000000000
    0.904569207   -0.091380219   -0.000000000   -0.000000000   -0.000000000
    0.918704086   -0.091380219   -0.000000000   -0.000000000   -0.000000000
    0.932838966   -0.091380219   -0.000000000   -0.000000000   -0.000000000
    0.946973845   -0.091380219   -0.000000000   -0.000000000   -0.000000000
    0.961108725   -0.091380219   -0.000000000   -0.000000000   -0.000000000
    0.975243605   -0.091380219   -0.000000000   -0.000000000   -0.000000000
    0.989378484   -0.091380219   -0.000000000   -0.000000000   -0.000000000
    1.003513364   -0.091380219   -0.000000000   -0.000000000   -0.000000000
    1.017648243   -0.091380219   -0.000000000   -0.000000000   -0.000000000
    1.031783123   -0.091380219   -0.000000000   -0.000000000   -0.000000000
    1.045918002   -0.091380219   -0.000000000   -0.000000000   -0.000000000
    1.060052882   -0.091380219   -0.000000000   -0.000000000   -0.000000000
    1.074187761   -0.091380219   -0.000000000   -0.000000000   -0.000000000
    1.088322641   -0.091380219   -0.000000000   -0.000000000   -0.000000000
    1.102457520   -0.091380219   -0.000000000   -0.000000000   -0.000000000
    1.116592400   -0.091380219   -0.000000000   -0.000000000   -0.000000000
    1.130727280   -0.091380219   -0.000000000   -0.000000000   -0.000000000
    1.144862159   -0.091380219   -0.000000000   -0.000000000   -0.000000000
    1.158997039   -0.091380219   -0.000000000   -0.000000000   -0.000000000
    1.173131918   -0.091380219   -0.000000000   -0.000000000   -0.000000000
    1.187266798   -0.091380219   -0.000000000   -0.000000000   -0.000000000
    1.201401677   -0.091380219   -0.000000000   -0.000000000   -0.000000000
    1.215536557   -0.091380219   -0.000000000   -0.000000000   -0.000000000
    1.229671436   -0.091380219   -0.000000000   -0.000000000   -0.000000000
    1.243806316   -0.091380219   -0.000000000   -0.000000000   -0.000000000
    1.257941195   -0.091380219   -0.000000000   -0.000000000   -0.000000000
    1.272076075   -0.091380219   -0.000000000   -0.000000000   -0.000000000
    1.286210955   -0.091380219   -0.000000000   -0.000000000   -0.000000000
    1.300345834   -0.091380219   -0.000000000   -0.000000000   -0.000000000
    1.314480714   -0.091380219   -0.000000000   -0.000000000   -0.000000000
    1.328615593   -0.091380219   -0.000000000   -0.000000000   -0.000000000
    1.342750473   -0.091380219   -0.000000000   -0.000000000   -0.000000000
    1.356885352   -0.091380219   -0.000000000   -0.000000000   -0.000000000
    1.371020232   -0.091380219   -0.000000000   -0.000000000   -0.000000000
    1.385155111   -0.091380219   -0.000000000   -0.000000000   -0.000000000
    1.399289991   -0.091380219   -0.000000000   -0.000000000   -0.000000000
    1.413424870   -0.091380219   -0.000000000   -0.000000000   -0.000000000
    1.427559750   -0.091380219   -0.000000000   -0.000000000   -0.000000000
    1.441694630   -0.091380219   -0.000000000   -0.000000000   -0.000000000
    1.455829509   -0.091380219   -0.000000000   -0.000000000   -0.000000000
    1.469964389   -0.091380219   -0.000000000   -0.000000000   -0.000000000
    1.484099268   -0.091380219   -0.000000000   -0.000000000   -0.000000000
    1.498234148   -0.091380219   -0.000000000   -0.000000000   -0.000000000
    1.512369027   -0.091380219   -0.000000000   -0.000000000   -0.000000000
    1.526503907   -0.091380219   -0.000000000   -0.000000000   -0.000000000
    1.540638786   -0.091380219   -0.000000000   -0.000000000   -0.000000000
    1.554773666   -0.091380219   -0.000000000   -0.000000000   -0.000000000
    1.568908545   -0.091380219   -0.000000000   -0.000000000   -0.000000000
    1.583043425   -0.091380219   -0.000000000   -0.000000000   -0.000000000
    1.597178305   -0.091380219   -0.000000000   -0.000000000   -0.000000000
    1.611313184   -0.091380219   -0.000000000   -0.000000000   -0.000000000
    1.625448064   -0.091380219   -0.000000000   -0.000000000   -0.000000000
    1.639582943   -0.091380219   -0.000000000   -0.000000000   -0.000000000
    1.653717823   -0.091380219   -0.000000000   -0.000000000   -0.000000000
    1.667852702   -0.091380219   -0.000000000   -0.000000000   -0.000000000
    1.681987582   -0.091380219   -0.000000000   -0.000000000   -0.000000000
    1.696122461   -0.091380219   -0.000000000   -0.000000000   -0.000000000
    1.710257341   -0.091380219   -0.000000000   -0.000000000   -0.000000000
    1.724392220   -0.091380219   -0.000000000   -0.000000000   -0.000000000
    1.738527100   -0.091380219   -0.000000000   -0.000000000   -0.000000000
    1.752661980   -0.091380219   -0.000000000   -0.000000000   -0.000000000
    1.766796859   -0.091380219   -0.000000000   -0.000000000   -0.000000000
    1.780931739   -0.091380219   -0.000000000   -0.000000000   -0.000000000
    1.795066618   -0.091380219   -0.000000000   -0.000000000   -0.000000000
    1.809201498   -0.091380219   -0.000000000   -0.000000000   -0.000000000
    1.823336377   -0.091380219   -0.000000000   -0.000000000   -0.000000000
    1.837471257   -0.091380219   -0.000000000   -0.000000000   -0.000000000
    1.851606136   -0.091380219   -0.000000000   -0.000000000   -0.000000000
    1.865741016   -0.091380219   -0.000000000   -0.000000000   -0.000000000
    1.879875895   -0.091380219   -0.000000000   -0.000000000   -0.000000000
    1.894010775   -0.091380219   -0.000000000   -0.000000000   -0.000000000
    1.908145655   -0.091380219   -0.000000000   -0.000000000   -0.000000000
    1.922280534   -0.091380219   -0.000000000   -0.000000000   -0.000000000
    1.936415414   -0.091380219   -0.000000000   -0.000000000   -0.000000000
    1.950550293   -0.091380219   -0.000000000   -0.000000000   -0.000000000
    1.964685173   -0.091380219   -0.000000000   -0.000000000   -0.000000000
    1.978820052   -0.091380219   -0.000000000   -0.000000000   -0.000000000
    1.992954932   -0.091380219   -0.000000000   -0.000000000   -0.000000000
    2.007089811   -0.091380219   -0.000000000   -0.000000000   -0.000000000
    2.021224691   -0.091380219   -0.000000000   -0.000000000   -0.000000000
    2.035359570   -0.091380219   -0.000000000   -0.000000000   -0.000000000
    2.049494450   -0.091380219   -0.000000000   -0.000000000   -0.000000000
    2.063629330   -0.091380219   -0.000000000   -0.000000000   -0.000000000
    2.077764209   -0.091380219   -0.000000000   -0.000000000   -0.000000000
    2.091899089   -0.091380219   -0.000000000   -0.000000000   -0.000000000
    2.106033968   -0.091380219   -0.000000000   -0.000000000   -0.000000000
    2.120168848   -0.091380219   -0.000000000   -0.000000000   -0.000000000
    2.134303727   -0.091380219   -0.000000000   -0.000000000   -0.000000000
    2.148438607   -0.091380219   -0.000000000   -0.000000000   -0.000000000
    2.162573486   -0.091380219   -0.000000000   -0.000000000   -0.000000000
    2.176708366   -0.091380219   -0.000000000   -0.000000000   -0.000000000
    2.190843245   -0.091380219   -0.000000000   -0.000000000   -0.000000000
    2.204978125   -0.091380219   -0.000000000   -0.000000000   -0.000000000
    2.219113005   -0.091380219   -0.000000000   -0.000000000   -0.000000000
    2.233247884   -0.091380219   -0.000000000   -0.000000000   -0.000000000
    2.247382764   -0.091380219   -0.000000000   -0.000000000   -0.000000000
    2.261517643   -0.091380219   -0.000000000   -0.000000000   -0.000000000
    2.275652523   -0.091380219   -0.000000000   -0.000000000   -0.000000000
    2.289787402   -0.091380219   -0.000000000   -0.000000000   -0.000000000
    2.303922282   -0.091380219   -0.000000000   -0.000000000   -0.000000000
    2.318057161   -0.091380219   -0.000000000   -0.000000000   -0.000000000
    2.332192041   -0.091380219   -0.000000000   -0.000000000   -0.000000000
    2.346326920   -0.091380219   -0.000000000   -0.000000000   -0.000000000
    2.360461800   -0.091380219   -0.000000000   -0.000000000   -0.000000000
    2.374596680   -0.091380219   -0.000000000   -0.000000000   -0.000000000
    2.388731559   -0.091380219   -0.000000000   -0.000000000   -0.000000000
    2.402866439   -0.091380219   -0.000000000   -0.000000000   -0.000000000
    2.417001318   -0.091380219   -0.000000000   -0.000000000   -0.000000000
    2.431136198   -0.091380219   -0.000000000   -0.000000000   -0.000000000
    2.445271077   -0.091380219   -0.000000000   -0.000000000   -0.000000000
    2.459405957   -0.091380219   -0.000000000   -0.000000000   -0.000000000
    2.473540836   -0.091380219   -0.000000000   -0.000000000   -0.000000000
    2.487675716   -0.091380219   -0.000000000   -0.000000000   -0.000000000
    2.501810595   -0.091380219   -0.000000000   -0.000000000   -0.000000000
    2.515945475   -0.091380219   -0.000000000   -0.000000000   -0.000000000
    2.530080355   -0.091380219   -0.000000000   -0.000000000   -0.000000000
    2.544215234   -0.091380219   -0.000000000   -0.000000000   -0.000000000
    2.558350114   -0.091380219   -0.000000000   -0.000000000   -0.000000000
    2.572484993   -0.091380219   -0.000000000   -0.000000000   -0.000000000
    2.586619873   -0.091380219   -0.000000000   -0.000000000   -0.000000000
    2.600754752   -0.091380219   -0.000000000   -0.000000000   -0.000000000
    2.614889632   -0.091380219   -0.000000000   -0.000000000   -0.000000000
    2.629024511   -0.091380219   -0.000000000   -0.000000000   -0.000000000
    2.643159391   -0.091380219   -0.000000000   -0.000000000   -0.000000000
    2.657294270   -0.091380219   -0.000000000   -0.000000000   -0.000000000
    2.671429150   -0.091380219   -0.000000000   -0.000000000   -0.000000000
    2.685564030   -0.091380219   -0.000000000   -0.000000000   -0.000000000
    2.699698909   -0.091380219   -0.000000000   -0.000000000   -0.000000000
    2.713833789   -0.091380219   -0.000000000   -0.000000000   -0.000000000
    2.727968668   -0.091380219   -0.000000000   -0.000000000   -0.000000000
    2.742103548   -0.091380219   -0.000000000   -0.000000000   -0.000000000
    2.756238427   -0.091380219   -0.000000000   -0.000000000   -0.000000000
    2.770373307   -0.091380219   -0.000000000   -0.000000000   -0.000000000
    2.784508186   -0.091380219   -0.000000000   -0.000000000   -0.000000000
    2.798643066   -0.091380219   -0.000000000   -0.000000000   -0.000000000
    2.812777945   -0.091380219   -0.000000000   -0.000000000   -0.000000000
    2.826912825   -0.091380219   -0.000000000   -0.000000000   -0.000000000
    2.841047705   -0.091380219   -0.000000000   -0.000000000   -0.000000000
    2.855182584   -0.091380219   -0.000000000   -0.000000000   -0.000000000
    2.869317464   -0.091380219   -0.000000000   -0.000000000   -0.000000000
    2.883452343   -0.091380219   -0.000000000   -0.000000000   -0.000000000
    2.897587223   -0.091380219   -0.000000000   -0.000000000   -0.000000000
    2.911722102   -0.091380219   -0.000000000   -0.000000000   -0.000000000
    2.925856982   -0.091380219   -0.000000000   -0.000000000   -0.000000000
    2.939991861   -0.091380219   -0.000000000   -0.000000000   -0.000000000
    2.954126741   -0.091380219   -0.000000000   -0.000000000   -0.000000000
    2.968261620   -0.091380219   -0.000003932   -0.000405629   -0.000344413
    2.982396500   -0.091380219   -0.000019052   -0.001825665   -0.001646192
    2.996531380   -0.091380219   -0.000072460   -0.006369301   -0.006226566
    3.010666259   -0.091380219   -0.000236436   -0.018783159   -0.020255114
    3.024801139   -0.091380219   -0.000693231   -0.049473786   -0.059140673
    3.038936018   -0.091380219   -0.001800169   -0.113932310   -0.152946395
    3.053070898   -0.091380219   -0.004173672   -0.231291099   -0.352991907
    3.067205777   -0.091380219   -0.008651841   -0.412949357   -0.728111492
    3.081340657   -0.091380219   -0.016117025   -0.650445021   -1.348842083
    3.095475536   -0.091380219   -0.027138781   -0.907566925   -2.257053381
    3.109610416   -0.091380219   -0.041600460   -1.127679409   -3.435471923
    3.123745295   -0.091380219   -0.058601280   -1.260236108   -4.801682007
    3.137880175   -0.091380219   -0.076706211   -1.283229736   -6.232222790
    3.152015055   -0.091380219   -0.094408346   -1.205289339   -7.603920777
    3.166149934   -0.091380219   -0.110380342   -1.040420839   -8.816134524
    3.180284814   -0.091380219   -0.123418093   -0.789369012   -9.784604299
    3.194419693   -0.091380219   -0.132269302   -0.448414694  -10.423853358
    3.208554573   -0.091380219   -0.135779511   -0.041449076  -10.654242461
    3.222689452   -0.091380219   -0.133466028    0.359658161  -10.444454104
    3.236824332   -0.091380219   -0.126126229    0.653854531   -9.858584070
    3.250959211   -0.091380219   -0.115857275    0.765506841   -9.058623958
    3.265094091   -0.091380219   -0.105411419    0.683811384   -8.255442087
    3.279228970   -0.091380219   -0.097185560    0.464312025   -7.631294212
    3.293363850   -0.091380219   -0.092545779    0.187098476   -7.287757070
    3.307498730   -0.091380219   -0.091847025   -0.085288797   -7.247708540
    3.321633609   -0.091380219   -0.094775514   -0.323979306   -7.481787891
    3.335768489   -0.091380219   -0.100744949   -0.510610362   -7.940453869
    3.349903368   -0.091380219   -0.108871608   -0.625773369   -8.553020504
    3.364038248   -0.091380219   -0.118011012   -0.654429531   -9.231060540
    3.378173127   -0.091380219   -0.127026162   -0.615473821   -9.888348790
    3.392308007   -0.091380219   -0.135240540   -0.548129825  -10.475152933
    3.406442886   -0.091380219   -0.142504768   -0.479885535  -10.983105124
    3.420577766   -0.091380219   -0.148749125   -0.399772183  -11.410824970
    3.434712645   -0.091380219   -0.153566785   -0.273626034  -11.731417364
    3.448847525   -0.091380219   -0.156317366   -0.114344276  -11.899034756
    3.462982405   -0.091380219   -0.156956958    0.011396456  -11.911904546
    3.477117284   -0.091380219   -0.156525708    0.028674477  -11.849664022
    3.491252164   -0.091380219   -0.156687572   -0.064283922  -11.838996273
    3.505387043   -0.091380219   -0.158453398   -0.178962653  -11.956339050
    3.519521923   -0.091380219   -0.161314760   -0.205563600  -12.161224096
    3.533656802   -0.091380219   -0.163635177   -0.110479588  -12.327059184
    3.547791682   -0.091380219   -0.164230733    0.017607570  -12.362461543
    3.561926561   -0.091380219   -0.163739023    0.020168688  -12.316503328
    3.576061441   -0.091380219   -0.164707655   -0.191433508  -12.384206791
    3.590196320   -0.091380219   -0.169860024   -0.550498455  -12.773285407
    3.604331200   -0.091380219   -0.179972166   -0.856429617  -13.541730419
    3.618466080   -0.091380219   -0.192809814   -0.910273852  -14.517996614
    3.632600959   -0.091380219   -0.204275953   -0.677019651  -15.388930962
    3.646735839   -0.091380219   -0.211274351   -0.311671890  -15.915610078
    3.660870718   -0.091380219   -0.213645448   -0.058861112  -16.079830773
    3.675005598   -0.091380219   -0.214102380   -0.048172996  -16.080992170
    3.689140477   -0.091380219   -0.215678801   -0.181487324  -16.147706322
    3.703275357   -0.091380219   -0.218757545   -0.224179677  -16.317341529
    3.717410236   -0.091380219   -0.220605758    0.012259675  -16.398987198
    3.731545116   -0.091380219   -0.217306486    0.476586630  -16.111954422
    3.745679995   -0.091380219   -0.207227761    0.919901110  -15.339024332
    3.759814875   -0.091380219   -0.192660913    1.078633594  -14.246248830
    3.773949755   -0.091380219   -0.178541107    0.860519284  -13.190384060
    3.788084634   -0.091380219   -0.169466273    0.401316635  -12.503086085
    3.802219514   -0.091380219   -0.167123977   -0.052912775  -12.304950616
    3.816354393   -0.091380219   -0.169946916   -0.304932495  -12.482212235
    3.830489273   -0.091380219   -0.174499599   -0.302815441  -12.787144925
    3.844624152   -0.091380219   -0.177574923   -0.110267645  -12.989230725
    3.858759032   -0.091380219   -0.177197414    0.173072414  -12.945495665
    3.872893911   -0.091380219   -0.172619792    0.472038064  -12.600152138
    3.887028791   -0.091380219   -0.164060575    0.715101141  -11.966344388
    3.901163670   -0.091380219   -0.153073295    0.802706138  -11.154318940
    3.915298550   -0.091380219   -0.142766142    0.597417243  -10.386707369
    3.929433430   -0.091380219   -0.137937093    0.023307566  -10.006494868
    3.943568309   -0.091380219   -0.143431118   -0.831146020  -10.356658749
    3.957703189   -0.091380219   -0.161594172   -1.718681663  -11.597285955
    3.971838068   -0.091380219   -0.190776500   -2.348900636  -13.602071843
    3.985972948   -0.091380219   -0.225971526   -2.556503525  -16.010852483
    4.000107827   -0.091380219   -0.261093368   -2.357108635  -18.397397262
    4.014242707   -0.091380219   -0.291262612   -1.875342412  -20.433011367
    4.028377586   -0.091380219   -0.313314266   -1.225175249  -21.915831816
    4.042512466   -0.091380219   -0.325353906   -0.468422188  -22.730156481
    4.056647345   -0.091380219   -0.326696917    0.251983896  -22.833624612
    4.070782225   -0.091380219   -0.319732034    0.647647916  -22.387350869
    4.084917105   -0.091380219   -0.311448168    0.403060812  -21.868274489
    4.099051984   -0.091380219   -0.311697648   -0.534960014  -21.955988950
    4.113186864   -0.091380219   -0.328066293   -1.778992919  -23.179528747
    4.127321743   -0.091380219   -0.360320119   -2.674061330  -25.529439347
    4.141456623   -0.091380219   -0.399688182   -2.749396071  -28.404349696
    4.155591502   -0.091380219   -0.434194125   -2.033081804  -30.978391106
    4.169726382   -0.091380219   -0.455754012   -1.023130068  -32.689422967
    4.183861261   -0.091380219   -0.464220214   -0.247103460  -33.515872611
    4.197996141   -0.091380219   -0.464871573    0.089989854  -33.797140203
    4.212131020   -0.091380219   -0.463092585    0.134752034  -33.866337895
    4.226265900   -0.091380219   -0.461417147    0.081956759  -33.856151528
    4.240400780   -0.091380219   -0.461033014   -0.057961735  -33.822112919
    4.254535659   -0.091380219   -0.464259241   -0.447362453  -33.928962427
    4.268670539   -0.091380219   -0.475065761   -1.113695609  -34.487599462
    4.282805418   -0.091380219   -0.495975670   -1.821390734  -35.727588820
    4.296940298   -0.091380219   -0.525195419   -2.240935480  -37.579145565
    4.311075177   -0.091380219   -0.557275852   -2.233646690  -39.704452549
    4.325210057   -0.091380219   -0.586915929   -1.943506081  -41.754824159
    4.339344936   -0.091380219   -0.612171762   -1.658465691  -43.592350506
    4.353479816   -0.091380219   -0.634819633   -1.595359350  -45.320426681
    4.367614695   -0.091380219   -0.658663028   -1.822698036  -47.171419236
    4.381749575   -0.091380219   -0.687452646   -2.285364434  -49.369592358
    4.395884455   -0.091380219   -0.723636820   -2.838035936  -52.050440414
    4.410019334   -0.091380219   -0.766973469   -3.248539560  -55.168389490
    4.424154214   -0.091380219   -0.813340187   -3.211734153  -58.418978228
    4.438289093   -0.091380219   -0.854400136   -2.467584143  -61.222293404
    4.452423973   -0.091380219   -0.879458885   -0.964904821  -62.857062366
    4.466558852   -0.091380219   -0.879454862    0.982798633  -62.734397148
    4.480693732   -0.091380219   -0.852379554    2.745775576  -60.760332569
    4.494828611   -0.091380219   -0.805943269    3.635422694  -57.501136339
    4.508963491   -0.091380219   -0.755419280    3.313894165  -54.018278235
    4.523098370   -0.091380219   -0.716795969    2.033470900  -51.392986615
    4.537233250   -0.091380219   -0.699178554    0.465795558  -50.212147055
    4.551368130   -0.091380219   -0.701889939   -0.760940054  -50.390882653
    4.565503009   -0.091380219   -0.718174508   -1.471831684  -51.443439437
    4.579637889   -0.091380219   -0.742181277   -1.928753809  -52.974327046
    4.593772768   -0.091380219   -0.773152321   -2.499342472  -54.959226219
    4.607907648   -0.091380219   -0.813938857   -3.308121638  -57.627113243
    4.622042527   -0.091380219   -0.866975599   -4.193949508  -61.165097800
    4.636177407   -0.091380219   -0.931281104   -4.868240224  -65.501178499
    4.650312286   -0.091380219   -1.002342740   -5.112862611  -70.300266216
    4.664447166   -0.091380219   -1.073201240   -4.816444255  -75.052580141
    4.678582045   -0.091380219   -1.135448986   -3.875486628  -79.164163624
    4.692716925   -0.091380219   -1.179749932   -2.300882119  -82.003814702
    4.706851805   -0.091380219   -1.198740419   -0.364343407  -83.096991029
    4.720986684   -0.091380219   -1.191119980    1.336407367  -82.385210019
    4.735121564   -0.091380219   -1.165136273    2.119567467  -80.445075286
    4.749256443   -0.091380219   -1.137412908    1.566415407  -78.403480502
    4.763391323   -0.091380219   -1.126905776   -0.248569315  -77.538062669
    4.777526202   -0.091380219   -1.147641197   -2.727078563  -78.797101285
    4.791661082   -0.091380219   -1.202774986   -4.965855383  -82.399579542
    4.805795961   -0.091380219   -1.282814447   -6.132131608  -87.707062621
    4.819930841   -0.091380219   -1.368519150   -5.734495038  -93.414438808
    4.834065720   -0.091380219   -1.438131303   -3.936322020  -98.040440304
    4.848200600   -0.091380219   -1.476925701   -1.556120808 -100.582245364
    4.862335480   -0.091380219   -1.484803540    0.234866790 -101.032565737
    4.876470359   -0.091380219   -1.477506430    0.481495889 -100.458315162
    4.890605239   -0.091380219   -1.479255205   -0.983868595 -100.498810189
    4.904740118   -0.091380219   -1.509597664   -3.361541978 -102.475217342
    4.918874998   -0.091380219   -1.572387369   -5.360498119 -106.653455152
    4.933009877   -0.091380219   -1.654258293   -5.938853486 -112.145834073
    4.947144757   -0.091380219   -1.732774903   -4.953994885 -117.456806626
    4.961279636   -0.091380219   -1.790016931   -3.088591609 -121.387828457
    4.975414516   -0.091380219   -1.820415052   -1.305557300 -123.554136434
    4.989549395   -0.091380219   -1.830212745   -0.237648838 -124.347001062
    5.003684275   -0.091380219   -1.830697897    0.047967765 -124.491440854
    5.017819155   -0.091380219   -1.831176539   -0.186903976 -124.585326484
    5.031954034   -0.091380219   -1.837043782   -0.675077088 -124.979701993
    5.046088914   -0.091380219   -1.850481444   -1.247179724 -125.823043934
    5.060223793   -0.091380219   -1.871640440   -1.710619694 -127.132020029
    5.074358673   -0.091380219   -1.897303283   -1.850058421 -128.698694501
    5.088493552   -0.091380219   -1.921724523   -1.555382919 -130.147579648
    5.102628432   -0.091380219   -1.939987285   -1.048567346 -131.168717755
    5.116763311   -0.091380219   -1.952597697   -0.831890800 -131.826671404
    5.130898191   -0.091380219   -1.966612259   -1.286438817 -132.626346584
    5.145033070   -0.091380219   -1.991119207   -2.239138707 -134.192042377
    5.159167950   -0.091380219   -2.029630242   -3.162180463 -136.747901463
    5.173302830   -0.091380219   -2.077765281   -3.570268785 -139.964313290
    5.187437709   -0.091380219   -2.127742858   -3.464459497 -143.277977292
    5.201572589   -0.091380219   -2.174712882   -3.207861885 -146.332712918
    5.215707468   -0.091380219   -2.218810573   -3.087141702 -149.125801138
    5.229842348   -0.091380219   -2.261248996   -2.858336216 -151.748635701
    5.243977227   -0.091380219   -2.296356980   -1.958772735 -153.850897227
    5.258112107   -0.091380219   -2.310546793    0.139085919 -154.570435262
    5.272246986   -0.091380219   -2.286465454    3.415246776 -152.799788006
    5.286381866   -0.091380219   -2.211779588    7.123748425 -147.752365723
    5.300516745   -0.091380219   -2.087949927   10.192854502 -139.525499041
    5.314651625   -0.091380219   -1.931223294   11.651257937 -129.160617529
    5.328786505   -0.091380219   -1.768121991   11.054763639 -118.360917782
    5.342921384   -0.091380219   -1.627588306    8.519931649 -108.999898800
    5.357056264   -0.091380219   -1.534142508    4.480548702 -102.683866661
    5.371191143   -0.091380219   -1.505409515   -0.546618224 -100.589749515
    5.385326023   -0.091380219   -1.551112838   -5.940030674 -103.388286417
    5.399460902   -0.091380219   -1.670619115  -10.794370034 -111.071567641
    5.413595782   -0.091380219   -1.848126690  -13.968415678 -122.628217113
    5.427730661   -0.091380219   -2.052674558  -14.499188776 -136.029510481
    5.441865541   -0.091380219   -2.244413647  -12.247873827 -148.631227694
    5.456000420   -0.091380219   -2.389146134   -8.037017326 -158.129491111
    5.470135300   -0.091380219   -2.468833590   -3.277464073 -163.273011396
    5.484270180   -0.091380219   -2.485010956    0.768392947 -164.112466465
    5.498405059   -0.091380219   -2.453595940    3.409293258 -161.677938676
    5.512539939   -0.091380219   -2.396201692    4.457396894 -157.408871044
    5.526674818   -0.091380219   -2.333458470    4.263156329 -152.711946660
    5.540809698   -0.091380219   -2.277753522    3.616625935 -148.476542615
    5.554944577   -0.091380219   -2.228371188    3.533258674 -144.741439472
    5.569079457   -0.091380219   -2.172370968    4.580824863 -140.728816163
    5.583214336   -0.091380219   -2.095748051    6.245414694 -135.544585975
    5.597349216   -0.091380219   -1.999933179    6.999490777 -129.242060162
    5.611484095   -0.091380219   -1.909666428    5.228826049 -123.350335381
    5.625618975   -0.091380219   -1.865904606    0.517460714 -120.451117972
    5.639753855   -0.091380219   -1.902917096   -5.859318608 -122.724722571
    5.653888734   -0.091380219   -2.028084238  -11.550977122 -130.655539904
    5.668023614   -0.091380219   -2.215989757  -14.496886987 -142.635902250
    5.682158493   -0.091380219   -2.421117346  -14.004696939 -155.761053866
    5.696293373   -0.091380219   -2.598844226  -10.825220970 -167.166065815
    5.710428252   -0.091380219   -2.721321482   -6.424281383 -175.049651231
    5.724563132   -0.091380219   -2.780934136   -2.127881272 -178.911686871
    5.738698011   -0.091380219   -2.785085200    1.363326821 -179.234297691
    5.752832891   -0.091380219   -2.746764442    3.871985593 -176.877666415
    5.766967770   -0.091380219   -2.678927383    5.611550495 -172.702600162
    5.781102650   -0.091380219   -2.590358884    6.858705400 -167.283251978
    5.795237530   -0.091380219   -2.486092439    7.859667498 -160.921364292
    5.809372409   -0.091380219   -2.369080323    8.632154089 -153.758271800
    5.823507289   -0.091380219   -2.243991516    8.956293299 -146.038531802
    5.837642168   -0.091380219   -2.119555224    8.471936485 -138.280167205
    5.851777048   -0.091380219   -2.008499931    7.076200915 -131.278810320
    5.865911927   -0.091380219   -1.921446846    5.214617246 -125.706626108
    5.880046807   -0.091380219   -1.858226128    3.893108647 -121.543449668
    5.894181686   -0.091380219   -1.802758743    4.270722640 -117.747798663
    5.908316566   -0.091380219   -1.726105999    6.919833835 -112.468849894
    5.922451445   -0.091380219   -1.598532175   11.291123788 -103.838145450
    5.936586325   -0.091380219   -1.405374891   15.911136819  -90.986172900
    5.950721205   -0.091380219   -1.155426041   19.056405693  -74.554589307
    5.964856084   -0.091380219   -0.878515164   19.639836322  -56.509328715
    5.978990964   -0.091380219   -0.612422840   17.598946414  -39.282900882
    5.993125843   -0.091380219   -0.388854055   13.820673664  -24.882169416
    6.007260723   -0.091380219   -0.223682696    9.554280296  -14.284490873
    6.021395602   -0.091380219   -0.115998463    5.821629881   -7.395802233
    6.035530482   -0.091380219   -0.053970449    3.124060353   -3.436425664
    6.049665361   -0.091380219   -0.022496424    1.481409082   -1.431011361
    6.063800241   -0.091380219   -0.008280460    0.610455665   -0.526097187
    6.077935120   -0.091380219   -0.002627520    0.213422083   -0.166745005
    6.092070000   -0.091380219   -0.000751709    0.067119107   -0.047671773

   -0.127277000   -0.077239959   -0.000000000   -0.000000000   -0.000000000
   -0.113142120   -0.077239959   -0.000000000   -0.000000000   -0.000000000
   -0.099007241   -0.077239959   -0.000000000   -0.000000000   -0.000000000
   -0.084872361   -0.077239959   -0.000000000   -0.000000000   -0.000000000
   -0.070737482   -0.077239959   -0.000000000   -0.000000000   -0.000000000
   -0.056602602   -0.077239959   -0.000000000   -0.000000000   -0.000000000
   -0.042467723   -0.077239959   -0.000000000   -0.000000000   -0.000000000
   -0.028332843   -0.077239959   -0.000000000   -0.000000000   -0.000000000
   -0.014197964   -0.077239959   -0.000000000   -0.000000000   -0.000000000
   -0.000063084   -0.077239959   -0.000000000   -0.000000000   -0.000000000
    0.014071795   -0.077239959   -0.000000000   -0.000000000   -0.000000000
    0.028206675   -0.077239959   -0.000000000   -0.000000000   -0.000000000
    0.042341555   -0.077239959   -0.000000000   -0.000000000   -0.000000000
    0.056476434   -0.077239959   -0.000000000   -0.000000000   -0.000000000
    0.070611314   -0.077239959   -0.000000000   -0.000000000   -0.000000000
    0.084746193   -0.077239959   -0.000000000   -0.000000000   -0.000000000
    0.098881073   -0.077239959   -0.000000000   -0.000000000   -0.000000000
    0.113015952   -0.077239959   -0.000000000   -0.000000000   -0.000000000
    0.127150832   -0.077239959   -0.000000000   -0.000000000   -0.000000000
    0.141285711   -0.077239959   -0.000000000   -0.000000000   -0.000000000
    0.155420591   -0.077239959   -0.000000000   -0.000000000   -0.000000000
    0.169555470   -0.077239959   -0.000000000   -0.000000000   -0.000000000
    0.183690350   -0.077239959   -0.000000000   -0.000000000   -0.000000000
    0.197825230   -0.077239959   -0.000000000   -0.000000000   -0.000000000
    0.211960109   -0.077239959   -0.000000000   -0.000000000   -0.000000000
    0.226094989   -0.077239959   -0.000000000   -0.000000000   -0.000000000
    0.240229868   -0.077239959   -0.000000000   -0.000000000   -0.000000000
    0.254364748   -0.077239959   -0.000000000   -0.000000000   -0.000000000
    0.268499627   -0.077239959   -0.000000000   -0.000000000   -0.000000000
    0.282634507   -0.077239959   -0.000000000   -0.000000000   -0.000000000
    0.296769386   -0.077239959   -0.000000000   -0.000000000   -0.000000000
    0.310904266   -0.077239959   -0.000000000   -0.000000000   -0.000000000
    0.325039145   -0.077239959   -0.000000000   -0.000000000   -0.000000000
    0.339174025   -0.077239959   -0.000000000   -0.000000000   -0.000000000
    0.353308905   -0.077239959   -0.000000000   -0.000000000   -0.000000000
    0.367443784   -0.077239959   -0.000000000   -0.000000000   -0.000000000
    0.381578664   -0.077239959   -0.000000000   -0.000000000   -0.000000000
    0.395713543   -0.077239959   -0.000000000   -0.000000000   -0.000000000
    0.409848423   -0.077239959   -0.000000000   -0.000000000   -0.000000000
    0.423983302   -0.077239959   -0.000000000   -0.000000000   -0.000000000
    0.438118182   -0.077239959   -0.000000000   -0.000000000   -0.000000000
    0.452253061   -0.077239959   -0.000000000   -0.000000000   -0.000000000
    0.466387941   -0.077239959   -0.000000000   -0.000000000   -0.000000000
    0.480522820   -0.077239959   -0.000000000   -0.000000000   -0.000000000
    0.494657700   -0.077239959   -0.000000000   -0.000000000   -0.000000000
    0.508792580   -0.077239959   -0.000000000   -0.000000000   -0.000000000
    0.522927459   -0.077239959   -0.000000000   -0.000000000   -0.000000000
    0.537062339   -0.077239959   -0.000000000   -0.000000000   -0.000000000
    0.551197218   -0.077239959   -0.000000000   -0.000000000   -0.000000000
    0.565332098   -0.077239959   -0.000000000   -0.000000000   -0.000000000
    0.579466977   -0.077239959   -0.000000000   -0.000000000   -0.000000000
    0.593601857   -0.077239959   -0.000000000   -0.000000000   -0.000000000
    0.607736736   -0.077239959   -0.000000000   -0.000000000   -0.000000000
    0.621871616   -0.077239959   -0.000000000   -0.000000000   -0.000000000
    0.636006495   -0.077239959   -0.000000000   -0.000000000   -0.000000000
    0.650141375   -0.077239959   -0.000000000   -0.000000000   -0.000000000
    0.664276255   -0.077239959   -0.000000000   -0.000000000   -0.000000000
    0.678411134   -0.077239959   -0.000000000   -0.000000000   -0.000000000
    0.692546014   -0.077239959   -0.000000000   -0.000000000   -0.000000000
    0.706680893   -0.077239959   -0.000000000   -0.000000000   -0.000000000
    0.720815773   -0.077239959   -0.000000000   -0.000000000   -0.000000000
    0.734950652   -0.077239959   -0.000000000   -0.000000000   -0.000000000
    0.749085532   -0.077239959   -0.000000000   -0.000000000   -0.000000000
    0.763220411   -0.077239959   -0.000000000   -0.000000000   -0.000000000
    0.777355291   -0.077239959   -0.000000000   -0.000000000   -0.000000000
    0.791490170   -0.077239959   -0.000000000   -0.000000000   -0.000000000
    0.805625050   -0.077239959   -0.000000000   -0.000000000   -0.000000000
    0.819759930   -0.077239959   -0.000000000   -0.000000000   -0.000000000
    0.833894809   -0.077239959   -0.000000000   -0.000000000   -0.000000000
    0.848029689   -0.077239959   -0.000000000   -0.000000000   -0.000000000
    0.862164568   -0.077239959   -0.000000000   -0.000000000   -0.000000000
    0.876299448   -0.077239959   -0.000000000   -0.000000000   -0.000000000
    0.890434327   -0.077239959   -0.000000000   -0.000000000   -0.000000000
    0.904569207   -0.077239959   -0.000000000   -0.000000000   -0.000000000
    0.918704086   -0.077239959   -0.000000000   -0.000000000   -0.000000000
    0.932838966   -0.077239959   -0.000000000   -0.000000000   -0.000000000
    0.946973845   -0.077239959   -0.000000000   -0.000000000   -0.000000000
    0.961108725   -0.077239959   -0.000000000   -0.000000000   -0.000000000
    0.975243605   -0.077239959   -0.000000000   -0.000000000   -0.000000000
    0.989378484   -0.077239959   -0.000000000   -0.000000000   -0.000000000
    1.003513364   -0.077239959   -0.000000000   -0.000000000   -0.000000000
    1.017648243   -0.077239959   -0.000000000   -0.000000000   -0.000000000
    1.031783123   -0.077239959   -0.000000000   -0.000000000   -0.000000000
    1.045918002   -0.077239959   -0.000000000   -0.000000000   -0.000000000
    1.060052882   -0.077239959   -0.000000000   -0.000000000   -0.000000000
    1.074187761   -0.077239959   -0.000000000   -0.000000000   -0.000000000
    1.088322641   -0.077239959   -0.000000000   -0.000000000   -0.000000000
    1.102457520   -0.077239959   -0.000000000   -0.000000000   -0.000000000
    1.116592400   -0.077239959   -0.000000000   -0.000000000   -0.000000000
    1.130727280   -0.077239959   -0.000000000   -0.000000000   -0.000000000
    1.144862159   -0.077239959   -0.000000000   -0.000000000   -0.000000000
    1.158997039   -0.077239959   -0.000000000   -0.000000000   -0.000000000
    1.173131918   -0.077239959   -0.000000000   -0.000000000   -0.000000000
    1.187266798   -0.077239959   -0.000000000   -0.000000000   -0.000000000
    1.201401677   -0.077239959   -0.000000000   -0.000000000   -0.000000000
    1.215536557   -0.077239959   -0.000000000   -0.000000000   -0.000000000
    1.229671436   -0.077239959   -0.000000000   -0.000000000   -0.000000000
    1.243806316   -0.077239959   -0.000000000   -0.000000000   -0.000000000
    1.257941195   -0.077239959   -0.000000000   -0.000000000   -0.000000000
    1.272076075   -0.077239959   -0.000000000   -0.000000000   -0.000000000
    1.286210955   -0.077239959   -0.000000000   -0.000000000   -0.000000000
    1.300345834   -0.077239959   -0.000000000   -0.000000000   -0.000000000
    1.314480714   -0.077239959   -0.000000000   -0.000000000   -0.000000000
    1.328615593   -0.077239959   -0.000000000   -0.000000000   -0.000000000
    1.342750473   -0.077239959   -0.000000000   -0.000000000   -0.000000000
    1.356885352   -0.077239959   -0.000000000   -0.000000000   -0.000000000
    1.371020232   -0.077239959   -0.000000000   -0.000000000   -0.000000000
    1.385155111   -0.077239959   -0.000000000   -0.000000000   -0.000000000
    1.399289991   -0.077239959   -0.000000000   -0.000000000   -0.000000000
    1.413424870   -0.077239959   -0.000000000   -0.000000000   -0.000000000
    1.427559750   -0.077239959   -0.000000000   -0.000000000   -0.000000000
    1.441694630   -0.077239959   -0.000000000   -0.000000000   -0.000000000
    1.455829509   -0.077239959   -0.000000000   -0.000000000   -0.000000000
    1.469964389   -0.077239959   -0.000000000   -0.000000000   -0.000000000
    1.484099268   -0.077239959   -0.000000000   -0.000000000   -0.000000000
    1.498234148   -0.077239959   -0.000000000   -0.000000000   -0.000000000
    1.512369027   -0.077239959   -0.000000000   -0.000000000   -0.000000000
    1.526503907   -0.077239959   -0.000000000   -0.000000000   -0.000000000
    1.540638786   -0.077239959   -0.000000000   -0.000000000   -0.000000000
    1.554773666   -0.077239959   -0.000000000   -0.000000000   -0.000000000
    1.568908545   -0.077239959   -0.000000000   -0.000000000   -0.000000000
    1.583043425   -0.077239959   -0.000000000   -0.000000000   -0.000000000
    1.597178305   -0.077239959   -0.000000000   -0.000000000   -0.000000000
    1.611313184   -0.077239959   -0.000000000   -0.000000000   -0.000000000
    1.625448064   -0.077239959   -0.000000000   -0.000000000   -0.000000000
    1.639582943   -0.077239959   -0.000000000   -0.000000000   -0.000000000
    1.653717823   -0.077239959   -0.000000000   -0.000000000   -0.000000000
    1.667852702   -0.077239959   -0.000000000   -0.000000000   -0.000000000
    1.681987582   -0.077239959   -0.000000000   -0.000000000   -0.000000000
    1.696122461   -0.077239959   -0.000000000   -0.000000000   -0.000000000
    1.710257341   -0.077239959   -0.000000000   -0.000000000   -0.000000000
    1.724392220   -0.077239959   -0.000000000   -0.000000000   -0.000000000
    1.738527100   -0.077239959   -0.000000000   -0.000000000   -0.000000000
    1.752661980   -0.077239959   -0.000000000   -0.000000000   -0.000000000
    1.766796859   -0.077239959   -0.000000000   -0.000000000   -0.000000000
    1.780931739   -0.077239959   -0.000000000   -0.000000000   -0.000000000
    1.795066618   -0.077239959   -0.000000000   -0.000000000   -0.000000000
    1.809201498   -0.077239959   -0.000000000   -0.000000000   -0.000000000
    1.823336377   -0.077239959   -0.000000000   -0.000000000   -0.000000000
    1.837471257   -0.077239959   -0.000000000   -0.000000000   -0.000000000
    1.851606136   -0.077239959   -0.000000000   -0.000000000   -0.000000000
    1.865741016   -0.077239959   -0.000000000   -0.000000000   -0.000000000
    1.879875895   -0.077239959   -0.000000000   -0.000000000   -0.000000000
    1.894010775   -0.077239959   -0.000000000   -0.000000000   -0.000000000
    1.908145655   -0.077239959   -0.000000000   -0.000000000   -0.000000000
    1.922280534   -0.077239959   -0.000000000   -0.000000000   -0.000000000
    1.936415414   -0.077239959   -0.000000000   -0.000000000   -0.000000000
    1.950550293   -0.077239959   -0.000000000   -0.000000000   -0.000000000
    1.964685173   -0.077239959   -0.000000000   -0.000000000   -0.000000000
    1.978820052   -0.077239959   -0.000000000   -0.000000000   -0.000000000
    1.992954932   -0.077239959   -0.000000000   -0.000000000   -0.000000000
    2.007089811   -0.077239959   -0.000000000   -0.000000000   -0.000000000
    2.021224691   -0.077239959   -0.000000000   -0.000000000   -0.000000000
    2.035359570   -0.077239959   -0.000000000   -0.000000000   -0.000000000
    2.049494450   -0.077239959   -0.000000000   -0.000000000   -0.000000000
    2.063629330   -0.077239959   -0.000000000   -0.000000000   -0.000000000
    2.077764209   -0.077239959   -0.000000000   -0.000000000   -0.000000000
    2.091899089   -0.077239959   -0.000000000   -0.000000000   -0.000000000
    2.106033968   -0.077239959   -0.000000000   -0.000000000   -0.000000000
    2.120168848   -0.077239959   -0.000000000   -0.000000000   -0.000000000
    2.134303727   -0.077239959   -0.000000000   -0.000000000   -0.000000000
    2.148438607   -0.077239959   -0.000000000   -0.000000000   -0.000000000
    2.162573486   -0.077239959   -0.000000000   -0.000000000   -0.000000000
    2.176708366   -0.077239959   -0.000000000   -0.000000000   -0.000000000
    2.190843245   -0.077239959   -0.000000000   -0.000000000   -0.000000000
    2.204978125   -0.077239959   -0.000000000   -0.000000000   -0.000000000
    2.219113005   -0.077239959   -0.000000000   -0.000000000   -0.000000000
    2.233247884   -0.077239959   -0.000000000   -0.000000000   -0.000000000
    2.247382764   -0.077239959   -0.000000000   -0.000000000   -0.000000000
    2.261517643   -0.077239959   -0.000000000   -0.000000000   -0.000000000
    2.275652523   -0.077239959   -0.000000000   -0.000000000   -0.000000000
    2.289787402   -0.077239959   -0.000000000   -0.000000000   -0.000000000
    2.303922282   -0.077239959   -0.000000000   -0.000000000   -0.000000000
    2.318057161   -0.077239959   -0.000000000   -0.000000000   -0.000000000
    2.332192041   -0.077239959   -0.000000000   -0.000000000   -0.000000000
    2.346326920   -0.077239959   -0.000000000   -0.000000000   -0.000000000
    2.360461800   -0.077239959   -0.000000000   -0.000000000   -0.000000000
    2.374596680   -0.077239959   -0.000000000   -0.000000000   -0.000000000
    2.388731559   -0.077239959   -0.000000000   -0.000000000   -0.000000000
    2.402866439   -0.077239959   -0.000000000   -0.000000000   -0.000000000
    2.417001318   -0.077239959   -0.000000000   -0.000000000   -0.000000000
    2.431136198   -0.077239959   -0.000000000   -0.000000000   -0.000000000
    2.445271077   -0.077239959   -0.000000000   -0.000000000   -0.000000000
    2.459405957   -0.077239959   -0.000000000   -0.000000000   -0.000000000
    2.473540836   -0.077239959   -0.000000000   -0.000000000   -0.000000000
    2.487675716   -0.077239959   -0.000000000   -0.000000000   -0.000000000
    2.501810595   -0.077239959   -0.000000000   -0.000000000   -0.000000000
    2.515945475   -0.077239959   -0.000000000   -0.000000000   -0.000000000
    2.530080355   -0.077239959   -0.000000000   -0.000000000   -0.000000000
    2.544215234   -0.077239959   -0.000000000   -0.000000000   -0.000000000
    2.558350114   -0.077239959   -0.000000000   -0.000000000   -0.000000000
    2.572484993   -0.077239959   -0.000000000   -0.000000000   -0.000000000
    2.586619873   -0.077239959   -0.000000000   -0.000000000   -0.000000000
    2.600754752   -0.077239959   -0.000000000   -0.000000000   -0.000000000
    2.614889632   -0.077239959   -0.000000000   -0.000000000   -0.000000000
    2.629024511   -0.077239959   -0.000000000   -0.000000000   -0.000000000
    2.643159391   -0.077239959   -0.000000000   -0.000000000   -0.000000000
    2.657294270   -0.077239959   -0.000000000   -0.000000000   -0.000000000
    2.671429150   -0.077239959   -0.000000000   -0.000000000   -0.000000000
    2.685564030   -0.077239959   -0.000000000   -0.000000000   -0.000000000
    2.699698909   -0.077239959   -0.000000000   -0.000000000   -0.000000000
    2.713833789   -0.077239959   -0.000000000   -0.000000000   -0.000000000
    2.727968668   -0.077239959   -0.000000000   -0.000000000   -0.000000000
    2.742103548   -0.077239959   -0.000000000   -0.000000000   -0.000000000
    2.756238427   -0.077239959   -0.000000000   -0.000000000   -0.000000000
    2.770373307   -0.077239959   -0.000000000   -0.000000000   -0.000000000
    2.784508186   -0.077239959   -0.000000000   -0.000000000   -0.000000000
    2.798643066   -0.077239959   -0.000000000   -0.000000000   -0.000000000
    2.812777945   -0.077239959   -0.000000000   -0.000000000   -0.000000000
    2.826912825   -0.077239959   -0.000000000   -0.000000000   -0.000000000
    2.841047705   -0.077239959   -0.000000000   -0.000000000   -0.000000000
    2.855182584   -0.077239959   -0.000000000   -0.000000000   -0.000000000
    2.869317464   -0.077239959   -0.000000000   -0.000000000   -0.000000000
    2.883452343   -0.077239959   -0.000000000   -0.000000000   -0.000000000
    2.897587223   -0.077239959   -0.000000000   -0.000000000   -0.000000000
    2.911722102   -0.077239959   -0.000000000   -0.000000000   -0.000000000
    2.925856982   -0.077239959   -0.000000000   -0.000000000   -0.000000000
    2.939991861   -0.077239959   -0.000000000   -0.000000000   -0.000000000
    2.954126741   -0.077239959   -0.000000000   -0.000000000   -0.000000000
    2.968261620   -0.077239959   -0.000012777   -0.001317053   -0.001010844
    2.982396500   -0.077239959   -0.000060892   -0.005823275   -0.004746235
    2.996531380   -0.077239959   -0.000230052   -0.020162741   -0.017823727
    3.010666259   -0.077239959   -0.000747854   -0.059207924   -0.057742327
    3.024801139   -0.077239959   -0.002181639   -0.155008551   -0.167662557
    3.038936018   -0.077239959   -0.005637120   -0.354784459   -0.431225053
    3.053070898   -0.077239959   -0.012997795   -0.715119266   -0.989191612
    3.067205777   -0.077239959   -0.026783151   -1.266415968   -2.026858195
    3.081340657   -0.077239959   -0.049561093   -1.975410191   -3.726911284
    3.095475536   -0.077239959   -0.082830651   -2.723544376   -6.184075143
    3.109610416   -0.077239959   -0.125910387   -3.334527082   -9.324202312
    3.123745295   -0.077239959   -0.175737020   -3.659913392  -12.896265870
    3.137880175   -0.077239959   -0.227775381   -3.648919896  -16.550686715
    3.152015055   -0.077239959   -0.277553273   -3.350514729  -19.962507055
    3.166149934   -0.077239959   -0.321477611   -2.829640898  -22.895557355
    3.180284814   -0.077239959   -0.356583069   -2.101565092  -25.178201085
    3.194419693   -0.077239959   -0.379845607   -1.153417248  -26.641055601
    3.208554573   -0.077239959   -0.388398040   -0.039637863  -27.117453065
    3.222689452   -0.077239959   -0.381062882    1.051907070  -26.542538084
    3.236824332   -0.077239959   -0.360084916    1.847234685  -25.073214734
    3.250959211   -0.077239959   -0.331260682    2.138314119  -23.101573362
    3.265094091   -0.077239959   -0.302191595    1.895605628  -21.139193821
    3.279228970   -0.077239959   -0.279484306    1.274432308  -19.628038490
    3.293363850   -0.077239959   -0.266852239    0.499512504  -18.810801695
    3.307498730   -0.077239959   -0.265170092   -0.251796304  -18.735557606
    3.321633609   -0.077239959   -0.273411674   -0.898656007  -19.319075471
    3.335768489   -0.077239959   -0.289805447   -1.391910974  -20.429768398
    3.349903368   -0.077239959   -0.311798063   -1.682236956  -21.887601089
    3.364038248   -0.077239959   -0.336183279   -1.732508415  -23.474349909
    3.378173127   -0.077239959   -0.359829776   -1.598514683  -24.981043449
    3.392308007   -0.077239959   -0.380928363   -1.391967508  -26.291191414
    3.406442886   -0.077239959   -0.399174742   -1.192051147  -27.392610655
    3.420577766   -0.077239959   -0.414518886   -0.970377721  -28.292280122
    3.434712645   -0.077239959   -0.425989873   -0.631298016  -28.935374710
    3.448847525   -0.077239959   -0.431930234   -0.206685846  -29.217664431
    3.462982405   -0.077239959   -0.432277355    0.122971403  -29.139080715
    3.477117284   -0.077239959   -0.429920212    0.152543675  -28.895889847
    3.491252164   -0.077239959   -0.429452949   -0.121719758  -28.798272763
    3.505387043   -0.077239959   -0.433644681   -0.452315706  -29.031534208
    3.519521923   -0.077239959   -0.441016990   -0.533748458  -29.490140413
    3.533656802   -0.077239959   -0.446965995   -0.273505176  -29.856671339
    3.547791682   -0.077239959   -0.448170025    0.078697076  -29.902832799
    3.561926561   -0.077239959   -0.446413875    0.081073494  -29.751136788
    3.576061441   -0.077239959   -0.448783522   -0.511374320  -29.884451859
    3.590196320   -0.077239959   -0.462825099   -1.510419782  -30.815062514
    3.604331200   -0.077239959   -0.490644415   -2.358965066  -32.682963651
    3.618466080   -0.077239959   -0.526012587   -2.507660590  -35.063085082
    3.632600959   -0.077239959   -0.557558372   -1.857293068  -37.182656277
    3.646735839   -0.077239959   -0.576596420   -0.829283121  -38.444729370
    3.660870718   -0.077239959   -0.582444418   -0.091420438  -38.785728196
    3.675005598   -0.077239959   -0.582319080   -0.006385396  -38.673882997
    3.689140477   -0.077239959   -0.584518952   -0.327293105  -38.665059826
    3.703275357   -0.077239959   -0.590440715   -0.436486418  -38.878951236
    3.717410236   -0.077239959   -0.593224463    0.170809946  -38.902005232
    3.731545116   -0.077239959   -0.582746863    1.369011514  -38.100054344
    3.745679995   -0.077239959   -0.554772784    2.511805055  -36.205732944
    3.759814875   -0.077239959   -0.515288096    2.911752145  -33.597535514
    3.773949755   -0.077239959   -0.477164103    2.329294663  -31.088981369
    3.788084634   -0.077239959   -0.452371869    1.120925169  -29.435151350
    3.802219514   -0.077239959   -0.445269829   -0.072189558  -28.907922679
    3.816354393   -0.077239959   -0.451760433   -0.738256615  -29.247091969
    3.830489273   -0.077239959   -0.462902275   -0.744145889  -29.889021290
    3.844624152   -0.077239959   -0.470355466   -0.252699883  -30.309675055
    3.858759032   -0.077239959   -0.468916652    0.481977308  -30.178557459
    3.872893911   -0.077239959   -0.456520399    1.266865782  -29.358487183
    3.887028791   -0.077239959   -0.433604762    1.913325408  -27.868132721
    3.901163670   -0.077239959   -0.404148641    2.158338810  -25.952939220
    3.915298550   -0.077239959   -0.376223443    1.641690783  -24.119290740
    3.929433430   -0.077239959   -0.362266752    0.172211080  -23.147757426
    3.943568309   -0.077239959   -0.374714954   -2.009504532  -23.811632134
    3.957703189   -0.077239959   -0.419386390   -4.255614363  -26.459583405
    3.971838068   -0.077239959   -0.491737374   -5.821685964  -30.788719404
    3.985972948   -0.077239959   -0.578763242   -6.303487922  -35.980248152
    4.000107827   -0.077239959   -0.665059021   -5.771510590  -41.090741124
    4.014242707   -0.077239959   -0.738730126   -4.569203221  -45.422619716
    4.028377586   -0.077239959   -0.792456057   -2.990510771  -48.573689704
    4.042512466   -0.077239959   -0.822028546   -1.171002738  -50.324671257
    4.056647345   -0.077239959   -0.825901570    0.559072530  -50.592104650
    4.070782225   -0.077239959   -0.809891854    1.494802162  -49.716776352
    4.084917105   -0.077239959   -0.791233781    0.842769265  -48.725884826
    4.099051984   -0.077239959   -0.794483089   -1.545911954  -49.102225084
    4.113186864   -0.077239959   -0.838754473   -4.715852952  -52.015585488
    4.127321743   -0.077239959   -0.923714847   -7.031535641  -57.465923020
    4.141456623   -0.077239959   -1.027659297   -7.311324828  -64.157131757
    4.155591502   -0.077239959   -1.120780940   -5.614588076  -70.295294568
    4.169726382   -0.077239959   -1.182795759   -3.169835607  -74.646517974
    4.183861261   -0.077239959   -1.212930765   -1.263437651  -77.132908378
    4.197996141   -0.077239959   -1.223432026   -0.367078430  -78.424993548
    4.212131020   -0.077239959   -1.226305246   -0.087351515  -79.143204915
    4.226265900   -0.077239959   -1.226316624    0.046871839  -79.462664941
    4.240400780   -0.077239959   -1.225456003   -0.002872824  -79.433374582
    4.254535659   -0.077239959   -1.229665217   -0.730494249  -79.425312501
    4.268670539   -0.077239959   -1.250164472   -2.273915947  -80.210620889
    4.282805418   -0.077239959   -1.295231214   -4.067172847  -82.432431403
    4.296940298   -0.077239959   -1.362329340   -5.263218661  -86.078633280
    4.311075177   -0.077239959   -1.439242544   -5.465952616  -90.512012660
    4.325210057   -0.077239959   -1.513359690   -4.977295589  -95.014060591
    4.339344936   -0.077239959   -1.579674953   -4.468892914  -99.266664626
    4.353479816   -0.077239959   -1.641906027   -4.446709476 -103.437261992
    4.367614695   -0.077239959   -1.708464750   -5.067284711 -107.953468914
    4.381749575   -0.077239959   -1.787523980   -6.192927723 -113.226375278
    4.395884455   -0.077239959   -1.884083269   -7.468410021 -119.485248990
    4.410019334   -0.077239959   -1.996579699   -8.328077102 -126.573947315
    4.424154214   -0.077239959   -2.114028042   -8.036971045 -133.782125978
    4.438289093   -0.077239959   -2.215420121   -5.990964236 -139.825352792
    4.452423973   -0.077239959   -2.274610042   -2.117854578 -143.160956697
    4.466558852   -0.077239959   -2.270257189    2.756998127 -142.590178837
    4.480693732   -0.077239959   -2.198949690    7.061411185 -138.022218876
    4.494828611   -0.077239959   -2.081168344    9.128261975 -130.783059179
    4.508963491   -0.077239959   -1.955292106    8.193936175 -123.207354488
    4.523098370   -0.077239959   -1.860405033    4.957414037 -117.593333061
    4.537233250   -0.077239959   -1.817717516    1.114331301 -115.110434158
    4.551368130   -0.077239959   -1.824168035   -1.798586458 -115.475190580
    4.565503009   -0.077239959   -1.862218476   -3.412592007 -117.582270565
    4.579637889   -0.077239959   -1.917599364   -4.446298499 -120.597137096
    4.593772768   -0.077239959   -1.989452145   -5.850052015 -124.544349440
    4.607907648   -0.077239959   -2.086056630   -7.919342872 -130.007737005
    4.622042527   -0.077239959   -2.214158642  -10.198743314 -137.441170374
    4.636177407   -0.077239959   -2.371119772  -11.908837117 -146.668949144
    4.650312286   -0.077239959   -2.544795073  -12.467665971 -156.892035091
    4.664447166   -0.077239959   -2.716750891  -11.616000251 -166.920895818
    4.678582045   -0.077239959   -2.865539293   -9.155455452 -175.429951759
    4.692716925   -0.077239959   -2.968376760   -5.182938690 -181.085032232
    4.706851805   -0.077239959   -3.008114038   -0.400320970 -182.941153912
    4.720986684   -0.077239959   -2.982599559    3.741906482 -180.944755456
    4.735121564   -0.077239959   -2.912622920    5.618516753 -176.359860065
    4.749256443   -0.077239959   -2.838903975    4.234732267 -171.584209088
    4.763391323   -0.077239959   -2.807677415   -0.230361221 -169.330593417
    4.777526202   -0.077239959   -2.853311597   -6.332693537 -171.631393863
    4.791661082   -0.077239959   -2.983780600  -11.865872037 -178.980137623
    4.805795961   -0.077239959   -3.175976556  -14.771853141 -190.027233249
    4.819930841   -0.077239959   -3.382612061  -13.824790552 -201.971528490
    4.834065720   -0.077239959   -3.550016864   -9.422227667 -211.617886761
    4.848200600   -0.077239959   -3.641875061   -3.584580843 -216.804531792
    4.862335480   -0.077239959   -3.657946427    0.803286322 -217.516391345
    4.876470359   -0.077239959   -3.636886034    1.401646775 -216.039482985
    4.890605239   -0.077239959   -3.638055382   -2.190433747 -215.876134886
    4.904740118   -0.077239959   -3.709297209   -8.020294692 -219.844493478
    4.918874998   -0.077239959   -3.860273160  -12.953466660 -228.530979330
    4.933009877   -0.077239959   -4.058914505  -14.466586095 -240.095262459
    4.947144757   -0.077239959   -4.251144453  -12.208510361 -251.414881771
    4.961279636   -0.077239959   -4.393580235   -7.801989880 -259.970795192
    4.975414516   -0.077239959   -4.472210551   -3.534949135 -264.910014916
    4.989549395   -0.077239959   -4.501052421   -0.912384578 -266.964143265
    5.003684275   -0.077239959   -4.506214077   -0.100440943 -267.557089327
    5.017819155   -0.077239959   -4.509284551   -0.504244842 -267.871302286
    5.031954034   -0.077239959   -4.523039425   -1.522776729 -268.628225894
    5.046088914   -0.077239959   -4.553011892   -2.773179170 -270.171755175
    5.060223793   -0.077239959   -4.599981159   -3.790829137 -272.583663718
    5.074358673   -0.077239959   -4.656535135   -4.045064037 -275.465478783
    5.088493552   -0.077239959   -4.709084626   -3.276623562 -278.050495565
    5.102628432   -0.077239959   -4.746301560   -2.049088967 -279.716697729
    5.116763311   -0.077239959   -4.770358804   -1.601238003 -280.651839194
    5.130898191   -0.077239959   -4.799393280   -2.841877437 -281.981733632
    5.145033070   -0.077239959   -4.855958370   -5.299718236 -285.057712301
    5.159167950   -0.077239959   -4.948227480   -7.625605019 -290.335672322
    5.173302830   -0.077239959   -5.064390705   -8.604036589 -297.047066709
    5.187437709   -0.077239959   -5.184165438   -8.241995579 -303.911575662
    5.201572589   -0.077239959   -5.294712835   -7.459169748 -310.103920648
    5.215707468   -0.077239959   -5.395935259   -7.002713211 -315.586652913
    5.229842348   -0.077239959   -5.491109375   -6.332294434 -320.573663165
    5.243977227   -0.077239959   -5.567511850   -4.133992846 -324.397117074
    5.258112107   -0.077239959   -5.593871754    0.836063835 -325.354857668
    5.272246986   -0.077239959   -5.530016592    8.537326136 -321.241245909
    5.286381866   -0.077239959   -5.347393892   17.233114695 -310.487215739
    5.300516745   -0.077239959   -5.049496279   24.441768262 -293.290536368
    5.314651625   -0.077239959   -4.674075285   27.905449174 -271.733075904
    5.328786505   -0.077239959   -4.282902181   26.567530488 -249.234602738
    5.342921384   -0.077239959   -3.943920481   20.658772712 -229.597882968
    5.357056264   -0.077239959   -3.715356630   11.145169391 -216.131048424
    5.371191143   -0.077239959   -3.639826444   -0.785978988 -211.310229279
    5.385326023   -0.077239959   -3.741558895  -13.670564335 -216.592924363
    5.399460902   -0.077239959   -4.020173742  -25.347958092 -232.036664581
    5.413595782   -0.077239959   -4.438947841  -33.068946822 -255.611645938
    5.427730661   -0.077239959   -4.924360179  -34.475792236 -283.141920067
    5.441865541   -0.077239959   -5.380683956  -29.156395052 -309.113371939
    5.456000420   -0.077239959   -5.724608002  -19.018036386 -328.646258967
    5.470135300   -0.077239959   -5.910984180   -7.426721905 -339.013707949
    5.484270180   -0.077239959   -5.941796148    2.546826668 -340.212015782
    5.498405059   -0.077239959   -5.854422725    9.170679050 -334.335632176
    5.512539939   -0.077239959   -5.700975466   11.914596704 -324.400749212
    5.526674818   -0.077239959   -5.532281949   11.548165995 -313.423936521
    5.540809698   -0.077239959   -5.380349761    9.908682538 -303.405235660
    5.554944577   -0.077239959   -5.246334872    9.409915982 -294.610591211
    5.569079457   -0.077239959   -5.101852694   11.474946189 -285.592788009
    5.583214336   -0.077239959   -4.914442763   15.022139682 -274.564631460
    5.597349216   -0.077239959   -4.686152131   16.575811505 -261.547445265
    5.611484095   -0.077239959   -4.472634781   12.385345253 -249.483161747
    5.625618975   -0.077239959   -4.367698271    1.430614373 -243.454287702
    5.639753855   -0.077239959   -4.450496772  -13.396468885 -247.797121057
    5.653888734   -0.077239959   -4.738559471  -26.675342627 -263.505920797
    5.668023614   -0.077239959   -5.173474184  -33.613736315 -287.400489956
    5.682158493   -0.077239959   -5.649797582  -32.566536791 -313.680763244
    5.696293373   -0.077239959   -6.063596634  -25.239759937 -336.590444041
    5.710428252   -0.077239959   -6.349578315  -15.033026405 -352.483625612
    5.724563132   -0.077239959   -6.489649892   -5.061696118 -360.333983537
    5.738698011   -0.077239959   -6.501286503    2.991826258 -361.126344707
    5.752832891   -0.077239959   -6.415599984    8.685069481 -356.643972412
    5.766967770   -0.077239959   -6.263702926   12.535103227 -348.674974581
    5.781102650   -0.077239959   -6.066369980   15.250972481 -338.390646620
    5.795237530   -0.077239959   -5.834608043   17.480469495 -326.349107836
    5.809372409   -0.077239959   -5.573706360   19.306723697 -312.731140033
    5.823507289   -0.077239959   -5.292728123   20.208426368 -297.911093716
    5.837642168   -0.077239959   -5.010610468   19.300978255 -282.839387858
    5.851777048   -0.077239959   -4.756281366   16.303207374 -269.066817341
    5.865911927   -0.077239959   -4.554137855   12.240384370 -257.919012652
    5.880046807   -0.077239959   -4.403451984    9.463004222 -249.330169112
    5.894181686   -0.077239959   -4.266447239   10.655126689 -241.183204182
    5.908316566   -0.077239959   -4.075948761   17.085778871 -229.773210467
    5.922451445   -0.077239959   -3.764056562   27.388360714 -211.437051896
    5.936586325   -0.077239959   -3.299029681   38.079830583 -184.590292651
    5.950721205   -0.077239959   -2.703938051   45.172462112 -150.697584596
    5.964856084   -0.077239959   -2.049969977   46.227854647 -113.825432652
    5.978990964   -0.077239959   -1.425362403   41.202773538  -78.878825994
    5.993125843   -0.077239959   -0.903008206   32.224062228  -49.827006466
    6.007260723   -0.077239959   -0.518484929   22.207077436  -28.540445832
    6.021395602   -0.077239959   -0.268479678   13.499390180  -14.749912532
    6.035530482   -0.077239959   -0.124760972    7.230545603   -6.843054248
    6.049665361   -0.077239959   -0.051957496    3.424254154   -2.846474674
    6.063800241   -0.077239959   -0.019103438    1.408922722   -1.045052005
    6.077935120   -0.077239959   -0.006055297    0.491890615   -0.330779010
    6.092070000   -0.077239959   -0.001731300    0.154581145   -0.094498813

   -0.127277000   -0.063099698   -0.000000000   -0.000000000   -0.000000000
   -0.113142120   -0.063099698   -0.000000000   -0.000000000   -0.000000000
   -0.099007241   -0.063099698   -0.000000000   -0.000000000   -0.000000000
   -0.084872361   -0.063099698   -0.000000000   -0.000000000   -0.000000000
   -0.070737482   -0.063099698   -0.000000000   -0.000000000   -0.000000000
   -0.056602602   -0.063099698   -0.000000000   -0.000000000   -0.000000000
   -0.042467723   -0.063099698   -0.000000000   -0.000000000   -0.000000000
   -0.028332843   -0.063099698   -0.000000000   -0.000000000   -0.000000000
   -0.014197964   -0.063099698   -0.000000000   -0.000000000   -0.000000000
   -0.000063084   -0.063099698   -0.000000000   -0.000000000   -0.000000000
    0.014071795   -0.063099698   -0.000000000   -0.000000000   -0.000000000
    0.028206675   -0.063099698   -0.000000000   -0.000000000   -0.000000000
    0.042341555   -0.063099698   -0.000000000   -0.000000000   -0.000000000
    0.056476434   -0.063099698   -0.000000000   -0.000000000   -0.000000000
    0.070611314   -0.063099698   -0.000000000   -0.000000000   -0.000000000
    0.084746193   -0.063099698   -0.000000000   -0.000000000   -0.000000000
    0.098881073   -0.063099698   -0.000000000   -0.000000000   -0.000000000
    0.113015952   -0.063099698   -0.000000000   -0.000000000   -0.000000000
    0.127150832   -0.063099698   -0.000000000   -0.000000000   -0.000000000
    0.141285711   -0.063099698   -0.000000000   -0.000000000   -0.000000000
    0.155420591   -0.063099698   -0.000000000   -0.000000000   -0.000000000
    0.169555470   -0.063099698   -0.000000000   -0.000000000   -0.000000000
    0.183690350   -0.063099698   -0.000000000   -0.000000000   -0.000000000
    0.197825230   -0.063099698   -0.000000000   -0.000000000   -0.000000000
    0.211960109   -0.063099698   -0.000000000   -0.000000000   -0.000000000
    0.226094989   -0.063099698   -0.000000000   -0.000000000   -0.000000000
    0.240229868   -0.063099698   -0.000000000   -0.000000000   -0.000000000
    0.254364748   -0.063099698   -0.000000000   -0.000000000   -0.000000000
    0.268499627   -0.063099698   -0.000000000   -0.000000000   -0.000000000
    0.282634507   -0.063099698   -0.000000000   -0.000000000   -0.000000000
    0.296769386   -0.063099698   -0.000000000   -0.000000000   -0.000000000
    0.310904266   -0.063099698   -0.000000000   -0.000000000   -0.000000000
    0.325039145   -0.063099698   -0.000000000   -0.000000000   -0.000000000
    0.339174025   -0.063099698   -0.000000000   -0.000000000   -0.000000000
    0.353308905   -0.063099698   -0.000000000   -0.000000000   -0.000000000
    0.367443784   -0.063099698   -0.000000000   -0.000000000   -0.000000000
    0.381578664   -0.063099698   -0.000000000   -0.000000000   -0.000000000
    0.395713543   -0.063099698   -0.000000000   -0.000000000   -0.000000000
    0.409848423   -0.063099698   -0.000000000   -0.000000000   -0.000000000
    0.423983302   -0.063099698   -0.000000000   -0.000000000   -0.000000000
    0.438118182   -0.063099698   -0.000000000   -0.000000000   -0.000000000
    0.452253061   -0.063099698   -0.000000000   -0.000000000   -0.000000000
    0.466387941   -0.063099698   -0.000000000   -0.000000000   -0.000000000
    0.480522820   -0.063099698   -0.000000000   -0.000000000   -0.000000000
    0.494657700   -0.063099698   -0.000000000   -0.000000000   -0.000000000
    0.508792580   -0.063099698   -0.000000000   -0.000000000   -0.000000000
    0.522927459   -0.063099698   -0.000000000   -0.000000000   -0.000000000
    0.537062339   -0.063099698   -0.000000000   -0.000000000   -0.000000000
    0.551197218   -0.063099698   -0.000000000   -0.000000000   -0.000000000
    0.565332098   -0.063099698   -0.000000000   -0.000000000   -0.000000000
    0.579466977   -0.063099698   -0.000000000   -0.000000000   -0.000000000
    0.593601857   -0.063099698   -0.000000000   -0.000000000   -0.000000000
    0.607736736   -0.063099698   -0.000000000   -0.000000000   -0.000000000
    0.621871616   -0.063099698   -0.000000000   -0.000000000   -0.000000000
    0.636006495   -0.063099698   -0.000000000   -0.000000000   -0.000000000
    0.650141375   -0.063099698   -0.000000000   -0.000000000   -0.000000000
    0.664276255   -0.063099698   -0.000000000   -0.000000000   -0.000000000
    0.678411134   -0.063099698   -0.000000000   -0.000000000   -0.000000000
    0.692546014   -0.063099698   -0.000000000   -0.000000000   -0.000000000
    0.706680893   -0.063099698   -0.000000000   -0.000000000   -0.000000000
    0.720815773   -0.063099698   -0.000000000   -0.000000000   -0.000000000
    0.734950652   -0.063099698   -0.000000000   -0.000000000   -0.000000000
    0.749085532   -0.063099698   -0.000000000   -0.000000000   -0.000000000
    0.763220411   -0.063099698   -0.000000000   -0.000000000   -0.000000000
    0.777355291   -0.063099698   -0.000000000   -0.000000000   -0.000000000
    0.791490170   -0.063099698   -0.000000000   -0.000000000   -0.000000000
    0.805625050   -0.063099698   -0.000000000   -0.000000000   -0.000000000
    0.819759930   -0.063099698   -0.000000000   -0.000000000   -0.000000000
    0.833894809   -0.063099698   -0.000000000   -0.000000000   -0.000000000
    0.848029689   -0.063099698   -0.000000000   -0.000000000   -0.000000000
    0.862164568   -0.063099698   -0.000000000   -0.000000000   -0.000000000
    0.876299448   -0.063099698   -0.000000000   -0.000000000   -0.000000000
    0.890434327   -0.063099698   -0.000000000   -0.000000000   -0.000000000
    0.904569207   -0.063099698   -0.000000000   -0.000000000   -0.000000000
    0.918704086   -0.063099698   -0.000000000   -0.000000000   -0.000000000
    0.932838966   -0.063099698   -0.000000000   -0.000000000   -0.000000000
    0.946973845   -0.063099698   -0.000000000   -0.000000000   -0.000000000
    0.961108725   -0.063099698   -0.000000000   -0.000000000   -0.000000000
    0.975243605   -0.063099698   -0.000000000   -0.000000000   -0.000000000
    0.989378484   -0.063099698   -0.000000000   -0.000000000   -0.000000000
    1.003513364   -0.063099698   -0.000000000   -0.000000000   -0.000000000
    1.017648243   -0.063099698   -0.000000000   -0.000000000   -0.000000000
    1.031783123   -0.063099698   -0.000000000   -0.000000000   -0.000000000
    1.045918002   -0.063099698   -0.000000000   -0.000000000   -0.000000000
    1.060052882   -0.063099698   -0.000000000   -0.000000000   -0.000000000
    1.074187761   -0.063099698   -0.000000000   -0.000000000   -0.000000000
    1.088322641   -0.063099698   -0.000000000   -0.000000000   -0.000000000
    1.102457520   -0.063099698   -0.000000000   -0.000000000   -0.000000000
    1.116592400   -0.063099698   -0.000000000   -0.000000000   -0.000000000
    1.130727280   -0.063099698   -0.000000000   -0.000000000   -0.000000000
    1.144862159   -0.063099698   -0.000000000   -0.000000000   -0.000000000
    1.158997039   -0.063099698   -0.000000000   -0.000000000   -0.000000000
    1.173131918   -0.063099698   -0.000000000   -0.000000000   -0.000000000
    1.187266798   -0.063099698   -0.000000000   -0.000000000   -0.000000000
    1.201401677   -0.063099698   -0.000000000   -0.000000000   -0.000000000
    1.215536557   -0.063099698   -0.000000000   -0.000000000   -0.000000000
    1.229671436   -0.063099698   -0.000000000   -0.000000000   -0.000000000
    1.243806316   -0.063099698   -0.000000000   -0.000000000   -0.000000000
    1.257941195   -0.063099698   -0.000000000   -0.000000000   -0.000000000
    1.272076075   -0.063099698   -0.000000000   -0.000000000   -0.000000000
    1.286210955   -0.063099698   -0.000000000   -0.000000000   -0.000000000
    1.300345834   -0.063099698   -0.000000000   -0.000000000   -0.000000000
    1.314480714   -0.063099698   -0.000000000   -0.000000000   -0.000000000
    1.328615593   -0.063099698   -0.000000000   -0.000000000   -0.000000000
    1.342750473   -0.063099698   -0.000000000   -0.000000000   -0.000000000
    1.356885352   -0.063099698   -0.000000000   -0.000000000   -0.000000000
    1.371020232   -0.063099698   -0.000000000   -0.000000000   -0.000000000
    1.385155111   -0.063099698   -0.000000000   -0.000000000   -0.000000000
    1.399289991   -0.063099698   -0.000000000   -0.000000000   -0.000000000
    1.413424870   -0.063099698   -0.000000000   -0.000000000   -0.000000000
    1.427559750   -0.063099698   -0.000000000   -0.000000000   -0.000000000
    1.441694630   -0.063099698   -0.000000000   -0.000000000   -0.000000000
    1.455829509   -0.063099698   -0.000000000   -0.000000000   -0.000000000
    1.469964389   -0.063099698   -0.000000000   -0.000000000   -0.000000000
    1.484099268   -0.063099698   -0.000000000   -0.000000000   -0.000000000
    1.498234148   -0.063099698   -0.000000000   -0.000000000   -0.000000000
    1.512369027   -0.063099698   -0.000000000   -0.000000000   -0.000000000
    1.526503907   -0.063099698   -0.000000000   -0.000000000   -0.000000000
    1.540638786   -0.063099698   -0.000000000   -0.000000000   -0.000000000
    1.554773666   -0.063099698   -0.000000000   -0.000000000   -0.000000000
    1.568908545   -0.063099698   -0.000000000   -0.000000000   -0.000000000
    1.583043425   -0.063099698   -0.000000000   -0.000000000   -0.000000000
    1.597178305   -0.063099698   -0.000000000   -0.000000000   -0.000000000
    1.611313184   -0.063099698   -0.000000000   -0.000000000   -0.000000000
    1.625448064   -0.063099698   -0.000000000   -0.000000000   -0.000000000
    1.639582943   -0.063099698   -0.000000000   -0.000000000   -0.000000000
    1.653717823   -0.063099698   -0.000000000   -0.000000000   -0.000000000
    1.667852702   -0.063099698   -0.000000000   -0.000000000   -0.000000000
    1.681987582   -0.063099698   -0.000000000   -0.000000000   -0.000000000
    1.696122461   -0.063099698   -0.000000000   -0.000000000   -0.000000000
    1.710257341   -0.063099698   -0.000000000   -0.000000000   -0.000000000
    1.724392220   -0.063099698   -0.000000000   -0.000000000   -0.000000000
    1.738527100   -0.063099698   -0.000000000   -0.000000000   -0.000000000
    1.752661980   -0.063099698   -0.000000000   -0.000000000   -0.000000000
    1.766796859   -0.063099698   -0.000000000   -0.000000000   -0.000000000
    1.780931739   -0.063099698   -0.000000000   -0.000000000   -0.000000000
    1.795066618   -0.063099698   -0.000000000   -0.000000000   -0.000000000
    1.809201498   -0.063099698   -0.000000000   -0.000000000   -0.000000000
    1.823336377   -0.063099698   -0.000000000   -0.000000000   -0.000000000
    1.837471257   -0.063099698   -0.000000000   -0.000000000   -0.000000000
    1.851606136   -0.063099698   -0.000000000   -0.000000000   -0.000000000
    1.865741016   -0.063099698   -0.000000000   -0.000000000   -0.000000000
    1.879875895   -0.063099698   -0.000000000   -0.000000000   -0.000000000
    1.894010775   -0.063099698   -0.000000000   -0.000000000   -0.000000000
    1.908145655   -0.063099698   -0.000000000   -0.000000000   -0.000000000
    1.922280534   -0.063099698   -0.000000000   -0.000000000   -0.000000000
    1.936415414   -0.063099698   -0.000000000   -0.000000000   -0.000000000
    1.950550293   -0.063099698   -0.000000000   -0.000000000   -0.000000000
    1.964685173   -0.063099698   -0.000000000   -0.000000000   -0.000000000
    1.978820052   -0.063099698   -0.000000000   -0.000000000   -0.000000000
    1.992954932   -0.063099698   -0.000000000   -0.000000000   -0.000000000
    2.007089811   -0.063099698   -0.000000000   -0.000000000   -0.000000000
    2.021224691   -0.063099698   -0.000000000   -0.000000000   -0.000000000
    2.035359570   -0.063099698   -0.000000000   -0.000000000   -0.000000000
    2.049494450   -0.063099698   -0.000000000   -0.000000000   -0.000000000
    2.063629330   -0.063099698   -0.000000000   -0.000000000   -0.000000000
    2.077764209   -0.063099698   -0.000000000   -0.000000000   -0.000000000
    2.091899089   -0.063099698   -0.000000000   -0.000000000   -0.000000000
    2.106033968   -0.063099698   -0.000000000   -0.000000000   -0.000000000
    2.120168848   -0.063099698   -0.000000000   -0.000000000   -0.000000000
    2.134303727   -0.063099698   -0.000000000   -0.000000000   -0.000000000
    2.148438607   -0.063099698   -0.000000000   -0.000000000   -0.000000000
    2.162573486   -0.063099698   -0.000000000   -0.000000000   -0.000000000
    2.176708366   -0.063099698   -0.000000000   -0.000000000   -0.000000000
    2.190843245   -0.063099698   -0.000000000   -0.000000000   -0.000000000
    2.204978125   -0.063099698   -0.000000000   -0.000000000   -0.000000000
    2.219113005   -0.063099698   -0.000000000   -0.000000000   -0.000000000
    2.233247884   -0.063099698   -0.000000000   -0.000000000   -0.000000000
    2.247382764   -0.063099698   -0.000000000   -0.000000000   -0.000000000
    2.261517643   -0.063099698   -0.000000000   -0.000000000   -0.000000000
    2.275652523   -0.063099698   -0.000000000   -0.000000000   -0.000000000
    2.289787402   -0.063099698   -0.000000000   -0.000000000   -0.000000000
    2.303922282   -0.063099698   -0.000000000   -0.000000000   -0.000000000
    2.318057161   -0.063099698   -0.000000000   -0.000000000   -0.000000000
    2.332192041   -0.063099698   -0.000000000   -0.000000000   -0.000000000
    2.346326920   -0.063099698   -0.000000000   -0.000000000   -0.000000000
    2.360461800   -0.063099698   -0.000000000   -0.000000000   -0.000000000
    2.374596680   -0.063099698   -0.000000000   -0.000000000   -0.000000000
    2.388731559   -0.063099698   -0.000000000   -0.000000000   -0.000000000
    2.402866439   -0.063099698   -0.000000000   -0.000000000   -0.000000000
    2.417001318   -0.063099698   -0.000000000   -0.000000000   -0.000000000
    2.431136198   -0.063099698   -0.000000000   -0.000000000   -0.000000000
    2.445271077   -0.063099698   -0.000000000   -0.000000000   -0.000000000
    2.459405957   -0.063099698   -0.000000000   -0.000000000   -0.000000000
    2.473540836   -0.063099698   -0.000000000   -0.000000000   -0.000000000
    2.487675716   -0.063099698   -0.000000000   -0.000000000   -0.000000000
    2.501810595   -0.063099698   -0.000000000   -0.000000000   -0.000000000
    2.515945475   -0.063099698   -0.000000000   -0.000000000   -0.000000000
    2.530080355   -0.063099698   -0.000000000   -0.000000000   -0.000000000
    2.544215234   -0.063099698   -0.000000000   -0.000000000   -0.000000000
    2.558350114   -0.063099698   -0.000000000   -0.000000000   -0.000000000
    2.572484993   -0.063099698   -0.000000000   -0.000000000   -0.000000000
    2.586619873   -0.063099698   -0.000000000   -0.000000000   -0.000000000
    2.600754752   -0.063099698   -0.000000000   -0.000000000   -0.000000000
    2.614889632   -0.063099698   -0.000000000   -0.000000000   -0.000000000
    2.629024511   -0.063099698   -0.000000000   -0.000000000   -0.000000000
    2.643159391   -0.063099698   -0.000000000   -0.000000000   -0.000000000
    2.657294270   -0.063099698   -0.000000000   -0.000000000   -0.000000000
    2.671429150   -0.063099698   -0.000000000   -0.000000000   -0.000000000
    2.685564030   -0.063099698   -0.000000000   -0.000000000   -0.000000000
    2.699698909   -0.063099698   -0.000000000   -0.000000000   -0.000000000
    2.713833789   -0.063099698   -0.000000000   -0.000000000   -0.000000000
    2.727968668   -0.063099698   -0.000000000   -0.000000000   -0.000000000
    2.742103548   -0.063099698   -0.000000000   -0.000000000   -0.000000000
    2.756238427   -0.063099698   -0.000000000   -0.000000000   -0.000000000
    2.770373307   -0.063099698   -0.000000000   -0.000000000   -0.000000000
    2.784508186   -0.063099698   -0.000000000   -0.000000000   -0.000000000
    2.798643066   -0.063099698   -0.000000000   -0.000000000   -0.000000000
    2.812777945   -0.063099698   -0.000000000   -0.000000000   -0.000000000
    2.826912825   -0.063099698   -0.000000000   -0.000000000   -0.000000000
    2.841047705   -0.063099698   -0.000000000   -0.000000000   -0.000000000
    2.855182584   -0.063099698   -0.000000000   -0.000000000   -0.000000000
    2.869317464   -0.063099698   -0.000000000   -0.000000000   -0.000000000
    2.883452343   -0.063099698   -0.000000000   -0.000000000   -0.000000000
    2.897587223   -0.063099698   -0.000000000   -0.000000000   -0.000000000
    2.911722102   -0.063099698   -0.000000000   -0.000000000   -0.000000000
    2.925856982   -0.063099698   -0.000000000   -0.000000000   -0.000000000
    2.939991861   -0.063099698   -0.000000000   -0.000000000   -0.000000000
    2.954126741   -0.063099698   -0.000000000   -0.000000000   -0.000000000
    2.968261620   -0.063099698   -0.000036950   -0.003804836   -0.002614832
    2.982396500   -0.063099698   -0.000173162   -0.016524421   -0.012054906
    2.996531380   -0.063099698   -0.000649801   -0.056776637   -0.044933795
    3.010666259   -0.063099698   -0.002104108   -0.165981233   -0.144923214
    3.024801139   -0.063099698   -0.006105992   -0.431821137   -0.418325793
    3.038936018   -0.063099698   -0.015695721   -0.982053631   -1.069625142
    3.053070898   -0.063099698   -0.035983494   -1.964793222   -2.437673881
    3.067205777   -0.063099698   -0.073685558   -3.449856323   -4.959264343
    3.081340657   -0.063099698   -0.135405259   -5.326337045   -9.046252992
    3.095475536   -0.063099698   -0.224535972   -7.251401372  -14.875584986
    3.109610416   -0.063099698   -0.338342104   -8.739767421  -22.202704335
    3.123745295   -0.063099698   -0.467700336   -9.408007840  -30.365025509
    3.137880175   -0.063099698   -0.599969088   -9.165190333  -38.500800976
    3.152015055   -0.063099698   -0.723455007   -8.204409410  -45.866948634
    3.166149934   -0.063099698   -0.829699895   -6.756710610  -51.995907082
    3.180284814   -0.063099698   -0.912542250   -4.892107965  -56.615159782
    3.194419693   -0.063099698   -0.965823433   -2.568014071  -59.463842317
    3.208554573   -0.063099698   -0.983416622    0.115661804  -60.254070498
    3.222689452   -0.063099698   -0.962868185    2.727988087  -58.874567594
    3.236824332   -0.063099698   -0.909794790    4.612441503  -55.660630010
    3.250959211   -0.063099698   -0.838389968    5.263966464  -51.439842184
    3.265094091   -0.063099698   -0.767217226    4.614003474  -47.292781674
    3.279228970   -0.063099698   -0.712330545    3.050245789  -44.149070496
    3.293363850   -0.063099698   -0.682554546    1.132883561  -42.505531312
    3.307498730   -0.063099698   -0.679647745   -0.692687245  -42.437888774
    3.321633609   -0.063099698   -0.700599362   -2.228853939  -43.734633709
    3.335768489   -0.063099698   -0.740648849   -3.363878749  -46.087815311
    3.349903368   -0.063099698   -0.793291983   -3.992559675  -49.099394704
    3.364038248   -0.063099698   -0.850649916   -4.037828950  -52.306189396
    3.378173127   -0.063099698   -0.905178366   -3.644328855  -55.274621357
    3.392308007   -0.063099698   -0.952663028   -3.090883612  -57.772676232
    3.406442886   -0.063099698   -0.992647704   -2.576570978  -59.793756616
    3.420577766   -0.063099698   -1.025356120   -2.035086399  -61.374526380
    3.434712645   -0.063099698   -1.048773745   -1.229354725  -62.420756707
    3.448847525   -0.063099698   -1.059108343   -0.228842519  -62.726986418
    3.462982405   -0.063099698   -1.056351051    0.533781876  -62.303031442
    3.477117284   -0.063099698   -1.047608828    0.560957695  -61.571064742
    3.491252164   -0.063099698   -1.044113981   -0.153320831  -61.193121674
    3.505387043   -0.063099698   -1.052574556   -0.994818419  -61.559785545
    3.519521923   -0.063099698   -1.069162206   -1.209992007  -62.429116659
    3.533656802   -0.063099698   -1.082375228   -0.573614771  -63.104572761
    3.547791682   -0.063099698   -1.083944633    0.289723617  -63.087773843
    3.561926561   -0.063099698   -1.078314602    0.287045297  -62.647181726
    3.576061441   -0.063099698   -1.082990739   -1.183188378  -62.829320594
    3.590196320   -0.063099698   -1.116550997   -3.649756075  -64.740502921
    3.604331200   -0.063099698   -1.184083638   -5.739620511  -68.677458097
    3.618466080   -0.063099698   -1.270194745   -6.106087757  -73.720624910
    3.632600959   -0.063099698   -1.346880091   -4.498579047  -78.203062296
    3.646735839   -0.063099698   -1.392508302   -1.932399016  -80.819466539
    3.660870718   -0.063099698   -1.404789451   -0.025059082  -81.389658708
    3.675005598   -0.063099698   -1.400722353    0.320766526  -80.870717713
    3.689140477   -0.063099698   -1.400481036   -0.352897310  -80.446271482
    3.703275357   -0.063099698   -1.408409633   -0.609850585  -80.441874099
    3.717410236   -0.063099698   -1.409495426    0.747920332  -80.100379451
    3.731545116   -0.063099698   -1.380712335    3.456710780  -78.188071852
    3.745679995   -0.063099698   -1.312331020    6.041683902  -74.174468551
    3.759814875   -0.063099698   -1.218047675    6.924619648  -68.796545400
    3.773949755   -0.063099698   -1.127345142    5.557634198  -63.646473623
    3.788084634   -0.063099698   -1.067599928    2.764214089  -60.200011452
    3.802219514   -0.063099698   -1.048676471    0.012744871  -58.981316402
    3.816354393   -0.063099698   -1.061146867   -1.531404193  -59.478137621
    3.830489273   -0.063099698   -1.084579644   -1.571538515  -60.590740207
    3.844624152   -0.063099698   -1.099976906   -0.475195564  -61.301018838
    3.858759032   -0.063099698   -1.095363100    1.189313110  -60.957775516
    3.872893911   -0.063099698   -1.065769601    2.990220873  -59.273966041
    3.887028791   -0.063099698   -1.011872845    4.494177522  -56.260134414
    3.901163670   -0.063099698   -0.942570126    5.091496336  -52.379712609
    3.915298550   -0.063099698   -0.876241037    3.948321410  -48.618546500
    3.929433430   -0.063099698   -0.841265660    0.635159021  -46.506841207
    3.943568309   -0.063099698   -0.865828783   -4.279108186  -47.553632476
    3.957703189   -0.063099698   -0.962752274   -9.301853181  -52.423700265
    3.971838068   -0.063099698   -1.121182084  -12.749693401  -60.503212183
    3.985972948   -0.063099698   -1.311421826  -13.747475425  -70.192941697
    4.000107827   -0.063099698   -1.499076293  -12.515015766  -79.690423685
    4.014242707   -0.063099698   -1.658507067   -9.874346665  -87.712494661
    4.028377586   -0.063099698   -1.774719468   -6.489015296  -93.560682820
    4.042512466   -0.063099698   -1.839404014   -2.615683108  -96.867900163
    4.056647345   -0.063099698   -1.849364008    1.070286777  -97.480293874
    4.070782225   -0.063099698   -1.817074725    3.037398784  -96.017961574
    4.084917105   -0.063099698   -1.780189876    1.513100132  -94.404623410
    4.099051984   -0.063099698   -1.793007210   -3.871449574  -95.459888485
    4.113186864   -0.063099698   -1.898324072  -11.033501565 -101.443806356
    4.127321743   -0.063099698   -2.096137600  -16.357277182 -112.411621388
    4.141456623   -0.063099698   -2.339054657  -17.213519291 -125.952581977
    4.155591502   -0.063099698   -2.561477638  -13.702634897 -138.690852176
    4.169726382   -0.063099698   -2.718312992   -8.498615545 -148.271708571
    4.183861261   -0.063099698   -2.806808587   -4.369639026 -154.474745123
    4.197996141   -0.063099698   -2.851739903   -2.265950968 -158.414476576
    4.212131020   -0.063099698   -2.876219986   -1.258315866 -161.038931188
    4.226265900   -0.063099698   -2.887139283   -0.345106125 -162.441753523
    4.240400780   -0.063099698   -2.886653279    0.237110946 -162.573012484
    4.254535659   -0.063099698   -2.888270580   -0.807418548 -162.157923563
    4.268670539   -0.063099698   -2.919824233   -3.942223501 -162.853153357
    4.282805418   -0.063099698   -3.004173063   -7.967265380 -166.168668849
    4.296940298   -0.063099698   -3.140179713  -10.952378630 -172.367494695
    4.311075177   -0.063099698   -3.303979713  -11.900544203 -180.440829226
    4.325210057   -0.063099698   -3.468950685  -11.336100769 -189.097478679
    4.339344936   -0.063099698   -3.623362783  -10.629535944 -197.672522065
    4.353479816   -0.063099698   -3.773498966  -10.827574037 -206.340775767
    4.367614695   -0.063099698   -3.935423306  -12.267627775 -215.748668505
    4.381749575   -0.063099698   -4.124798265  -14.669861826 -226.545462288
    4.395884455   -0.063099698   -4.350692844  -17.273472475 -239.079758789
    4.410019334   -0.063099698   -4.607958397  -18.844068815 -252.982614817
    4.424154214   -0.063099698   -4.870896414  -17.792036840 -266.827707087
    4.438289093   -0.063099698   -5.092460767  -12.867124430 -278.127274794
    4.452423973   -0.063099698   -5.215838857   -4.037062892 -283.996803352
    4.466558852   -0.063099698   -5.196608396    6.763853802 -282.324984854
    4.480693732   -0.063099698   -5.030871883   16.051480910 -273.170974937
    4.494828611   -0.063099698   -4.766748296   20.262464826 -259.233682809
    4.508963491   -0.063099698   -4.489573574   17.899604905 -244.967700813
    4.523098370   -0.063099698   -4.283689031   10.669748453 -234.589264659
    4.537233250   -0.063099698   -4.192368671    2.356758403 -230.075958040
    4.551368130   -0.063099698   -4.205723915   -3.726306413 -230.692384584
    4.565503009   -0.063099698   -4.283608257   -6.927100488 -234.266556552
    4.579637889   -0.063099698   -4.395453814   -8.980935022 -239.293248992
    4.593772768   -0.063099698   -4.541860595  -12.055562596 -245.988157578
    4.607907648   -0.063099698   -4.743790255  -16.758950149 -255.627672980
    4.622042527   -0.063099698   -5.017560730  -21.954476473 -269.152409494
    4.636177407   -0.063099698   -5.356705514  -25.783073003 -286.172697288
    4.650312286   -0.063099698   -5.732203788  -26.880113315 -305.021722958
    4.664447166   -0.063099698   -6.100884872  -24.729603839 -323.288921317
    4.678582045   -0.063099698   -6.414482410  -19.042836419 -338.420607605
    4.692716925   -0.063099698   -6.624125296  -10.191834502 -348.004981174
    4.706851805   -0.063099698   -6.694877787    0.234822152 -350.453144848
    4.720986684   -0.063099698   -6.624348281    9.147989642 -345.806962099
    4.735121564   -0.063099698   -6.458574280   13.139097173 -336.443631590
    4.749256443   -0.063099698   -6.285443801   10.112544918 -326.750878034
    4.763391323   -0.063099698   -6.204602392    0.425171890 -321.704469703
    4.777526202   -0.063099698   -6.290764476  -12.859618423 -325.092922525
    4.791661082   -0.063099698   -6.562090323  -24.972741009 -337.906395044
    4.805795961   -0.063099698   -6.969031106  -31.399261127 -357.692880042
    4.819930841   -0.063099698   -7.408762784  -29.420963822 -379.245015894
    4.834065720   -0.063099698   -7.764044856  -19.892470820 -396.583197015
    4.848200600   -0.063099698   -7.955571020   -7.230948253 -405.664661707
    4.862335480   -0.063099698   -7.982803253    2.276545979 -406.460062137
    4.876470359   -0.063099698   -7.929647192    3.566168819 -403.204884005
    4.890605239   -0.063099698   -7.924642452   -4.204606387 -402.364175826
    4.904740118   -0.063099698   -8.071217509  -16.823637386 -409.129407739
    4.918874998   -0.063099698   -8.390801092  -27.577632603 -424.621102764
    4.933009877   -0.063099698   -8.815645333  -31.077805874 -445.565988520
    4.947144757   -0.063099698   -9.230909733  -26.561983565 -466.363200426
    4.961279636   -0.063099698   -9.544017743  -17.421128625 -482.459722089
    4.975414516   -0.063099698   -9.723781469   -8.431113657 -492.217902765
    4.989549395   -0.063099698   -9.797403445   -2.734394389 -496.759817015
    5.003684275   -0.063099698   -9.817553302   -0.693287454 -498.434875752
    5.017819155   -0.063099698   -9.827974118   -1.140512133 -499.213821849
    5.031954034   -0.063099698   -9.855353285   -2.919220960 -500.371685561
    5.046088914   -0.063099698   -9.912432202   -5.291075541 -502.621482103
    5.060223793   -0.063099698  -10.002302318   -7.267201706 -506.242321294
    5.074358673   -0.063099698  -10.110325745   -7.672176685 -510.615403973
    5.088493552   -0.063099698  -10.208161303   -5.939729775 -514.393405828
    5.102628432   -0.063099698  -10.272516666   -3.314028480 -516.478904146
    5.116763311   -0.063099698  -10.309673126   -2.496609179 -517.280823480
    5.130898191   -0.063099698  -10.360453015   -5.421140282 -518.949849727
    5.145033070   -0.063099698  -10.474339982  -10.986802494 -524.021380575
    5.159167950   -0.063099698  -10.668368716  -16.160517079 -533.316024459
    5.173302830   -0.063099698  -10.914921423  -18.247503708 -545.311905405
    5.187437709   -0.063099698  -11.167589063  -17.259353760 -557.504405884
    5.201572589   -0.063099698  -11.396476990  -15.243266543 -568.240493314
    5.215707468   -0.063099698  -11.600352602  -13.913303023 -577.381968964
    5.229842348   -0.063099698  -11.786913855  -12.229167349 -585.356719360
    5.243977227   -0.063099698  -11.931163267   -7.489085299 -591.090249412
    5.258112107   -0.063099698  -11.969781550    2.897898603 -591.711800981
    5.272246986   -0.063099698  -11.820798162   18.868784605 -583.453825573
    5.286381866   -0.063099698  -11.425862329   36.864421167 -563.624066377
    5.300516745   -0.063099698  -10.792208543   51.818579745 -532.557524688
    5.314651625   -0.063099698   -9.997106529   59.096263168 -493.820705617
    5.328786505   -0.063099698   -9.167480899   56.468313063 -453.314936659
    5.342921384   -0.063099698   -8.444247845   44.312691581 -417.692846350
    5.357056264   -0.063099698   -7.949684414   24.515853090 -392.839334831
    5.371191143   -0.063099698   -7.774943019   -0.512100729 -383.260529606
    5.385326023   -0.063099698   -7.973316314  -27.717458553 -391.692255278
    5.399460902   -0.063099698   -8.546341536  -52.539022378 -418.372530864
    5.413595782   -0.063099698   -9.418578964  -69.124793098 -459.789200482
    5.427730661   -0.063099698  -10.435701340  -72.380625328 -508.522187951
    5.441865541   -0.063099698  -11.394517791  -61.270555684 -554.645124118
    5.456000420   -0.063099698  -12.115804635  -39.702559118 -589.236535094
    5.470135300   -0.063099698  -12.500010158  -14.775023225 -607.174998084
    5.484270180   -0.063099698  -12.547883333    6.913380621 -608.258026163
    5.498405059   -0.063099698  -12.337069430   21.538575812 -596.163589538
    5.512539939   -0.063099698  -11.978640690   27.814123481 -576.352228591
    5.526674818   -0.063099698  -11.583117720   27.228735225 -554.407118887
    5.540809698   -0.063099698  -11.223043462   23.561042003 -534.191312601
    5.554944577   -0.063099698  -10.906731919   21.881168980 -516.516553654
    5.569079457   -0.063099698  -10.579470163   25.328644202 -499.094305634
    5.583214336   -0.063099698  -10.174804984   31.920355783 -478.848964450
    5.597349216   -0.063099698   -9.694233613   34.679954996 -455.655901915
    5.611484095   -0.063099698   -9.248066925   25.913488272 -434.358052242
    5.625618975   -0.063099698   -9.025873655    3.416977246 -423.547338595
    5.639753855   -0.063099698   -9.188997689  -27.025412656 -430.636245300
    5.653888734   -0.063099698   -9.774143726  -54.379640674 -457.379609717
    5.668023614   -0.063099698  -10.662788992  -68.807308206 -498.368463662
    5.682158493   -0.063099698  -11.639277255  -66.860352159 -543.640406939
    5.696293373   -0.063099698  -12.489912973  -51.961300475 -583.244458136
    5.710428252   -0.063099698  -13.079604598  -31.072597316 -610.831678590
    5.724563132   -0.063099698  -13.370474144  -10.654847306 -624.592288285
    5.738698011   -0.063099698  -13.398960954    5.732173584 -626.260207600
    5.752832891   -0.063099698  -13.230768306   17.122775163 -619.016623686
    5.766967770   -0.063099698  -12.931714161   24.623457626 -606.054167857
    5.781102650   -0.063099698  -12.545070820   29.823487002 -589.424150567
    5.795237530   -0.063099698  -12.091948951   34.203804441 -570.000426529
    5.809372409   -0.063099698  -11.579966073   38.018294575 -547.907608983
    5.823507289   -0.063099698  -11.024063128   40.175943715 -523.581434224
    5.837642168   -0.063099698  -10.460322897   38.766304435 -498.500902894
    5.851777048   -0.063099698   -9.946714171   33.129693251 -475.257493206
    5.865911927   -0.063099698   -9.532611536   25.351903424 -456.091510933
    5.880046807   -0.063099698   -9.215716813   20.282381148 -440.834884461
    5.894181686   -0.063099698   -8.917581206   23.404784482 -425.775641815
    5.908316566   -0.063099698   -8.500522018   37.189390986 -404.531900013
    5.922451445   -0.063099698   -7.827806004   58.638779422 -370.942777267
    5.936586325   -0.063099698   -6.839308919   80.481236253 -322.578551348
    5.950721205   -0.063099698   -5.588007530   94.572822857 -262.305918153
    5.964856084   -0.063099698   -4.223952768   96.098624837 -197.378506946
    5.978990964   -0.063099698   -2.929122054   85.187395646 -136.311728951
    5.993125843   -0.063099698   -1.851399732   66.342813335  -85.850155191
    6.007260723   -0.063099698   -1.060990409   45.572465066  -49.051797853
    6.021395602   -0.063099698   -0.548547632   27.635147227  -25.299165464
    6.035530482   -0.063099698   -0.254577811   14.772897467  -11.717410372
    6.049665361   -0.063099698   -0.105921429    6.986745156   -4.868060645
    6.063800241   -0.063099698   -0.038899566    2.870152088   -1.784528145
    6.077935120   -0.063099698   -0.012316046    1.000564040   -0.563973723
    6.092070000   -0.063099698   -0.003519144    0.314202155   -0.160991334

   -0.127277000   -0.048959438   -0.000000000   -0.000000000   -0.000000000
   -0.113142120   -0.048959438   -0.000000000   -0.000000000   -0.000000000
   -0.099007241   -0.048959438   -0.000000000   -0.000000000   -0.000000000
   -0.084872361   -0.048959438   -0.000000000   -0.000000000   -0.000000000
   -0.070737482   -0.048959438   -0.000000000   -0.000000000   -0.000000000
   -0.056602602   -0.048959438   -0.000000000   -0.000000000   -0.000000000
   -0.042467723   -0.048959438   -0.000000000   -0.000000000   -0.000000000
   -0.028332843   -0.048959438   -0.000000000   -0.000000000   -0.000000000
   -0.014197964   -0.048959438   -0.000000000   -0.000000000   -0.000000000
   -0.000063084   -0.048959438   -0.000000000   -0.000000000   -0.000000000
    0.014071795   -0.048959438   -0.000000000   -0.000000000   -0.000000000
    0.028206675   -0.048959438   -0.000000000   -0.000000000   -0.000000000
    0.042341555   -0.048959438   -0.000000000   -0.000000000   -0.000000000
    0.056476434   -0.048959438   -0.000000000   -0.000000000   -0.000000000
    0.070611314   -0.048959438   -0.000000000   -0.000000000   -0.000000000
    0.084746193   -0.048959438   -0.000000000   -0.000000000   -0.000000000
    0.098881073   -0.048959438   -0.000000000   -0.000000000   -0.000000000
    0.113015952   -0.048959438   -0.000000000   -0.000000000   -0.000000000
    0.127150832   -0.048959438   -0.000000000   -0.000000000   -0.000000000
    0.141285711   -0.048959438   -0.000000000   -0.000000000   -0.000000000
    0.155420591   -0.048959438   -0.000000000   -0.000000000   -0.000000000
    0.169555470   -0.048959438   -0.000000000   -0.000000000   -0.000000000
    0.183690350   -0.048959438   -0.000000000   -0.000000000   -0.000000000
    0.197825230   -0.048959438   -0.000000000   -0.000000000   -0.000000000
    0.211960109   -0.048959438   -0.000000000   -0.000000000   -0.000000000
    0.226094989   -0.048959438   -0.000000000   -0.000000000   -0.000000000
    0.240229868   -0.048959438   -0.000000000   -0.000000000   -0.000000000
    0.254364748   -0.048959438   -0.000000000   -0.000000000   -0.000000000
    0.268499627   -0.048959438   -0.000000000   -0.000000000   -0.000000000
    0.282634507   -0.048959438   -0.000000000   -0.000000000   -0.000000000
    0.296769386   -0.048959438   -0.000000000   -0.000000000   -0.000000000
    0.310904266   -0.048959438   -0.000000000   -0.000000000   -0.000000000
    0.325039145   -0.048959438   -0.000000000   -0.000000000   -0.000000000
    0.339174025   -0.048959438   -0.000000000   -0.000000000   -0.000000000
    0.353308905   -0.048959438   -0.000000000   -0.000000000   -0.000000000
    0.367443784   -0.048959438   -0.000000000   -0.000000000   -0.000000000
    0.381578664   -0.048959438   -0.000000000   -0.000000000   -0.000000000
    0.395713543   -0.048959438   -0.000000000   -0.000000000   -0.000000000
    0.409848423   -0.048959438   -0.000000000   -0.000000000   -0.000000000
    0.423983302   -0.048959438   -0.000000000   -0.000000000   -0.000000000
    0.438118182   -0.048959438   -0.000000000   -0.000000000   -0.000000000
    0.452253061   -0.048959438   -0.000000000   -0.000000000   -0.000000000
    0.466387941   -0.048959438   -0.000000000   -0.000000000   -0.000000000
    0.480522820   -0.048959438   -0.000000000   -0.000000000   -0.000000000
    0.494657700   -0.048959438   -0.000000000   -0.000000000   -0.000000000
    0.508792580   -0.048959438   -0.000000000   -0.000000000   -0.000000000
    0.522927459   -0.048959438   -0.000000000   -0.000000000   -0.000000000
    0.537062339   -0.048959438   -0.000000000   -0.000000000   -0.000000000
    0.551197218   -0.048959438   -0.000000000   -0.000000000   -0.000000000
    0.565332098   -0.048959438   -0.000000000   -0.000000000   -0.000000000
    0.579466977   -0.048959438   -0.000000000   -0.000000000   -0.000000000
    0.593601857   -0.048959438   -0.000000000   -0.000000000   -0.000000000
    0.607736736   -0.048959438   -0.000000000   -0.000000000   -0.000000000
    0.621871616   -0.048959438   -0.000000000   -0.000000000   -0.000000000
    0.636006495   -0.048959438   -0.000000000   -0.000000000   -0.000000000
    0.650141375   -0.048959438   -0.000000000   -0.000000000   -0.000000000
    0.664276255   -0.048959438   -0.000000000   -0.000000000   -0.000000000
    0.678411134   -0.048959438   -0.000000000   -0.000000000   -0.000000000
    0.692546014   -0.048959438   -0.000000000   -0.000000000   -0.000000000
    0.706680893   -0.048959438   -0.000000000   -0.000000000   -0.000000000
    0.720815773   -0.048959438   -0.000000000   -0.000000000   -0.000000000
    0.734950652   -0.048959438   -0.000000000   -0.000000000   -0.000000000
    0.749085532   -0.048959438   -0.000000000   -0.000000000   -0.000000000
    0.763220411   -0.048959438   -0.000000000   -0.000000000   -0.000000000
    0.777355291   -0.048959438   -0.000000000   -0.000000000   -0.000000000
    0.791490170   -0.048959438   -0.000000000   -0.000000000   -0.000000000
    0.805625050   -0.048959438   -0.000000000   -0.000000000   -0.000000000
    0.819759930   -0.048959438   -0.000000000   -0.000000000   -0.000000000
    0.833894809   -0.048959438   -0.000000000   -0.000000000   -0.000000000
    0.848029689   -0.048959438   -0.000000000   -0.000000000   -0.000000000
    0.862164568   -0.048959438   -0.000000000   -0.000000000   -0.000000000
    0.876299448   -0.048959438   -0.000000000   -0.000000000   -0.000000000
    0.890434327   -0.048959438   -0.000000000   -0.000000000   -0.000000000
    0.904569207   -0.048959438   -0.000000000   -0.000000000   -0.000000000
    0.918704086   -0.048959438   -0.000000000   -0.000000000   -0.000000000
    0.932838966   -0.048959438   -0.000000000   -0.000000000   -0.000000000
    0.946973845   -0.048959438   -0.000000000   -0.000000000   -0.000000000
    0.961108725   -0.048959438   -0.000000000   -0.000000000   -0.000000000
    0.975243605   -0.048959438   -0.000000000   -0.000000000   -0.000000000
    0.989378484   -0.048959438   -0.000000000   -0.000000000   -0.000000000
    1.003513364   -0.048959438   -0.000000000   -0.000000000   -0.000000000
    1.017648243   -0.048959438   -0.000000000   -0.000000000   -0.000000000
    1.031783123   -0.048959438   -0.000000000   -0.000000000   -0.000000000
    1.045918002   -0.048959438   -0.000000000   -0.000000000   -0.000000000
    1.060052882   -0.048959438   -0.000000000   -0.000000000   -0.000000000
    1.074187761   -0.048959438   -0.000000000   -0.000000000   -0.000000000
    1.088322641   -0.048959438   -0.000000000   -0.000000000   -0.000000000
    1.102457520   -0.048959438   -0.000000000   -0.000000000   -0.000000000
    1.116592400   -0.048959438   -0.000000000   -0.000000000   -0.000000000
    1.130727280   -0.048959438   -0.000000000   -0.000000000   -0.000000000
    1.144862159   -0.048959438   -0.000000000   -0.000000000   -0.000000000
    1.158997039   -0.048959438   -0.000000000   -0.000000000   -0.000000000
    1.173131918   -0.048959438   -0.000000000   -0.000000000   -0.000000000
    1.187266798   -0.048959438   -0.000000000   -0.000000000   -0.000000000
    1.201401677   -0.048959438   -0.000000000   -0.000000000   -0.000000000
    1.215536557   -0.048959438   -0.000000000   -0.000000000   -0.000000000
    1.229671436   -0.048959438   -0.000000000   -0.000000000   -0.000000000
    1.243806316   -0.048959438   -0.000000000   -0.000000000   -0.000000000
    1.257941195   -0.048959438   -0.000000000   -0.000000000   -0.000000000
    1.272076075   -0.048959438   -0.000000000   -0.000000000   -0.000000000
    1.286210955   -0.048959438   -0.000000000   -0.000000000   -0.000000000
    1.300345834   -0.048959438   -0.000000000   -0.000000000   -0.000000000
    1.314480714   -0.048959438   -0.000000000   -0.000000000   -0.000000000
    1.328615593   -0.048959438   -0.000000000   -0.000000000   -0.000000000
    1.342750473   -0.048959438   -0.000000000   -0.000000000   -0.000000000
    1.356885352   -0.048959438   -0.000000000   -0.000000000   -0.000000000
    1.371020232   -0.048959438   -0.000000000   -0.000000000   -0.000000000
    1.385155111   -0.048959438   -0.000000000   -0.000000000   -0.000000000
    1.399289991   -0.048959438   -0.000000000   -0.000000000   -0.000000000
    1.413424870   -0.048959438   -0.000000000   -0.000000000   -0.000000000
    1.427559750   -0.048959438   -0.000000000   -0.000000000   -0.000000000
    1.441694630   -0.048959438   -0.000000000   -0.000000000   -0.000000000
    1.455829509   -0.048959438   -0.000000000   -0.000000000   -0.000000000
    1.469964389   -0.048959438   -0.000000000   -0.000000000   -0.000000000
    1.484099268   -0.048959438   -0.000000000   -0.000000000   -0.000000000
    1.498234148   -0.048959438   -0.000000000   -0.000000000   -0.000000000
    1.512369027   -0.048959438   -0.000000000   -0.000000000   -0.000000000
    1.526503907   -0.048959438   -0.000000000   -0.000000000   -0.000000000
    1.540638786   -0.048959438   -0.000000000   -0.000000000   -0.000000000
    1.554773666   -0.048959438   -0.000000000   -0.000000000   -0.000000000
    1.568908545   -0.048959438   -0.000000000   -0.000000000   -0.000000000
    1.583043425   -0.048959438   -0.000000000   -0.000000000   -0.000000000
    1.597178305   -0.048959438   -0.000000000   -0.000000000   -0.000000000
    1.611313184   -0.048959438   -0.000000000   -0.000000000   -0.000000000
    1.625448064   -0.048959438   -0.000000000   -0.000000000   -0.000000000
    1.639582943   -0.048959438   -0.000000000   -0.000000000   -0.000000000
    1.653717823   -0.048959438   -0.000000000   -0.000000000   -0.000000000
    1.667852702   -0.048959438   -0.000000000   -0.000000000   -0.000000000
    1.681987582   -0.048959438   -0.000000000   -0.000000000   -0.000000000
    1.696122461   -0.048959438   -0.000000000   -0.000000000   -0.000000000
    1.710257341   -0.048959438   -0.000000000   -0.000000000   -0.000000000
    1.724392220   -0.048959438   -0.000000000   -0.000000000   -0.000000000
    1.738527100   -0.048959438   -0.000000000   -0.000000000   -0.000000000
    1.752661980   -0.048959438   -0.000000000   -0.000000000   -0.000000000
    1.766796859   -0.048959438   -0.000000000   -0.000000000   -0.000000000
    1.780931739   -0.048959438   -0.000000000   -0.000000000   -0.000000000
    1.795066618   -0.048959438   -0.000000000   -0.000000000   -0.000000000
    1.809201498   -0.048959438   -0.000000000   -0.000000000   -0.000000000
    1.823336377   -0.048959438   -0.000000000   -0.000000000   -0.000000000
    1.837471257   -0.048959438   -0.000000000   -0.000000000   -0.000000000
    1.851606136   -0.048959438   -0.000000000   -0.000000000   -0.000000000
    1.865741016   -0.048959438   -0.000000000   -0.000000000   -0.000000000
    1.879875895   -0.048959438   -0.000000000   -0.000000000   -0.000000000
    1.894010775   -0.048959438   -0.000000000   -0.000000000   -0.000000000
    1.908145655   -0.048959438   -0.000000000   -0.000000000   -0.000000000
    1.922280534   -0.048959438   -0.000000000   -0.000000000   -0.000000000
    1.936415414   -0.048959438   -0.000000000   -0.000000000   -0.000000000
    1.950550293   -0.048959438   -0.000000000   -0.000000000   -0.000000000
    1.964685173   -0.048959438   -0.000000000   -0.000000000   -0.000000000
    1.978820052   -0.048959438   -0.000000000   -0.000000000   -0.000000000
    1.992954932   -0.048959438   -0.000000000   -0.000000000   -0.000000000
    2.007089811   -0.048959438   -0.000000000   -0.000000000   -0.000000000
    2.021224691   -0.048959438   -0.000000000   -0.000000000   -0.000000000
    2.035359570   -0.048959438   -0.000000000   -0.000000000   -0.000000000
    2.049494450   -0.048959438   -0.000000000   -0.000000000   -0.000000000
    2.063629330   -0.048959438   -0.000000000   -0.000000000   -0.000000000
    2.077764209   -0.048959438   -0.000000000   -0.000000000   -0.000000000
    2.091899089   -0.048959438   -0.000000000   -0.000000000   -0.000000000
    2.106033968   -0.048959438   -0.000000000   -0.000000000   -0.000000000
    2.120168848   -0.048959438   -0.000000000   -0.000000000   -0.000000000
    2.134303727   -0.048959438   -0.000000000   -0.000000000   -0.000000000
    2.148438607   -0.048959438   -0.000000000   -0.000000000   -0.000000000
    2.162573486   -0.048959438   -0.000000000   -0.000000000   -0.000000000
    2.176708366   -0.048959438   -0.000000000   -0.000000000   -0.000000000
    2.190843245   -0.048959438   -0.000000000   -0.000000000   -0.000000000
    2.204978125   -0.048959438   -0.000000000   -0.000000000   -0.000000000
    2.219113005   -0.048959438   -0.000000000   -0.000000000   -0.000000000
    2.233247884   -0.048959438   -0.000000000   -0.000000000   -0.000000000
    2.247382764   -0.048959438   -0.000000000   -0.000000000   -0.000000000
    2.261517643   -0.048959438   -0.000000000   -0.000000000   -0.000000000
    2.275652523   -0.048959438   -0.000000000   -0.000000000   -0.000000000
    2.289787402   -0.048959438   -0.000000000   -0.000000000   -0.000000000
    2.303922282   -0.048959438   -0.000000000   -0.000000000   -0.000000000
    2.318057161   -0.048959438   -0.000000000   -0.000000000   -0.000000000
    2.332192041   -0.048959438   -0.000000000   -0.000000000   -0.000000000
    2.346326920   -0.048959438   -0.000000000   -0.000000000   -0.000000000
    2.360461800   -0.048959438   -0.000000000   -0.000000000   -0.000000000
    2.374596680   -0.048959438   -0.000000000   -0.000000000   -0.000000000
    2.388731559   -0.048959438   -0.000000000   -0.000000000   -0.000000000
    2.402866439   -0.048959438   -0.000000000   -0.000000000   -0.000000000
    2.417001318   -0.048959438   -0.000000000   -0.000000000   -0.000000000
    2.431136198   -0.048959438   -0.000000000   -0.000000000   -0.000000000
    2.445271077   -0.048959438   -0.000000000   -0.000000000   -0.000000000
    2.459405957   -0.048959438   -0.000000000   -0.000000000   -0.000000000
    2.473540836   -0.048959438   -0.000000000   -0.000000000   -0.000000000
    2.487675716   -0.048959438   -0.000000000   -0.000000000   -0.000000000
    2.501810595   -0.048959438   -0.000000000   -0.000000000   -0.000000000
    2.515945475   -0.048959438   -0.000000000   -0.000000000   -0.000000000
    2.530080355   -0.048959438   -0.000000000   -0.000000000   -0.000000000
    2.544215234   -0.048959438   -0.000000000   -0.000000000   -0.000000000
    2.558350114   -0.048959438   -0.000000000   -0.000000000   -0.000000000
    2.572484993   -0.048959438   -0.000000000   -0.000000000   -0.000000000
    2.586619873   -0.048959438   -0.000000000   -0.000000000   -0.000000000
    2.600754752   -0.048959438   -0.000000000   -0.000000000   -0.000000000
    2.614889632   -0.048959438   -0.000000000   -0.000000000   -0.000000000
    2.629024511   -0.048959438   -0.000000000   -0.000000000   -0.000000000
    2.643159391   -0.048959438   -0.000000000   -0.000000000   -0.000000000
    2.657294270   -0.048959438   -0.000000000   -0.000000000   -0.000000000
    2.671429150   -0.048959438   -0.000000000   -0.000000000   -0.000000000
    2.685564030   -0.048959438   -0.000000000   -0.000000000   -0.000000000
    2.699698909   -0.048959438   -0.000000000   -0.000000000   -0.000000000
    2.713833789   -0.048959438   -0.000000000   -0.000000000   -0.000000000
    2.727968668   -0.048959438   -0.000000000   -0.000000000   -0.000000000
    2.742103548   -0.048959438   -0.000000000   -0.000000000   -0.000000000
    2.756238427   -0.048959438   -0.000000000   -0.000000000   -0.000000000
    2.770373307   -0.048959438   -0.000000000   -0.000000000   -0.000000000
    2.784508186   -0.048959438   -0.000000000   -0.000000000   -0.000000000
    2.798643066   -0.048959438   -0.000000000   -0.000000000   -0.000000000
    2.812777945   -0.048959438   -0.000000000   -0.000000000   -0.000000000
    2.826912825   -0.048959438   -0.000000000   -0.000000000   -0.000000000
    2.841047705   -0.048959438   -0.000000000   -0.000000000   -0.000000000
    2.855182584   -0.048959438   -0.000000000   -0.000000000   -0.000000000
    2.869317464   -0.048959438   -0.000000000   -0.000000000   -0.000000000
    2.883452343   -0.048959438   -0.000000000   -0.000000000   -0.000000000
    2.897587223   -0.048959438   -0.000000000   -0.000000000   -0.000000000
    2.911722102   -0.048959438   -0.000000000   -0.000000000   -0.000000000
    2.925856982   -0.048959438   -0.000000000   -0.000000000   -0.000000000
    2.939991861   -0.048959438   -0.000000000   -0.000000000   -0.000000000
    2.954126741   -0.048959438   -0.000000000   -0.000000000   -0.000000000
    2.968261620   -0.048959438   -0.000094741   -0.009745674   -0.005914008
    2.982396500   -0.048959438   -0.000436914   -0.041604322   -0.026783070
    2.996531380   -0.048959438   -0.001628840   -0.141885304   -0.099098697
    3.010666259   -0.048959438   -0.005253760   -0.412939530   -0.318175374
    3.024801139   -0.048959438   -0.015167114   -1.067619981   -0.912946862
    3.038936018   -0.048959438   -0.038787070   -2.412500933   -2.320400616
    3.053070898   -0.048959438   -0.088412407   -4.790573335   -5.252887002
    3.067205777   -0.048959438   -0.179911333   -8.338600030  -10.608021187
    3.081340657   -0.048959438   -0.328281339  -12.739328035  -19.189874861
    3.095475536   -0.048959438   -0.540047692  -17.117385355  -31.258665411
    3.109610416   -0.048959438   -0.806495051  -20.290775172  -46.158059499
    3.123745295   -0.048959438   -1.103767872  -21.387708666  -62.373947494
    3.137880175   -0.048959438   -1.400749013  -20.305994403  -78.060517711
    3.152015055   -0.048959438   -1.670511077  -17.656107148  -91.752179717
    3.166149934   -0.048959438   -1.895933522  -14.122120058 -102.693562538
    3.180284814   -0.048959438   -2.066772362   -9.934128523 -110.618511439
    3.194419693   -0.048959438   -2.173067355   -4.962910502 -115.290039188
    3.208554573   -0.048959438   -2.203879625    0.672775391 -116.333919935
    3.222689452   -0.048959438   -2.154842767    6.128741892 -113.593893211
    3.236824332   -0.048959438   -2.038080437   10.032001402 -107.663464365
    3.250959211   -0.048959438   -1.883869366   11.303096880 -100.016240869
    3.265094091   -0.048959438   -1.731858083    9.795062048  -92.592512754
    3.279228970   -0.048959438   -1.616249643    6.350431686  -87.062422662
    3.293363850   -0.048959438   -1.555455880    2.191737661  -84.297003075
    3.307498730   -0.048959438   -1.552482315   -1.698242263  -84.389750596
    3.321633609   -0.048959438   -1.599797216   -4.894437661  -86.892272984
    3.335768489   -0.048959438   -1.686255615   -7.173228187  -91.190666472
    3.349903368   -0.048959438   -1.797303247   -8.340501935  -96.528578745
    3.364038248   -0.048959438   -1.915896363   -8.259466559 -102.059951009
    3.378173127   -0.048959438   -2.026038308   -7.259879896 -107.011671166
    3.392308007   -0.048959438   -2.119125318   -5.955673291 -110.989690409
    3.406442886   -0.048959438   -2.194834061   -4.787689892 -114.021258532
    3.420577766   -0.048959438   -2.254420070   -3.618627995 -116.217765337
    3.434712645   -0.048959438   -2.294320291   -1.928537126 -117.451348857
    3.448847525   -0.048959438   -2.306911521    0.150593815 -117.378151571
    3.462982405   -0.048959438   -2.292508678    1.701364768 -116.038897329
    3.477117284   -0.048959438   -2.266600694    1.655768357 -114.222607293
    3.491252164   -0.048959438   -2.253494929    0.009308072 -113.153500591
    3.505387043   -0.048959438   -2.267540451   -1.884478914 -113.541319720
    3.519521923   -0.048959438   -2.299891876   -2.377973709 -114.898567294
    3.533656802   -0.048959438   -2.325016242   -0.987023559 -115.892060683
    3.547791682   -0.048959438   -2.324647348    0.899800634 -115.575269415
    3.561926561   -0.048959438   -2.308641549    0.880661900 -114.463324724
    3.576061441   -0.048959438   -2.315438872   -2.357213616 -114.534758814
    3.590196320   -0.048959438   -2.385710540   -7.766919561 -117.874654029
    3.604331200   -0.048959438   -2.530427459  -12.343954857 -125.034597989
    3.618466080   -0.048959438   -2.715860472  -13.155291257 -134.286029766
    3.632600959   -0.048959438   -2.880784848   -9.635875005 -142.498432343
    3.646735839   -0.048959438   -2.977335423   -3.953575066 -147.182418012
    3.660870718   -0.048959438   -2.999115834    0.413144410 -147.910816808
    3.675005598   -0.048959438   -2.981588229    1.464927626 -146.376546358
    3.689140477   -0.048959438   -2.968360245    0.235448535 -144.777617085
    3.703275357   -0.048959438   -2.971071769   -0.324565127 -143.868208360
    3.717410236   -0.048959438   -2.961183374    2.307906780 -142.500625869
    3.731545116   -0.048959438   -2.892596056    7.666584598 -138.623790966
    3.745679995   -0.048959438   -2.745469613   12.796196283 -131.323036862
    3.759814875   -0.048959438   -2.547189343   14.506266384 -121.807485344
    3.773949755   -0.048959438   -2.357039697   11.689469405 -112.727409981
    3.788084634   -0.048959438   -2.230043010    6.014997791 -106.541579479
    3.802219514   -0.048959438   -2.185842837    0.435763806 -104.113681608
    3.816354393   -0.048959438   -2.205444049   -2.718684371 -104.591133619
    3.830489273   -0.048959438   -2.247906387   -2.868609810 -106.153828823
    3.844624152   -0.048959438   -2.275271615   -0.738688131 -107.122414807
    3.858759032   -0.048959438   -2.263300606    2.562520973 -106.399622330
    3.872893911   -0.048959438   -2.201379121    6.194051262 -103.460264957
    3.887028791   -0.048959438   -2.090006947    9.282474516  -98.257029608
    3.901163670   -0.048959438   -1.946506949   10.578904925  -91.519378737
    3.915298550   -0.048959438   -1.807653602    8.372083219  -84.881784659
    3.929433430   -0.048959438   -1.730590446    1.797516411  -80.920214350
    3.943568309   -0.048959438   -1.771874381   -7.973289746  -82.178951300
    3.957703189   -0.048959438   -1.956775444  -17.913445732  -89.775054331
    3.971838068   -0.048959438   -2.262850934  -24.661269333 -102.673631844
    3.985972948   -0.048959438   -2.630516864  -26.532657728 -118.216547233
    4.000107827   -0.048959438   -2.991980700  -24.063048259 -133.450381323
    4.014242707   -0.048959438   -3.298213773  -18.960325959 -146.330624310
    4.028377586   -0.048959438   -3.521774582  -12.535380821 -155.784612196
    4.042512466   -0.048959438   -3.647847487   -5.211302618 -161.249135737
    4.056647345   -0.048959438   -3.670309386    1.776501026 -162.453489036
    4.070782225   -0.048959438   -3.612854006    5.459557728 -160.370307541
    4.084917105   -0.048959438   -3.548598170    2.318765827 -158.130158320
    4.099051984   -0.048959438   -3.584241229   -8.445602977 -160.390740179
    4.113186864   -0.048959438   -3.804951653  -22.809394595 -170.946520893
    4.127321743   -0.048959438   -4.212418354  -33.688849536 -190.002585584
    4.141456623   -0.048959438   -4.715211829  -35.898382129 -213.711778223
    4.155591502   -0.048959438   -5.185590975  -29.565258342 -236.605010701
    4.169726382   -0.048959438   -5.534724343  -19.828949024 -254.800842444
    4.183861261   -0.048959438   -5.754930330  -11.948205196 -267.794465006
    4.197996141   -0.048959438   -5.889824516   -7.596571968 -277.110112268
    4.212131020   -0.048959438   -5.977543307   -4.841086320 -283.878755450
    4.226265900   -0.048959438   -6.024136029   -1.810300205 -287.826195704
    4.240400780   -0.048959438   -6.029293472    0.725196708 -288.616079967
    4.254535659   -0.048959438   -6.020180088   -0.177089847 -287.474679742
    4.268670539   -0.048959438   -6.057282231   -5.740783949 -287.443028265
    4.282805418   -0.048959438   -6.194446022  -13.724638300 -291.495058535
    4.296940298   -0.048959438   -6.438444637  -20.239382727 -300.563965729
    4.311075177   -0.048959438   -6.748875027  -23.079850632 -313.349358265
    4.325210057   -0.048959438   -7.075891454  -22.958370054 -327.843800063
    4.339344936   -0.048959438   -7.394563351  -22.308751152 -342.801199556
    4.353479816   -0.048959438   -7.712636241  -23.052563607 -358.205941413
    4.367614695   -0.048959438   -8.056340841  -25.890381724 -374.819184839
    4.381749575   -0.048959438   -8.452271186  -30.384659372 -393.537561761
    4.395884455   -0.048959438   -8.915565808  -35.112530722 -414.889493768
    4.410019334   -0.048959438   -9.433934155  -37.648597667 -438.236152115
    4.424154214   -0.048959438   -9.954570188  -34.882628096 -461.129003642
    4.438289093   -0.048959438  -10.383638133  -24.491986182 -479.363083114
    4.452423973   -0.048959438  -10.611075789   -6.671656415 -488.226227640
    4.466558852   -0.048959438  -10.554931564   14.535719099 -484.510535179
    4.480693732   -0.048959438  -10.214860512   32.263757862 -468.719445970
    4.494828611   -0.048959438   -9.690937688   39.784743765 -445.605557632
    4.508963491   -0.048959438   -9.151165943   34.571045678 -422.496787365
    4.523098370   -0.048959438   -8.756247316   20.300532723 -406.013667453
    4.537233250   -0.048959438   -8.583364341    4.437067261 -398.943432976
    4.551368130   -0.048959438   -8.606938218   -6.728934265 -399.738821626
    4.565503009   -0.048959438   -8.745997409  -12.265449443 -404.746801126
    4.579637889   -0.048959438   -8.943157410  -15.861235029 -411.683495064
    4.593772768   -0.048959438   -9.204938666  -21.875595789 -421.225968207
    4.607907648   -0.048959438   -9.577701061  -31.381189572 -435.756702158
    4.622042527   -0.048959438  -10.095861855  -41.868942824 -456.923815842
    4.636177407   -0.048959438  -10.744904629  -49.421622409 -483.941413618
    4.650312286   -0.048959438  -11.463166344  -51.229977164 -513.776409781
    4.664447166   -0.048959438  -12.161221765  -46.436334928 -542.210039744
    4.678582045   -0.048959438  -12.743344685  -34.811470851 -565.036268085
    4.692716925   -0.048959438  -13.117648509  -17.400792382 -578.587664055
    4.706851805   -0.048959438  -13.222200146    2.649551532 -580.671345118
    4.720986684   -0.048959438  -13.056866691   19.580384977 -571.601871660
    4.735121564   -0.048959438  -12.711146857   27.111481899 -555.173741845
    4.749256443   -0.048959438  -12.352069867   21.322758452 -538.217789048
    4.763391323   -0.048959438  -12.169406887    2.781482467 -528.549771590
    4.777526202   -0.048959438  -12.307399468  -22.808333215 -532.276788227
    4.791661082   -0.048959438  -12.803353338  -46.317753071 -551.161004995
    4.805795961   -0.048959438  -13.563649218  -58.939906219 -581.408289988
    4.819930841   -0.048959438  -14.390219991  -55.306550571 -614.681257206
    4.834065720   -0.048959438  -15.055929729  -37.041818033 -641.318099482
    4.848200600   -0.048959438  -15.407191081  -12.710979542 -654.790837642
    4.862335480   -0.048959438  -15.442873119    5.546863834 -655.043205898
    4.876470359   -0.048959438  -15.324143496    8.036995887 -648.818379212
    4.890605239   -0.048959438  -15.297210276   -6.800445207 -646.363757586
    4.904740118   -0.048959438  -15.559904445  -30.938385310 -655.894622333
    4.918874998   -0.048959438  -16.154563034  -51.690104836 -679.276465900
    4.933009877   -0.048959438  -16.955410792  -58.900006649 -711.586814751
    4.947144757   -0.048959438  -17.747654345  -51.095863596 -744.287649362
    4.961279636   -0.048959438  -18.357000257  -34.487101621 -770.358260435
    4.975414516   -0.048959438  -18.721656391  -17.814804436 -787.066229977
    4.989549395   -0.048959438  -18.886458131   -6.834684989 -795.714146219
    5.003684275   -0.048959438  -18.943450183   -2.255198195 -799.448634541
    5.017819155   -0.048959438  -18.969722150   -2.133905215 -800.964666930
    5.031954034   -0.048959438  -19.014614306   -4.607730864 -802.192420571
    5.046088914   -0.048959438  -19.105017920   -8.486001382 -804.468111755
    5.060223793   -0.048959438  -19.250911441  -11.905246327 -808.549191649
    5.074358673   -0.048959438  -19.427941109  -12.510558723 -813.721410931
    5.088493552   -0.048959438  -19.583948572   -9.139301564 -817.964756048
    5.102628432   -0.048959438  -19.675894564   -4.176025023 -819.565979931
    5.116763311   -0.048959438  -19.717763013   -2.837236992 -819.202708074
    5.130898191   -0.048959438  -19.790045945   -8.809265900 -820.363742272
    5.145033070   -0.048959438  -19.988855443  -19.882619020 -827.150655396
    5.159167950   -0.048959438  -20.346205004  -30.055194938 -840.880243898
    5.173302830   -0.048959438  -20.805962895  -34.029006178 -859.013534789
    5.187437709   -0.048959438  -21.274757940  -31.786179591 -877.355799451
    5.201572589   -0.048959438  -21.691184635  -27.331911754 -893.050692675
    5.215707468   -0.048959438  -22.050646115  -24.134436118 -905.738557528
    5.229842348   -0.048959438  -22.368906172  -20.468727131 -916.145314030
    5.243977227   -0.048959438  -22.603112338  -11.448720073 -922.850977357
    5.258112107   -0.048959438  -22.640623736    7.693901316 -921.787475595
    5.272246986   -0.048959438  -22.334123289   36.901262653 -907.509526094
    5.286381866   -0.048959438  -21.578370813   69.758955091 -876.090666347
    5.300516745   -0.048959438  -20.386301323   97.151836498 -827.991336984
    5.314651625   -0.048959438  -18.897154025  110.677028989 -768.380177626
    5.328786505   -0.048959438  -17.340965076  106.162166580 -705.908800036
    5.342921384   -0.048959438  -15.975940964   84.091712037 -650.504915550
    5.357056264   -0.048959438  -15.029182741   47.691000562 -611.126101965
    5.371191143   -0.048959438  -14.673165226    1.283089679 -594.803732376
    5.385326023   -0.048959438  -15.011364806  -49.491397900 -605.937589570
    5.399460902   -0.048959438  -16.050904788  -96.114462603 -645.107517257
    5.413595782   -0.048959438  -17.654768517 -127.578860996 -707.126932269
    5.427730661   -0.048959438  -19.536571371 -134.171292272 -780.721540330
    5.441865541   -0.048959438  -21.315204391 -113.657566438 -850.606827870
    5.456000420   -0.048959438  -22.650188001  -73.114923833 -902.827546427
    5.470135300   -0.048959438  -23.348094634  -25.776077859 -929.161947711
    5.484270180   -0.048959438  -23.404147078   15.831698465 -928.992713905
    5.498405059   -0.048959438  -22.961052836   44.266036493 -907.845599790
    5.512539939   -0.048959438  -22.228103864   56.825768318 -874.185991367
    5.526674818   -0.048959438  -21.417410583   56.048462950 -836.856586122
    5.540809698   -0.048959438  -20.673324445   48.808320817 -802.220123149
    5.554944577   -0.048959438  -20.021953758   44.516540260 -772.049855600
    5.569079457   -0.048959438  -19.370673171   49.271604424 -743.323692902
    5.583214336   -0.048959438  -18.599307130   59.917821707 -711.533081890
    5.597349216   -0.048959438  -17.705515084   64.102845542 -676.226859680
    5.611484095   -0.048959438  -16.881907454   47.891334091 -644.132656427
    5.625618975   -0.048959438  -16.466471566    7.087632660 -627.575113812
    5.639753855   -0.048959438  -16.749433618  -48.104666980 -637.321729652
    5.653888734   -0.048959438  -17.798552461  -97.859366963 -676.008359435
    5.668023614   -0.048959438  -19.401494533 -124.346539676 -735.814561366
    5.682158493   -0.048959438  -21.168856080 -121.191306044 -802.182189433
    5.696293373   -0.048959438  -22.712770101  -94.456190443 -860.470139276
    5.710428252   -0.048959438  -23.786581281  -56.732824011 -901.267246127
    5.724563132   -0.048959438  -24.320411949  -19.847158733 -921.859754306
    5.738698011   -0.048959438  -24.381380606    9.563206293 -924.852461176
    5.752832891   -0.048959438  -24.091834929   29.652475729 -915.080375275
    5.766967770   -0.048959438  -23.574437616   42.512204440 -897.394393885
    5.781102650   -0.048959438  -22.908577431   51.262554165 -874.845194729
    5.795237530   -0.048959438  -22.129725957   58.854577034 -848.567491279
    5.809372409   -0.048959438  -21.245812845   65.893595431 -818.444339501
    5.823507289   -0.048959438  -20.277318117   70.364098959 -784.781914170
    5.837642168   -0.048959438  -19.284586151   68.637044555 -749.495362085
    5.851777048   -0.048959438  -18.370034258   59.374638283 -716.250720675
    5.865911927   -0.048959438  -17.621684195   46.328924977 -688.251724804
    5.880046807   -0.048959438  -17.033680046   38.334298770 -665.149677022
    5.894181686   -0.048959438  -16.462014474   45.274444652 -641.386330865
    5.908316566   -0.048959438  -15.657508156   71.367100991 -607.604110075
    5.922451445   -0.048959438  -14.377354623  110.815259418 -555.022909088
    5.936586325   -0.048959438  -12.522099312  150.210464634 -480.585351641
    5.950721205   -0.048959438  -10.198363750  174.872614603 -389.071153431
    5.964856084   -0.048959438   -7.685491314  176.434758983 -291.530939831
    5.978990964   -0.048959438   -5.314901306  155.539525724 -200.558655639
    5.993125843   -0.048959438   -3.351341373  120.608397590 -125.886398324
    6.007260723   -0.048959438   -1.916743138   82.573018731  -71.723075118
    6.021395602   -0.048959438   -0.989385536   49.945140706  -36.906698375
    6.035530482   -0.048959438   -0.458548121   26.644508436  -17.060252196
    6.049665361   -0.048959438   -0.190600061   12.583608002   -7.077763470
    6.063800241   -0.048959438   -0.069912604    5.160705038   -2.589971981
    6.077935120   -0.048959438   -0.022108208    1.796256814   -0.817056981
    6.092070000   -0.048959438   -0.006313119    0.563642875   -0.233029886

   -0.127277000   -0.034819178   -0.000000000   -0.000000000   -0.000000000
   -0.113142120   -0.034819178   -0.000000000   -0.000000000   -0.000000000
   -0.099007241   -0.034819178   -0.000000000   -0.000000000   -0.000000000
   -0.084872361   -0.034819178   -0.000000000   -0.000000000   -0.000000000
   -0.070737482   -0.034819178   -0.000000000   -0.000000000   -0.000000000
   -0.056602602   -0.034819178   -0.000000000   -0.000000000   -0.000000000
   -0.042467723   -0.034819178   -0.000000000   -0.000000000   -0.000000000
   -0.028332843   -0.034819178   -0.000000000   -0.000000000   -0.000000000
   -0.014197964   -0.034819178   -0.000000000   -0.000000000   -0.000000000
   -0.000063084   -0.034819178   -0.000000000   -0.000000000   -0.000000000
    0.014071795   -0.034819178   -0.000000000   -0.000000000   -0.000000000
    0.028206675   -0.034819178   -0.000000000   -0.000000000   -0.000000000
    0.042341555   -0.034819178   -0.000000000   -0.000000000   -0.000000000
    0.056476434   -0.034819178   -0.000000000   -0.000000000   -0.000000000
    0.070611314   -0.034819178   -0.000000000   -0.000000000   -0.000000000
    0.084746193   -0.034819178   -0.000000000   -0.000000000   -0.000000000
    0.098881073   -0.034819178   -0.000000000   -0.000000000   -0.000000000
    0.113015952   -0.034819178   -0.000000000   -0.000000000   -0.000000000
    0.127150832   -0.034819178   -0.000000000   -0.000000000   -0.000000000
    0.141285711   -0.034819178   -0.000000000   -0.000000000   -0.000000000
    0.155420591   -0.034819178   -0.000000000   -0.000000000   -0.000000000
    0.169555470   -0.034819178   -0.000000000   -0.000000000   -0.000000000
    0.183690350   -0.034819178   -0.000000000   -0.000000000   -0.000000000
    0.197825230   -0.034819178   -0.000000000   -0.000000000   -0.000000000
    0.211960109   -0.034819178   -0.000000000   -0.000000000   -0.000000000
    0.226094989   -0.034819178   -0.000000000   -0.000000000   -0.000000000
    0.240229868   -0.034819178   -0.000000000   -0.000000000   -0.000000000
    0.254364748   -0.034819178   -0.000000000   -0.000000000   -0.000000000
    0.268499627   -0.034819178   -0.000000000   -0.000000000   -0.000000000
    0.282634507   -0.034819178   -0.000000000   -0.000000000   -0.000000000
    0.296769386   -0.034819178   -0.000000000   -0.000000000   -0.000000000
    0.310904266   -0.034819178   -0.000000000   -0.000000000   -0.000000000
    0.325039145   -0.034819178   -0.000000000   -0.000000000   -0.000000000
    0.339174025   -0.034819178   -0.000000000   -0.000000000   -0.000000000
    0.353308905   -0.034819178   -0.000000000   -0.000000000   -0.000000000
    0.367443784   -0.034819178   -0.000000000   -0.000000000   -0.000000000
    0.381578664   -0.034819178   -0.000000000   -0.000000000   -0.000000000
    0.395713543   -0.034819178   -0.000000000   -0.000000000   -0.000000000
    0.409848423   -0.034819178   -0.000000000   -0.000000000   -0.000000000
    0.423983302   -0.034819178   -0.000000000   -0.000000000   -0.000000000
    0.438118182   -0.034819178   -0.000000000   -0.000000000   -0.000000000
    0.452253061   -0.034819178   -0.000000000   -0.000000000   -0.000000000
    0.466387941   -0.034819178   -0.000000000   -0.000000000   -0.000000000
    0.480522820   -0.034819178   -0.000000000   -0.000000000   -0.000000000
    0.494657700   -0.034819178   -0.000000000   -0.000000000   -0.000000000
    0.508792580   -0.034819178   -0.000000000   -0.000000000   -0.000000000
    0.522927459   -0.034819178   -0.000000000   -0.000000000   -0.000000000
    0.537062339   -0.034819178   -0.000000000   -0.000000000   -0.000000000
    0.551197218   -0.034819178   -0.000000000   -0.000000000   -0.000000000
    0.565332098   -0.034819178   -0.000000000   -0.000000000   -0.000000000
    0.579466977   -0.034819178   -0.000000000   -0.000000000   -0.000000000
    0.593601857   -0.034819178   -0.000000000   -0.000000000   -0.000000000
    0.607736736   -0.034819178   -0.000000000   -0.000000000   -0.000000000
    0.621871616   -0.034819178   -0.000000000   -0.000000000   -0.000000000
    0.636006495   -0.034819178   -0.000000000   -0.000000000   -0.000000000
    0.650141375   -0.034819178   -0.000000000   -0.000000000   -0.000000000
    0.664276255   -0.034819178   -0.000000000   -0.000000000   -0.000000000
    0.678411134   -0.034819178   -0.000000000   -0.000000000   -0.000000000
    0.692546014   -0.034819178   -0.000000000   -0.000000000   -0.000000000
    0.706680893   -0.034819178   -0.000000000   -0.000000000   -0.000000000
    0.720815773   -0.034819178   -0.000000000   -0.000000000   -0.000000000
    0.734950652   -0.034819178   -0.000000000   -0.000000000   -0.000000000
    0.749085532   -0.034819178   -0.000000000   -0.000000000   -0.000000000
    0.763220411   -0.034819178   -0.000000000   -0.000000000   -0.000000000
    0.777355291   -0.034819178   -0.000000000   -0.000000000   -0.000000000
    0.791490170   -0.034819178   -0.000000000   -0.000000000   -0.000000000
    0.805625050   -0.034819178   -0.000000000   -0.000000000   -0.000000000
    0.819759930   -0.034819178   -0.000000000   -0.000000000   -0.000000000
    0.833894809   -0.034819178   -0.000000000   -0.000000000   -0.000000000
    0.848029689   -0.034819178   -0.000000000   -0.000000000   -0.000000000
    0.862164568   -0.034819178   -0.000000000   -0.000000000   -0.000000000
    0.876299448   -0.034819178   -0.000000000   -0.000000000   -0.000000000
    0.890434327   -0.034819178   -0.000000000   -0.000000000   -0.000000000
    0.904569207   -0.034819178   -0.000000000   -0.000000000   -0.000000000
    0.918704086   -0.034819178   -0.000000000   -0.000000000   -0.000000000
    0.932838966   -0.034819178   -0.000000000   -0.000000000   -0.000000000
    0.946973845   -0.034819178   -0.000000000   -0.000000000   -0.000000000
    0.961108725   -0.034819178   -0.000000000   -0.000000000   -0.000000000
    0.975243605   -0.034819178   -0.000000000   -0.000000000   -0.000000000
    0.989378484   -0.034819178   -0.000000000   -0.000000000   -0.000000000
    1.003513364   -0.034819178   -0.000000000   -0.000000000   -0.000000000
    1.017648243   -0.034819178   -0.000000000   -0.000000000   -0.000000000
    1.031783123   -0.034819178   -0.000000000   -0.000000000   -0.000000000
    1.045918002   -0.034819178   -0.000000000   -0.000000000   -0.000000000
    1.060052882   -0.034819178   -0.000000000   -0.000000000   -0.000000000
    1.074187761   -0.034819178   -0.000000000   -0.000000000   -0.000000000
    1.088322641   -0.034819178   -0.000000000   -0.000000000   -0.000000000
    1.102457520   -0.034819178   -0.000000000   -0.000000000   -0.000000000
    1.116592400   -0.034819178   -0.000000000   -0.000000000   -0.000000000
    1.130727280   -0.034819178   -0.000000000   -0.000000000   -0.000000000
    1.144862159   -0.034819178   -0.000000000   -0.000000000   -0.000000000
    1.158997039   -0.034819178   -0.000000000   -0.000000000   -0.000000000
    1.173131918   -0.034819178   -0.000000000   -0.000000000   -0.000000000
    1.187266798   -0.034819178   -0.000000000   -0.000000000   -0.000000000
    1.201401677   -0.034819178   -0.000000000   -0.000000000   -0.000000000
    1.215536557   -0.034819178   -0.000000000   -0.000000000   -0.000000000
    1.229671436   -0.034819178   -0.000000000   -0.000000000   -0.000000000
    1.243806316   -0.034819178   -0.000000000   -0.000000000   -0.000000000
    1.257941195   -0.034819178   -0.000000000   -0.000000000   -0.000000000
    1.272076075   -0.034819178   -0.000000000   -0.000000000   -0.000000000
    1.286210955   -0.034819178   -0.000000000   -0.000000000   -0.000000000
    1.300345834   -0.034819178   -0.000000000   -0.000000000   -0.000000000
    1.314480714   -0.034819178   -0.000000000   -0.000000000   -0.000000000
    1.328615593   -0.034819178   -0.000000000   -0.000000000   -0.000000000
    1.342750473   -0.034819178   -0.000000000   -0.000000000   -0.000000000
    1.356885352   -0.034819178   -0.000000000   -0.000000000   -0.000000000
    1.371020232   -0.034819178   -0.000000000   -0.000000000   -0.000000000
    1.385155111   -0.034819178   -0.000000000   -0.000000000   -0.000000000
    1.399289991   -0.034819178   -0.000000000   -0.000000000   -0.000000000
    1.413424870   -0.034819178   -0.000000000   -0.000000000   -0.000000000
    1.427559750   -0.034819178   -0.000000000   -0.000000000   -0.000000000
    1.441694630   -0.034819178   -0.000000000   -0.000000000   -0.000000000
    1.455829509   -0.034819178   -0.000000000   -0.000000000   -0.000000000
    1.469964389   -0.034819178   -0.000000000   -0.000000000   -0.000000000
    1.484099268   -0.034819178   -0.000000000   -0.000000000   -0.000000000
    1.498234148   -0.034819178   -0.000000000   -0.000000000   -0.000000000
    1.512369027   -0.034819178   -0.000000000   -0.000000000   -0.000000000
    1.526503907   -0.034819178   -0.000000000   -0.000000000   -0.000000000
    1.540638786   -0.034819178   -0.000000000   -0.000000000   -0.000000000
    1.554773666   -0.034819178   -0.000000000   -0.000000000   -0.000000000
    1.568908545   -0.034819178   -0.000000000   -0.000000000   -0.000000000
    1.583043425   -0.034819178   -0.000000000   -0.000000000   -0.000000000
    1.597178305   -0.034819178   -0.000000000   -0.000000000   -0.000000000
    1.611313184   -0.034819178   -0.000000000   -0.000000000   -0.000000000
    1.625448064   -0.034819178   -0.000000000   -0.000000000   -0.000000000
    1.639582943   -0.034819178   -0.000000000   -0.000000000   -0.000000000
    1.653717823   -0.034819178   -0.000000000   -0.000000000   -0.000000000
    1.667852702   -0.034819178   -0.000000000   -0.000000000   -0.000000000
    1.681987582   -0.034819178   -0.000000000   -0.000000000   -0.000000000
    1.696122461   -0.034819178   -0.000000000   -0.000000000   -0.000000000
    1.710257341   -0.034819178   -0.000000000   -0.000000000   -0.000000000
    1.724392220   -0.034819178   -0.000000000   -0.000000000   -0.000000000
    1.738527100   -0.034819178   -0.000000000   -0.000000000   -0.000000000
    1.752661980   -0.034819178   -0.000000000   -0.000000000   -0.000000000
    1.766796859   -0.034819178   -0.000000000   -0.000000000   -0.000000000
    1.780931739   -0.034819178   -0.000000000   -0.000000000   -0.000000000
    1.795066618   -0.034819178   -0.000000000   -0.000000000   -0.000000000
    1.809201498   -0.034819178   -0.000000000   -0.000000000   -0.000000000
    1.823336377   -0.034819178   -0.000000000   -0.000000000   -0.000000000
    1.837471257   -0.034819178   -0.000000000   -0.000000000   -0.000000000
    1.851606136   -0.034819178   -0.000000000   -0.000000000   -0.000000000
    1.865741016   -0.034819178   -0.000000000   -0.000000000   -0.000000000
    1.879875895   -0.034819178   -0.000000000   -0.000000000   -0.000000000
    1.894010775   -0.034819178   -0.000000000   -0.000000000   -0.000000000
    1.908145655   -0.034819178   -0.000000000   -0.000000000   -0.000000000
    1.922280534   -0.034819178   -0.000000000   -0.000000000   -0.000000000
    1.936415414   -0.034819178   -0.000000000   -0.000000000   -0.000000000
    1.950550293   -0.034819178   -0.000000000   -0.000000000   -0.000000000
    1.964685173   -0.034819178   -0.000000000   -0.000000000   -0.000000000
    1.978820052   -0.034819178   -0.000000000   -0.000000000   -0.000000000
    1.992954932   -0.034819178   -0.000000000   -0.000000000   -0.000000000
    2.007089811   -0.034819178   -0.000000000   -0.000000000   -0.000000000
    2.021224691   -0.034819178   -0.000000000   -0.000000000   -0.000000000
    2.035359570   -0.034819178   -0.000000000   -0.000000000   -0.000000000
    2.049494450   -0.034819178   -0.000000000   -0.000000000   -0.000000000
    2.063629330   -0.034819178   -0.000000000   -0.000000000   -0.000000000
    2.077764209   -0.034819178   -0.000000000   -0.000000000   -0.000000000
    2.091899089   -0.034819178   -0.000000000   -0.000000000   -0.000000000
    2.106033968   -0.034819178   -0.000000000   -0.000000000   -0.000000000
    2.120168848   -0.034819178   -0.000000000   -0.000000000   -0.000000000
    2.134303727   -0.034819178   -0.000000000   -0.000000000   -0.000000000
    2.148438607   -0.034819178   -0.000000000   -0.000000000   -0.000000000
    2.162573486   -0.034819178   -0.000000000   -0.000000000   -0.000000000
    2.176708366   -0.034819178   -0.000000000   -0.000000000   -0.000000000
    2.190843245   -0.034819178   -0.000000000   -0.000000000   -0.000000000
    2.204978125   -0.034819178   -0.000000000   -0.000000000   -0.000000000
    2.219113005   -0.034819178   -0.000000000   -0.000000000   -0.000000000
    2.233247884   -0.034819178   -0.000000000   -0.000000000   -0.000000000
    2.247382764   -0.034819178   -0.000000000   -0.000000000   -0.000000000
    2.261517643   -0.034819178   -0.000000000   -0.000000000   -0.000000000
    2.275652523   -0.034819178   -0.000000000   -0.000000000   -0.000000000
    2.289787402   -0.034819178   -0.000000000   -0.000000000   -0.000000000
    2.303922282   -0.034819178   -0.000000000   -0.000000000   -0.000000000
    2.318057161   -0.034819178   -0.000000000   -0.000000000   -0.000000000
    2.332192041   -0.034819178   -0.000000000   -0.000000000   -0.000000000
    2.346326920   -0.034819178   -0.000000000   -0.000000000   -0.000000000
    2.360461800   -0.034819178   -0.000000000   -0.000000000   -0.000000000
    2.374596680   -0.034819178   -0.000000000   -0.000000000   -0.000000000
    2.388731559   -0.034819178   -0.000000000   -0.000000000   -0.000000000
    2.402866439   -0.034819178   -0.000000000   -0.000000000   -0.000000000
    2.417001318   -0.034819178   -0.000000000   -0.000000000   -0.000000000
    2.431136198   -0.034819178   -0.000000000   -0.000000000   -0.000000000
    2.445271077   -0.034819178   -0.000000000   -0.000000000   -0.000000000
    2.459405957   -0.034819178   -0.000000000   -0.000000000   -0.000000000
    2.473540836   -0.034819178   -0.000000000   -0.000000000   -0.000000000
    2.487675716   -0.034819178   -0.000000000   -0.000000000   -0.000000000
    2.501810595   -0.034819178   -0.000000000   -0.000000000   -0.000000000
    2.515945475   -0.034819178   -0.000000000   -0.000000000   -0.000000000
    2.530080355   -0.034819178   -0.000000000   -0.000000000   -0.000000000
    2.544215234   -0.034819178   -0.000000000   -0.000000000   -0.000000000
    2.558350114   -0.034819178   -0.000000000   -0.000000000   -0.000000000
    2.572484993   -0.034819178   -0.000000000   -0.000000000   -0.000000000
    2.586619873   -0.034819178   -0.000000000   -0.000000000   -0.000000000
    2.600754752   -0.034819178   -0.000000000   -0.000000000   -0.000000000
    2.614889632   -0.034819178   -0.000000000   -0.000000000   -0.000000000
    2.629024511   -0.034819178   -0.000000000   -0.000000000   -0.000000000
    2.643159391   -0.034819178   -0.000000000   -0.000000000   -0.000000000
    2.657294270   -0.034819178   -0.000000000   -0.000000000   -0.000000000
    2.671429150   -0.034819178   -0.000000000   -0.000000000   -0.000000000
    2.685564030   -0.034819178   -0.000000000   -0.000000000   -0.000000000
    2.699698909   -0.034819178   -0.000000000   -0.000000000   -0.000000000
    2.713833789   -0.034819178   -0.000000000   -0.000000000   -0.000000000
    2.727968668   -0.034819178   -0.000000000   -0.000000000   -0.000000000
    2.742103548   -0.034819178   -0.000000000   -0.000000000   -0.000000000
    2.756238427   -0.034819178   -0.000000000   -0.000000000   -0.000000000
    2.770373307   -0.034819178   -0.000000000   -0.000000000   -0.000000000
    2.784508186   -0.034819178   -0.000000000   -0.000000000   -0.000000000
    2.798643066   -0.034819178   -0.000000000   -0.000000000   -0.000000000
    2.812777945   -0.034819178   -0.000000000   -0.000000000   -0.000000000
    2.826912825   -0.034819178   -0.000000000   -0.000000000   -0.000000000
    2.841047705   -0.034819178   -0.000000000   -0.000000000   -0.000000000
    2.855182584   -0.034819178   -0.000000000   -0.000000000   -0.000000000
    2.869317464   -0.034819178   -0.000000000   -0.000000000   -0.000000000
    2.883452343   -0.034819178   -0.000000000   -0.000000000   -0.000000000
    2.897587223   -0.034819178   -0.000000000   -0.000000000   -0.000000000
    2.911722102   -0.034819178   -0.000000000   -0.000000000   -0.000000000
    2.925856982   -0.034819178   -0.000000000   -0.000000000   -0.000000000
    2.939991861   -0.034819178   -0.000000000   -0.000000000   -0.000000000
    2.954126741   -0.034819178   -0.000000000   -0.000000000   -0.000000000
    2.968261620   -0.034819178   -0.000216010   -0.022196519   -0.011700008
    2.982396500   -0.034819178   -0.000980673   -0.093177717   -0.052044413
    2.996531380   -0.034819178   -0.003632427   -0.315428041   -0.191122177
    3.010666259   -0.034819178   -0.011669796   -0.913837919   -0.610706366
    3.024801139   -0.034819178   -0.033513697   -2.347762109   -1.741379386
    3.038936018   -0.034819178   -0.085256593   -5.270669188   -4.398089882
    3.053070898   -0.034819178   -0.193201916  -10.385902105   -9.885896887
    3.067205777   -0.034819178   -0.390624133  -17.916426973  -19.807807216
    3.081340657   -0.034819178   -0.707615613  -27.073735629  -35.514351772
    3.095475536   -0.034819178   -1.154546086  -35.880059239  -57.264216621
    3.109610416   -0.034819178   -1.708214112  -41.786329953  -83.584624877
    3.123745295   -0.034819178   -2.313715529  -43.052500164 -111.484899772
    3.137880175   -0.034819178   -2.903412318  -39.723299397 -137.548417354
    3.152015055   -0.034819178   -3.422829584  -33.417695779 -159.312387764
    3.166149934   -0.034819178   -3.842672428  -25.854848271 -175.854452561
    3.180284814   -0.034819178   -4.150882721  -17.627057669 -187.270890569
    3.194419693   -0.034819178   -4.336132885   -8.369114414 -193.684304018
    3.208554573   -0.034819178   -4.382394172    1.941295130 -194.787109520
    3.222689452   -0.034819178   -4.282772842   11.904927625 -190.376233997
    3.236824332   -0.034819178   -4.059603413   19.003781613 -181.282683218
    3.250959211   -0.034819178   -3.769112134   21.191424042 -169.686525224
    3.265094091   -0.034819178   -3.485486061   18.170796400 -158.526632684
    3.279228970   -0.034819178   -3.272750242   11.540920357 -150.351843875
    3.293363850   -0.034819178   -3.164665647    3.645927297 -146.461288640
    3.307498730   -0.034819178   -3.165482341   -3.604165371 -146.933670485
    3.321633609   -0.034819178   -3.258941448   -9.409753749 -150.971903948
    3.335768489   -0.034819178   -3.422341273  -13.387361801 -157.545977974
    3.349903368   -0.034819178   -3.627294067  -15.238789578 -165.449423302
    3.364038248   -0.034819178   -3.841651686  -14.760089412 -173.389698716
    3.378173127   -0.034819178   -4.035800627  -12.600892946 -180.213320761
    3.392308007   -0.034819178   -4.194373726   -9.936435892 -185.358571032
    3.406442886   -0.034819178   -4.317874880   -7.612445347 -188.920283344
    3.420577766   -0.034819178   -4.409870190   -5.374225408 -191.122079654
    3.434712645   -0.034819178   -4.464783382   -2.220755015 -191.817165018
    3.448847525   -0.034819178   -4.469015640    1.617165816 -190.512909313
    3.462982405   -0.034819178   -4.423877444    4.408162734 -187.320206976
    3.477117284   -0.034819178   -4.359407975    4.119056057 -183.522042899
    3.491252164   -0.034819178   -4.322313853    0.762848475 -181.076423945
    3.505387043   -0.034819178   -4.339787282   -3.006553364 -181.092559054
    3.519521923   -0.034819178   -4.393634000   -3.991995361 -182.715007848
    3.533656802   -0.034819178   -4.433482436   -1.274029351 -183.732474301
    3.547791682   -0.034819178   -4.423529749    2.401738269 -182.592264876
    3.561926561   -0.034819178   -4.383278165    2.344808807 -180.157088941
    3.576061441   -0.034819178   -4.387810305   -3.991838208 -179.671734283
    3.590196320   -0.034819178   -4.516347820  -14.541731888 -184.545512320
    3.604331200   -0.034819178   -4.789997443  -23.463481752 -195.671130494
    3.618466080   -0.034819178   -5.143171590  -25.077063495 -210.240742600
    3.632600959   -0.034819178   -5.456927434  -18.244648659 -223.163881232
    3.646735839   -0.034819178   -5.637076298   -7.071454706 -230.321032785
    3.660870718   -0.034819178   -5.668375454    1.794462114 -230.856051060
    3.675005598   -0.034819178   -5.616396717    4.407581605 -227.339936983
    3.689140477   -0.034819178   -5.565067054    2.466181808 -223.315126016
    3.703275357   -0.034819178   -5.541546227    1.325417806 -220.278374081
    3.717410236   -0.034819178   -5.499140063    5.702348389 -216.862749807
    3.731545116   -0.034819178   -5.356799058   14.927126369 -210.207012725
    3.745679995   -0.034819178   -5.078628031   23.813671484 -198.954824663
    3.759814875   -0.034819178   -4.712287788   26.694827383 -184.733798753
    3.773949755   -0.034819178   -4.362114864   21.597997353 -171.218158160
    3.788084634   -0.034819178   -4.124991959   11.486503577 -161.829085931
    3.802219514   -0.034819178   -4.035176992    1.560532141 -157.755363448
    3.816354393   -0.034819178   -4.059204802   -4.105270585 -157.820856063
    3.830489273   -0.034819178   -4.125317229   -4.522040194 -159.523050789
    3.844624152   -0.034819178   -4.167155736   -0.931380769 -160.556539853
    3.858759032   -0.034819178   -4.141606110    4.792502788 -159.359990360
    3.872893911   -0.034819178   -4.028472662   11.231983620 -155.092664210
    3.887028791   -0.034819178   -3.826593187   16.843757194 -147.542802480
    3.901163670   -0.034819178   -3.565169646   19.364287908 -137.633386709
    3.915298550   -0.034819178   -3.308783415   15.675035447 -127.636141404
    3.929433430   -0.034819178   -3.159003252    4.209251764 -121.236278829
    3.943568309   -0.034819178   -3.216473094  -12.939255212 -122.114935892
    3.957703189   -0.034819178   -3.526053268  -30.373844466 -131.938848270
    3.971838068   -0.034819178   -4.047836949  -42.166076531 -149.308733101
    3.985972948   -0.034819178   -4.677039359  -45.422114028 -170.539651203
    4.000107827   -0.034819178   -5.295754672  -41.194216515 -191.538637332
    4.014242707   -0.034819178   -5.820495553  -32.548422209 -209.491150706
    4.028377586   -0.034819178   -6.205737821  -21.740463123 -222.897744752
    4.042512466   -0.034819178   -6.426884861   -9.384267234 -230.908817612
    4.056647345   -0.034819178   -6.472725248    2.469460504 -233.050651731
    4.070782225   -0.034819178   -6.383150695    8.662136077 -230.625203988
    4.084917105   -0.034819178   -6.284655421    2.975804526 -228.036729709
    4.099051984   -0.034819178   -6.363893503  -16.104514534 -231.923897135
    4.113186864   -0.034819178   -6.771661837  -41.675734415 -247.777146521
    4.127321743   -0.034819178   -7.514303544  -61.431036623 -276.086611783
    4.141456623   -0.034819178   -8.435956517  -66.303986228 -311.654018758
    4.155591502   -0.034819178   -9.316488581  -56.382909426 -346.946845490
    4.169726382   -0.034819178  -10.000866331  -40.392798626 -376.506803283
    4.183861261   -0.034819178  -10.471432748  -27.152519553 -399.389409386
    4.197996141   -0.034819178  -10.794731966  -19.229901714 -417.229722018
    4.212131020   -0.034819178  -11.023929068  -13.079598225 -430.933342333
    4.226265900   -0.034819178  -11.156149526   -5.632539759 -439.448274313
    4.240400780   -0.034819178  -11.182837768    1.223700951 -441.915851327
    4.254535659   -0.034819178  -11.152359795    1.675591307 -440.108074853
    4.268670539   -0.034819178  -11.180072985   -6.947721095 -438.763740926
    4.282805418   -0.034819178  -11.375223428  -20.952021347 -442.785596164
    4.296940298   -0.034819178  -11.765283907  -33.396058181 -454.229192555
    4.311075177   -0.034819178  -12.290999878  -39.982708579 -471.786351833
    4.325210057   -0.034819178  -12.869059971  -41.341376839 -492.749204320
    4.339344936   -0.034819178  -13.451216883  -41.227662623 -515.024136968
    4.353479816   -0.034819178  -14.041527531  -42.804227997 -538.035154531
    4.367614695   -0.034819178  -14.676334248  -47.495056651 -562.404090207
    4.381749575   -0.034819178  -15.396693987  -54.869923465 -589.292798874
    4.395884455   -0.034819178  -16.227608010  -62.605078201 -619.625941418
    4.410019334   -0.034819178  -17.146611941  -66.370232337 -652.658416339
    4.424154214   -0.034819178  -18.058357649  -60.606489856 -684.838303468
    4.438289093   -0.034819178  -18.795602746  -41.396311772 -709.979153499
    4.452423973   -0.034819178  -19.167367817   -9.541458872 -721.356035286
    4.466558852   -0.034819178  -19.038998148   27.405988619 -714.770461230
    4.480693732   -0.034819178  -18.422616093   57.382813217 -691.541088299
    4.494828611   -0.034819178  -17.502597015   69.158712752 -658.850070985
    4.508963491   -0.034819178  -16.572005941   59.104411603 -626.982728074
    4.523098370   -0.034819178  -15.901293648   34.221035483 -604.711283966
    4.537233250   -0.034819178  -15.610503368    7.522734693 -595.195428942
    4.551368130   -0.034819178  -15.644454837  -10.482938912 -595.760923049
    4.565503009   -0.034819178  -15.859408896  -18.827342462 -601.227400824
    4.579637889   -0.034819178  -16.161293965  -24.414211690 -608.768198053
    4.593772768   -0.034819178  -16.571564907  -34.962943802 -619.877847426
    4.607907648   -0.034819178  -17.179918665  -52.063702416 -638.320956652
    4.622042527   -0.034819178  -18.049513700  -70.809761210 -666.493834542
    4.636177407   -0.034819178  -19.150465976  -83.907045801 -702.963435537
    4.650312286   -0.034819178  -20.366078991  -86.285525190 -742.938844128
    4.664447166   -0.034819178  -21.532416462  -76.815165256 -780.099544955
    4.678582045   -0.034819178  -22.482335536  -55.774159808 -808.615727295
    4.692716925   -0.034819178  -23.064983783  -25.542266608 -823.940483635
    4.706851805   -0.034819178  -23.185609181    8.437671338 -823.745035579
    4.720986684   -0.034819178  -22.851826874   36.799777917 -808.848161064
    4.735121564   -0.034819178  -22.216254185   49.400908630 -784.297511972
    4.749256443   -0.034819178  -21.558146367   39.721308638 -758.969604168
    4.763391323   -0.034819178  -21.196829645    8.409823028 -743.218424596
    4.777526202   -0.034819178  -21.379776235  -35.228427539 -745.466169436
    4.791661082   -0.034819178  -22.176061423  -75.709970845 -768.469918016
    4.805795961   -0.034819178  -23.429853678  -97.745888769 -807.315023269
    4.819930841   -0.034819178  -24.802946923  -91.885929101 -850.637464445
    4.834065720   -0.034819178  -25.904796148  -60.861706062 -885.102817374
    4.848200600   -0.034819178  -26.471455728  -19.414992392 -901.708943249
    4.862335480   -0.034819178  -26.500707396   11.679746194 -900.353633239
    4.876470359   -0.034819178  -26.266543599   16.004132167 -890.139675854
    4.890605239   -0.034819178  -26.186129158   -8.981500832 -884.820373531
    4.904740118   -0.034819178  -26.594250825  -49.764597001 -895.407353778
    4.918874998   -0.034819178  -27.565445213  -85.204174042 -924.581602214
    4.933009877   -0.034819178  -28.894899209  -98.424671260 -966.239929193
    4.947144757   -0.034819178  -30.229274833  -86.898271064 -1009.557987696
    4.961279636   -0.034819178  -31.279387952  -60.560796776 -1045.477567176
    4.975414516   -0.034819178  -31.936307412  -33.396023848 -1070.079746022
    4.989549395   -0.034819178  -32.261184096  -14.619099558 -1084.232859255
    5.003684275   -0.034819178  -32.391979374   -5.467737600 -1091.090202341
    5.017819155   -0.034819178  -32.445908369   -3.274811019 -1093.483480530
    5.031954034   -0.034819178  -32.503664041   -5.641874881 -1093.870200092
    5.046088914   -0.034819178  -32.617125414  -11.037230263 -1094.492124971
    5.060223793   -0.034819178  -32.812903824  -16.349887708 -1097.027832019
    5.074358673   -0.034819178  -33.057957772  -17.300105886 -1101.049434442
    5.088493552   -0.034819178  -33.267510006  -11.640895361 -1104.014643333
    5.102628432   -0.034819178  -33.369566701   -3.328118104 -1103.543606802
    5.116763311   -0.034819178  -33.388947245   -1.294595380 -1100.445775114
    5.130898191   -0.034819178  -33.464742595  -11.866001538 -1099.453177208
    5.145033070   -0.034819178  -33.762496006  -31.234412298 -1106.236588934
    5.159167950   -0.034819178  -34.336889931  -48.934456665 -1122.693132703
    5.173302830   -0.034819178  -35.088665444  -55.709158220 -1145.309816226
    5.187437709   -0.034819178  -35.852381242  -51.387728771 -1168.129690298
    5.201572589   -0.034819178  -36.516494366  -42.860915619 -1186.919405218
    5.215707468   -0.034819178  -37.068832847  -36.334993192 -1200.939501215
    5.229842348   -0.034819178  -37.537702032  -29.387367076 -1211.230694177
    5.243977227   -0.034819178  -37.859471673  -14.255401431 -1216.352649786
    5.258112107   -0.034819178  -37.858481426   16.822858494 -1211.617213710
    5.272246986   -0.034819178  -37.301690265   63.892059189 -1190.525531951
    5.286381866   -0.034819178  -36.021528909  116.801047315 -1148.305633324
    5.300516745   -0.034819178  -34.037735727  161.099600917 -1085.431213671
    5.314651625   -0.034819178  -31.571008045  183.330749871 -1008.084574261
    5.328786505   -0.034819178  -28.988979116  176.561061989 -926.816349040
    5.342921384   -0.034819178  -26.709647917  141.194723602 -854.034598092
    5.357056264   -0.034819178  -25.106078079   82.048949287 -801.215118665
    5.371191143   -0.034819178  -24.466985840    5.977791175 -777.626044668
    5.385326023   -0.034819178  -24.969747123  -77.789332514 -789.246076837
    5.399460902   -0.034819178  -26.632921903 -155.178934743 -837.124714031
    5.413595782   -0.034819178  -29.236442835 -207.895112481 -914.843054102
    5.427730661   -0.034819178  -32.310444389 -219.592024745 -1007.994070292
    5.441865541   -0.034819178  -35.223260229 -186.103943651 -1096.767784200
    5.456000420   -0.034819178  -37.403665877 -118.761489751 -1162.771694448
    5.470135300   -0.034819178  -38.520430213  -39.372761798 -1194.883411284
    5.484270180   -0.034819178  -38.555937541   31.050865595 -1191.884837110
    5.498405059   -0.034819178  -37.742312133   79.740412460 -1160.760370938
    5.512539939   -0.034819178  -36.428207141  101.765065983 -1112.574980562
    5.526674818   -0.034819178  -34.972941428  100.937946045 -1059.137692233
    5.540809698   -0.034819178  -33.628901200   88.323900048 -1009.270199888
    5.554944577   -0.034819178  -32.455958192   79.360918160 -965.993874083
    5.569079457   -0.034819178  -31.316482880   84.482369930 -926.091746278
    5.583214336   -0.034819178  -30.018468480   99.353564651 -884.041500291
    5.597349216   -0.034819178  -28.549822164  104.681516307 -838.894372422
    5.611484095   -0.034819178  -27.206739275   78.180831903 -798.332704087
    5.625618975   -0.034819178  -26.520869260   12.812523524 -777.032016320
    5.639753855   -0.034819178  -26.952913766  -75.548980503 -788.010593615
    5.653888734   -0.034819178  -28.613154471 -155.458018236 -834.576078709
    5.668023614   -0.034819178  -31.165725376 -198.390121993 -907.315050145
    5.682158493   -0.034819178  -33.989846286 -193.948663144 -988.487819805
    5.696293373   -0.034819178  -36.464052884 -151.616393947 -1060.115799969
    5.710428252   -0.034819178  -38.190923540  -91.502662744 -1110.549539957
    5.724563132   -0.034819178  -39.056858797  -32.714519364 -1136.392993361
    5.738698011   -0.034819178  -39.171057726   13.840606932 -1140.925551318
    5.752832891   -0.034819178  -38.734410993   45.070427497 -1130.298661360
    5.766967770   -0.034819178  -37.948322055   64.466828365 -1110.673272463
    5.781102650   -0.034819178  -36.941073877   77.401304428 -1085.826922738
    5.795237530   -0.034819178  -35.764803940   89.010948708 -1056.930793202
    5.809372409   -0.034819178  -34.422806587  100.486751137 -1023.416194924
    5.823507289   -0.034819178  -32.937381792  108.541943815 -985.189396997
    5.837642168   -0.034819178  -31.397033175  107.111438876 -944.234553451
    5.851777048   -0.034819178  -29.961282391   93.839977075 -904.839497543
    5.865911927   -0.034819178  -28.768327102   74.696868863 -870.791352374
    5.880046807   -0.034819178  -27.805690614   63.893193777 -841.495762543
    5.894181686   -0.034819178  -26.839679385   77.144125082 -809.969614298
    5.908316566   -0.034819178  -25.472075582  120.758190089 -764.761068515
    5.922451445   -0.034819178  -23.322696136  184.848418117 -695.507064832
    5.936586325   -0.034819178  -20.248272593  247.577866080 -599.221680789
    5.950721205   -0.034819178  -16.437092739  285.590046562 -482.611121739
    5.964856084   -0.034819178  -12.348470176  286.095226098 -359.812006920
    5.978990964   -0.034819178   -8.515419971  250.801579764 -246.392443423
    5.993125843   -0.034819178   -5.356164691  193.615013503 -154.025643310
    6.007260723   -0.034819178   -3.057027518  132.100797026  -87.453523097
    6.021395602   -0.034819178   -1.575323826   79.691967138  -44.874391820
    6.035530482   -0.034819178   -0.729080628   42.423046015  -20.693971093
    6.049665361   -0.034819178   -0.302739222   20.006009454   -8.570405397
    6.063800241   -0.034819178   -0.110903472    8.190329118   -3.129327010
    6.077935120   -0.034819178   -0.035025321    2.846027975   -0.985002196
    6.092070000   -0.034819178   -0.009995235    0.892361929   -0.280633237

   -0.127277000   -0.020678918   -0.000000000   -0.000000000   -0.000000000
   -0.113142120   -0.020678918   -0.000000000   -0.000000000   -0.000000000
   -0.099007241   -0.020678918   -0.000000000   -0.000000000   -0.000000000
   -0.084872361   -0.020678918   -0.000000000   -0.000000000   -0.000000000
   -0.070737482   -0.020678918   -0.000000000   -0.000000000   -0.000000000
   -0.056602602   -0.020678918   -0.000000000   -0.000000000   -0.000000000
   -0.042467723   -0.020678918   -0.000000000   -0.000000000   -0.000000000
   -0.028332843   -0.020678918   -0.000000000   -0.000000000   -0.000000000
   -0.014197964   -0.020678918   -0.000000000   -0.000000000   -0.000000000
   -0.000063084   -0.020678918   -0.000000000   -0.000000000   -0.000000000
    0.014071795   -0.020678918   -0.000000000   -0.000000000   -0.000000000
    0.028206675   -0.020678918   -0.000000000   -0.000000000   -0.000000000
    0.042341555   -0.020678918   -0.000000000   -0.000000000   -0.000000000
    0.056476434   -0.020678918   -0.000000000   -0.000000000   -0.000000000
    0.070611314   -0.020678918   -0.000000000   -0.000000000   -0.000000000
    0.084746193   -0.020678918   -0.000000000   -0.000000000   -0.000000000
    0.098881073   -0.020678918   -0.000000000   -0.000000000   -0.000000000
    0.113015952   -0.020678918   -0.000000000   -0.000000000   -0.000000000
    0.127150832   -0.020678918   -0.000000000   -0.000000000   -0.000000000
    0.141285711   -0.020678918   -0.000000000   -0.000000000   -0.000000000
    0.155420591   -0.020678918   -0.000000000   -0.000000000   -0.000000000
    0.169555470   -0.020678918   -0.000000000   -0.000000000   -0.000000000
    0.183690350   -0.020678918   -0.000000000   -0.000000000   -0.000000000
    0.197825230   -0.020678918   -0.000000000   -0.000000000   -0.000000000
    0.211960109   -0.020678918   -0.000000000   -0.000000000   -0.000000000
    0.226094989   -0.020678918   -0.000000000   -0.000000000   -0.000000000
    0.240229868   -0.020678918   -0.000000000   -0.000000000   -0.000000000
    0.254364748   -0.020678918   -0.000000000   -0.000000000   -0.000000000
    0.268499627   -0.020678918   -0.000000000   -0.000000000   -0.000000000
    0.282634507   -0.020678918   -0.000000000   -0.000000000   -0.000000000
    0.296769386   -0.020678918   -0.000000000   -0.000000000   -0.000000000
    0.310904266   -0.020678918   -0.000000000   -0.000000000   -0.000000000
    0.325039145   -0.020678918   -0.000000000   -0.000000000   -0.000000000
    0.339174025   -0.020678918   -0.000000000   -0.000000000   -0.000000000
    0.353308905   -0.020678918   -0.000000000   -0.000000000   -0.000000000
    0.367443784   -0.020678918   -0.000000000   -0.000000000   -0.000000000
    0.381578664   -0.020678918   -0.000000000   -0.000000000   -0.000000000
    0.395713543   -0.020678918   -0.000000000   -0.000000000   -0.000000000
    0.409848423   -0.020678918   -0.000000000   -0.000000000   -0.000000000
    0.423983302   -0.020678918   -0.000000000   -0.000000000   -0.000000000
    0.438118182   -0.020678918   -0.000000000   -0.000000000   -0.000000000
    0.452253061   -0.020678918   -0.000000000   -0.000000000   -0.000000000
    0.466387941   -0.020678918   -0.000000000   -0.000000000   -0.000000000
    0.480522820   -0.020678918   -0.000000000   -0.000000000   -0.000000000
    0.494657700   -0.020678918   -0.000000000   -0.000000000   -0.000000000
    0.508792580   -0.020678918   -0.000000000   -0.000000000   -0.000000000
    0.522927459   -0.020678918   -0.000000000   -0.000000000   -0.000000000
    0.537062339   -0.020678918   -0.000000000   -0.000000000   -0.000000000
    0.551197218   -0.020678918   -0.000000000   -0.000000000   -0.000000000
    0.565332098   -0.020678918   -0.000000000   -0.000000000   -0.000000000
    0.579466977   -0.020678918   -0.000000000   -0.000000000   -0.000000000
    0.593601857   -0.020678918   -0.000000000   -0.000000000   -0.000000000
    0.607736736   -0.020678918   -0.000000000   -0.000000000   -0.000000000
    0.621871616   -0.020678918   -0.000000000   -0.000000000   -0.000000000
    0.636006495   -0.020678918   -0.000000000   -0.000000000   -0.000000000
    0.650141375   -0.020678918   -0.000000000   -0.000000000   -0.000000000
    0.664276255   -0.020678918   -0.000000000   -0.000000000   -0.000000000
    0.678411134   -0.020678918   -0.000000000   -0.000000000   -0.000000000
    0.692546014   -0.020678918   -0.000000000   -0.000000000   -0.000000000
    0.706680893   -0.020678918   -0.000000000   -0.000000000   -0.000000000
    0.720815773   -0.020678918   -0.000000000   -0.000000000   -0.000000000
    0.734950652   -0.020678918   -0.000000000   -0.000000000   -0.000000000
    0.749085532   -0.020678918   -0.000000000   -0.000000000   -0.000000000
    0.763220411   -0.020678918   -0.000000000   -0.000000000   -0.000000000
    0.777355291   -0.020678918   -0.000000000   -0.000000000   -0.000000000
    0.791490170   -0.020678918   -0.000000000   -0.000000000   -0.000000000
    0.805625050   -0.020678918   -0.000000000   -0.000000000   -0.000000000
    0.819759930   -0.020678918   -0.000000000   -0.000000000   -0.000000000
    0.833894809   -0.020678918   -0.000000000   -0.000000000   -0.000000000
    0.848029689   -0.020678918   -0.000000000   -0.000000000   -0.000000000
    0.862164568   -0.020678918   -0.000000000   -0.000000000   -0.000000000
    0.876299448   -0.020678918   -0.000000000   -0.000000000   -0.000000000
    0.890434327   -0.020678918   -0.000000000   -0.000000000   -0.000000000
    0.904569207   -0.020678918   -0.000000000   -0.000000000   -0.000000000
    0.918704086   -0.020678918   -0.000000000   -0.000000000   -0.000000000
    0.932838966   -0.020678918   -0.000000000   -0.000000000   -0.000000000
    0.946973845   -0.020678918   -0.000000000   -0.000000000   -0.000000000
    0.961108725   -0.020678918   -0.000000000   -0.000000000   -0.000000000
    0.975243605   -0.020678918   -0.000000000   -0.000000000   -0.000000000
    0.989378484   -0.020678918   -0.000000000   -0.000000000   -0.000000000
    1.003513364   -0.020678918   -0.000000000   -0.000000000   -0.000000000
    1.017648243   -0.020678918   -0.000000000   -0.000000000   -0.000000000
    1.031783123   -0.020678918   -0.000000000   -0.000000000   -0.000000000
    1.045918002   -0.020678918   -0.000000000   -0.000000000   -0.000000000
    1.060052882   -0.020678918   -0.000000000   -0.000000000   -0.000000000
    1.074187761   -0.020678918   -0.000000000   -0.000000000   -0.000000000
    1.088322641   -0.020678918   -0.000000000   -0.000000000   -0.000000000
    1.102457520   -0.020678918   -0.000000000   -0.000000000   -0.000000000
    1.116592400   -0.020678918   -0.000000000   -0.000000000   -0.000000000
    1.130727280   -0.020678918   -0.000000000   -0.000000000   -0.000000000
    1.144862159   -0.020678918   -0.000000000   -0.000000000   -0.000000000
    1.158997039   -0.020678918   -0.000000000   -0.000000000   -0.000000000
    1.173131918   -0.020678918   -0.000000000   -0.000000000   -0.000000000
    1.187266798   -0.020678918   -0.000000000   -0.000000000   -0.000000000
    1.201401677   -0.020678918   -0.000000000   -0.000000000   -0.000000000
    1.215536557   -0.020678918   -0.000000000   -0.000000000   -0.000000000
    1.229671436   -0.020678918   -0.000000000   -0.000000000   -0.000000000
    1.243806316   -0.020678918   -0.000000000   -0.000000000   -0.000000000
    1.257941195   -0.020678918   -0.000000000   -0.000000000   -0.000000000
    1.272076075   -0.020678918   -0.000000000   -0.000000000   -0.000000000
    1.286210955   -0.020678918   -0.000000000   -0.000000000   -0.000000000
    1.300345834   -0.020678918   -0.000000000   -0.000000000   -0.000000000
    1.314480714   -0.020678918   -0.000000000   -0.000000000   -0.000000000
    1.328615593   -0.020678918   -0.000000000   -0.000000000   -0.000000000
    1.342750473   -0.020678918   -0.000000000   -0.000000000   -0.000000000
    1.356885352   -0.020678918   -0.000000000   -0.000000000   -0.000000000
    1.371020232   -0.020678918   -0.000000000   -0.000000000   -0.000000000
    1.385155111   -0.020678918   -0.000000000   -0.000000000   -0.000000000
    1.399289991   -0.020678918   -0.000000000   -0.000000000   -0.000000000
    1.413424870   -0.020678918   -0.000000000   -0.000000000   -0.000000000
    1.427559750   -0.020678918   -0.000000000   -0.000000000   -0.000000000
    1.441694630   -0.020678918   -0.000000000   -0.000000000   -0.000000000
    1.455829509   -0.020678918   -0.000000000   -0.000000000   -0.000000000
    1.469964389   -0.020678918   -0.000000000   -0.000000000   -0.000000000
    1.484099268   -0.020678918   -0.000000000   -0.000000000   -0.000000000
    1.498234148   -0.020678918   -0.000000000   -0.000000000   -0.000000000
    1.512369027   -0.020678918   -0.000000000   -0.000000000   -0.000000000
    1.526503907   -0.020678918   -0.000000000   -0.000000000   -0.000000000
    1.540638786   -0.020678918   -0.000000000   -0.000000000   -0.000000000
    1.554773666   -0.020678918   -0.000000000   -0.000000000   -0.000000000
    1.568908545   -0.020678918   -0.000000000   -0.000000000   -0.000000000
    1.583043425   -0.020678918   -0.000000000   -0.000000000   -0.000000000
    1.597178305   -0.020678918   -0.000000000   -0.000000000   -0.000000000
    1.611313184   -0.020678918   -0.000000000   -0.000000000   -0.000000000
    1.625448064   -0.020678918   -0.000000000   -0.000000000   -0.000000000
    1.639582943   -0.020678918   -0.000000000   -0.000000000   -0.000000000
    1.653717823   -0.020678918   -0.000000000   -0.000000000   -0.000000000
    1.667852702   -0.020678918   -0.000000000   -0.000000000   -0.000000000
    1.681987582   -0.020678918   -0.000000000   -0.000000000   -0.000000000
    1.696122461   -0.020678918   -0.000000000   -0.000000000   -0.000000000
    1.710257341   -0.020678918   -0.000000000   -0.000000000   -0.000000000
    1.724392220   -0.020678918   -0.000000000   -0.000000000   -0.000000000
    1.738527100   -0.020678918   -0.000000000   -0.000000000   -0.000000000
    1.752661980   -0.020678918   -0.000000000   -0.000000000   -0.000000000
    1.766796859   -0.020678918   -0.000000000   -0.000000000   -0.000000000
    1.780931739   -0.020678918   -0.000000000   -0.000000000   -0.000000000
    1.795066618   -0.020678918   -0.000000000   -0.000000000   -0.000000000
    1.809201498   -0.020678918   -0.000000000   -0.000000000   -0.000000000
    1.823336377   -0.020678918   -0.000000000   -0.000000000   -0.000000000
    1.837471257   -0.020678918   -0.000000000   -0.000000000   -0.000000000
    1.851606136   -0.020678918   -0.000000000   -0.000000000   -0.000000000
    1.865741016   -0.020678918   -0.000000000   -0.000000000   -0.000000000
    1.879875895   -0.020678918   -0.000000000   -0.000000000   -0.000000000
    1.894010775   -0.020678918   -0.000000000   -0.000000000   -0.000000000
    1.908145655   -0.020678918   -0.000000000   -0.000000000   -0.000000000
    1.922280534   -0.020678918   -0.000000000   -0.000000000   -0.000000000
    1.936415414   -0.020678918   -0.000000000   -0.000000000   -0.000000000
    1.950550293   -0.020678918   -0.000000000   -0.000000000   -0.000000000
    1.964685173   -0.020678918   -0.000000000   -0.000000000   -0.000000000
    1.978820052   -0.020678918   -0.000000000   -0.000000000   -0.000000000
    1.992954932   -0.020678918   -0.000000000   -0.000000000   -0.000000000
    2.007089811   -0.020678918   -0.000000000   -0.000000000   -0.000000000
    2.021224691   -0.020678918   -0.000000000   -0.000000000   -0.000000000
    2.035359570   -0.020678918   -0.000000000   -0.000000000   -0.000000000
    2.049494450   -0.020678918   -0.000000000   -0.000000000   -0.000000000
    2.063629330   -0.020678918   -0.000000000   -0.000000000   -0.000000000
    2.077764209   -0.020678918   -0.000000000   -0.000000000   -0.000000000
    2.091899089   -0.020678918   -0.000000000   -0.000000000   -0.000000000
    2.106033968   -0.020678918   -0.000000000   -0.000000000   -0.000000000
    2.120168848   -0.020678918   -0.000000000   -0.000000000   -0.000000000
    2.134303727   -0.020678918   -0.000000000   -0.000000000   -0.000000000
    2.148438607   -0.020678918   -0.000000000   -0.000000000   -0.000000000
    2.162573486   -0.020678918   -0.000000000   -0.000000000   -0.000000000
    2.176708366   -0.020678918   -0.000000000   -0.000000000   -0.000000000
    2.190843245   -0.020678918   -0.000000000   -0.000000000   -0.000000000
    2.204978125   -0.020678918   -0.000000000   -0.000000000   -0.000000000
    2.219113005   -0.020678918   -0.000000000   -0.000000000   -0.000000000
    2.233247884   -0.020678918   -0.000000000   -0.000000000   -0.000000000
    2.247382764   -0.020678918   -0.000000000   -0.000000000   -0.000000000
    2.261517643   -0.020678918   -0.000000000   -0.000000000   -0.000000000
    2.275652523   -0.020678918   -0.000000000   -0.000000000   -0.000000000
    2.289787402   -0.020678918   -0.000000000   -0.000000000   -0.000000000
    2.303922282   -0.020678918   -0.000000000   -0.000000000   -0.000000000
    2.318057161   -0.020678918   -0.000000000   -0.000000000   -0.000000000
    2.332192041   -0.020678918   -0.000000000   -0.000000000   -0.000000000
    2.346326920   -0.020678918   -0.000000000   -0.000000000   -0.000000000
    2.360461800   -0.020678918   -0.000000000   -0.000000000   -0.000000000
    2.374596680   -0.020678918   -0.000000000   -0.000000000   -0.000000000
    2.388731559   -0.020678918   -0.000000000   -0.000000000   -0.000000000
    2.402866439   -0.020678918   -0.000000000   -0.000000000   -0.000000000
    2.417001318   -0.020678918   -0.000000000   -0.000000000   -0.000000000
    2.431136198   -0.020678918   -0.000000000   -0.000000000   -0.000000000
    2.445271077   -0.020678918   -0.000000000   -0.000000000   -0.000000000
    2.459405957   -0.020678918   -0.000000000   -0.000000000   -0.000000000
    2.473540836   -0.020678918   -0.000000000   -0.000000000   -0.000000000
    2.487675716   -0.020678918   -0.000000000   -0.000000000   -0.000000000
    2.501810595   -0.020678918   -0.000000000   -0.000000000   -0.000000000
    2.515945475   -0.020678918   -0.000000000   -0.000000000   -0.000000000
    2.530080355   -0.020678918   -0.000000000   -0.000000000   -0.000000000
    2.544215234   -0.020678918   -0.000000000   -0.000000000   -0.000000000
    2.558350114   -0.020678918   -0.000000000   -0.000000000   -0.000000000
    2.572484993   -0.020678918   -0.000000000   -0.000000000   -0.000000000
    2.586619873   -0.020678918   -0.000000000   -0.000000000   -0.000000000
    2.600754752   -0.020678918   -0.000000000   -0.000000000   -0.000000000
    2.614889632   -0.020678918   -0.000000000   -0.000000000   -0.000000000
    2.629024511   -0.020678918   -0.000000000   -0.000000000   -0.000000000
    2.643159391   -0.020678918   -0.000000000   -0.000000000   -0.000000000
    2.657294270   -0.020678918   -0.000000000   -0.000000000   -0.000000000
    2.671429150   -0.020678918   -0.000000000   -0.000000000   -0.000000000
    2.685564030   -0.020678918   -0.000000000   -0.000000000   -0.000000000
    2.699698909   -0.020678918   -0.000000000   -0.000000000   -0.000000000
    2.713833789   -0.020678918   -0.000000000   -0.000000000   -0.000000000
    2.727968668   -0.020678918   -0.000000000   -0.000000000   -0.000000000
    2.742103548   -0.020678918   -0.000000000   -0.000000000   -0.000000000
    2.756238427   -0.020678918   -0.000000000   -0.000000000   -0.000000000
    2.770373307   -0.020678918   -0.000000000   -0.000000000   -0.000000000
    2.784508186   -0.020678918   -0.000000000   -0.000000000   -0.000000000
    2.798643066   -0.020678918   -0.000000000   -0.000000000   -0.000000000
    2.812777945   -0.020678918   -0.000000000   -0.000000000   -0.000000000
    2.826912825   -0.020678918   -0.000000000   -0.000000000   -0.000000000
    2.841047705   -0.020678918   -0.000000000   -0.000000000   -0.000000000
    2.855182584   -0.020678918   -0.000000000   -0.000000000   -0.000000000
    2.869317464   -0.020678918   -0.000000000   -0.000000000   -0.000000000
    2.883452343   -0.020678918   -0.000000000   -0.000000000   -0.000000000
    2.897587223   -0.020678918   -0.000000000   -0.000000000   -0.000000000
    2.911722102   -0.020678918   -0.000000000   -0.000000000   -0.000000000
    2.925856982   -0.020678918   -0.000000000   -0.000000000   -0.000000000
    2.939991861   -0.020678918   -0.000000000   -0.000000000   -0.000000000
    2.954126741   -0.020678918   -0.000000000   -0.000000000   -0.000000000
    2.968261620   -0.020678918   -0.000438786   -0.045038631   -0.020204227
    2.982396500   -0.020678918   -0.001961934   -0.185992037   -0.088253005
    2.996531380   -0.020678918   -0.007220664   -0.625025732   -0.321561333
    3.010666259   -0.020678918   -0.023103955   -1.802367456   -1.022239810
    3.024801139   -0.020678918   -0.066000674   -4.600923863   -2.895449272
    3.038936018   -0.020678918   -0.167009025  -10.260342980   -7.263425145
    3.053070898   -0.020678918   -0.376211278  -20.059325326  -16.202022424
    3.067205777   -0.020678918   -0.755643039  -34.284920740  -32.187465167
    3.081340657   -0.020678918   -1.358698027  -51.222679992  -57.153371335
    3.095475536   -0.020678918   -2.198174112  -66.911859805  -91.137181572
    3.109610416   -0.020678918   -3.221280507  -76.480527480 -131.348442073
    3.123745295   -0.020678918   -4.316564860  -76.886593396 -172.701707907
    3.137880175   -0.020678918   -5.354113376  -68.743418720 -209.771500094
    3.152015055   -0.020678918   -6.237261222  -55.725301056 -239.092601545
    3.166149934   -0.020678918   -6.924900387  -41.543450035 -260.020349015
    3.180284814   -0.020678918   -7.412633481  -27.438857617 -273.666091232
    3.194419693   -0.020678918   -7.696596961  -12.477361533 -281.058273757
    3.208554573   -0.020678918   -7.758306559    3.935591586 -282.193559548
    3.222689452   -0.020678918   -7.587312943   19.881463053 -276.747118421
    3.236824332   -0.020678918   -7.218019569   31.296960167 -265.525328225
    3.250959211   -0.020678918   -6.740964968   34.714316272 -251.113100104
    3.265094091   -0.020678918   -6.277799026   29.550373415 -237.203234808
    3.279228970   -0.020678918   -5.934155970   18.441171484 -227.077903088
    3.293363850   -0.020678918   -5.764889663    5.332457572 -222.399501454
    3.307498730   -0.020678918   -5.775182628   -6.498475947 -223.225419771
    3.321633609   -0.020678918   -5.934885175  -15.724363014 -228.401378469
    3.335768489   -0.020678918   -6.203771201  -21.771056167 -236.498125267
    3.349903368   -0.020678918   -6.533422660  -24.258706099 -245.916925529
    3.364038248   -0.020678918   -6.870719870  -22.933355055 -255.019914386
    3.378173127   -0.020678918   -7.167543803  -18.903362767 -262.376537496
    3.392308007   -0.020678918   -7.399672941  -14.134443339 -267.310942749
    3.406442886   -0.020678918   -7.569529612  -10.045423258 -269.997342039
    3.420577766   -0.020678918   -7.684695631   -6.225976670 -270.774239760
    3.434712645   -0.020678918   -7.737617982   -0.991861719 -269.516049871
    3.448847525   -0.020678918   -7.707053312    5.282365817 -265.654212005
    3.462982405   -0.020678918   -7.596764337    9.696351880 -259.438067039
    3.477117284   -0.020678918   -7.458659788    8.827811599 -252.668445266
    3.491252164   -0.020678918   -7.372365371    2.752351622 -248.015854435
    3.505387043   -0.020678918   -7.383404143   -3.898212585 -246.940030072
    3.519521923   -0.020678918   -7.458361788   -5.620972266 -248.137423060
    3.533656802   -0.020678918   -7.508863497   -0.877826293 -248.459118458
    3.547791682   -0.020678918   -7.472631810    5.500464707 -245.729749243
    3.561926561   -0.020678918   -7.384107197    5.371157999 -241.198138365
    3.576061441   -0.020678918   -7.373785598   -5.660507830 -239.431079581
    3.590196320   -0.020678918   -7.579021775  -23.969395805 -245.213293695
    3.604331200   -0.020678918   -8.036076506  -39.461462952 -259.789729370
    3.618466080   -0.020678918   -8.631717488  -42.350602832 -279.263157309
    3.632600959   -0.020678918   -9.160503292  -30.589259660 -296.543015537
    3.646735839   -0.020678918   -9.457514138  -11.074051390 -305.771921018
    3.660870718   -0.020678918   -9.491352026    4.894711907 -305.497306922
    3.675005598   -0.020678918   -9.369540738   10.375331985 -299.021771654
    3.689140477   -0.020678918   -9.236011723    7.740797795 -291.249869654
    3.703275357   -0.020678918   -9.146154146    5.579510242 -284.713390045
    3.717410236   -0.020678918   -9.035019296   11.731810667 -278.300432631
    3.731545116   -0.020678918   -8.777548870   25.487613259 -268.757365344
    3.745679995   -0.020678918   -8.315914749   38.896209579 -254.367640119
    3.759814875   -0.020678918   -7.721865781   43.117607322 -236.824904638
    3.773949755   -0.020678918   -7.155715472   35.045754467 -220.216112629
    3.788084634   -0.020678918   -6.766730432   19.269122362 -208.392500998
    3.802219514   -0.020678918   -6.607346930    3.785085232 -202.693531308
    3.816354393   -0.020678918   -6.626381427   -5.182103329 -201.848494790
    3.830489273   -0.020678918   -6.714223870   -6.152912949 -203.119027940
    3.844624152   -0.020678918   -6.769544010   -0.950729262 -203.960232702
    3.858759032   -0.020678918   -6.724756464    7.707503938 -202.517390850
    3.872893911   -0.020678918   -6.545285276   17.768944824 -197.594693434
    3.887028791   -0.020678918   -6.224833425   26.838616016 -188.645215440
    3.901163670   -0.020678918   -5.805581365   31.273551442 -176.521676575
    3.915298550   -0.020678918   -5.386964716   26.012998301 -163.796165075
    3.929433430   -0.020678918   -5.128521712    8.481905269 -154.873798403
    3.943568309   -0.020678918   -5.189561341  -18.094069543 -154.283828048
    3.957703189   -0.020678918   -5.642616575  -45.270532203 -164.269998620
    3.971838068   -0.020678918   -6.427531524  -63.811487593 -183.466372328
    3.985972948   -0.020678918   -7.383462520  -69.238648066 -207.791712212
    4.000107827   -0.020678918   -8.329455094  -63.204450827 -232.565427992
    4.014242707   -0.020678918   -9.137936374  -50.413477684 -254.425446169
    4.028377586   -0.020678918   -9.738602836  -34.216694676 -271.344699503
    4.042512466   -0.020678918  -10.091536463  -15.430019321 -281.952951741
    4.056647345   -0.020678918  -10.176465699    2.775459672 -285.407840367
    4.070782225   -0.020678918  -10.053156117   12.285398506 -283.178208740
    4.084917105   -0.020678918   -9.917702790    3.280246597 -280.609758362
    4.099051984   -0.020678918  -10.062165664  -26.750109284 -285.825661896
    4.113186864   -0.020678918  -10.725123600  -67.255400393 -305.630956684
    4.127321743   -0.020678918  -11.922773662  -99.227441828 -340.949050058
    4.141456623   -0.020678918  -13.420202162 -108.574961455 -385.979632107
    4.155591502   -0.020678918  -14.881144198  -95.192695632 -432.070560437
    4.169726382   -0.020678918  -16.065203577  -72.164276073 -472.763543593
    4.183861261   -0.020678918  -16.937552079  -52.562321457 -506.568426313
    4.197996141   -0.020678918  -17.585361944  -39.830562262 -534.660222009
    4.212131020   -0.020678918  -18.069658450  -28.253362648 -557.153472185
    4.226265900   -0.020678918  -18.365264082  -13.431855738 -571.924931386
    4.240400780   -0.020678918  -18.446989690    0.867114566 -577.484077421
    4.254535659   -0.020678918  -18.391380337    4.633536548 -575.999359706
    4.268670539   -0.020678918  -18.391719098   -7.047302949 -573.641480537
    4.282805418   -0.020678918  -18.639821660  -28.778671959 -577.079917153
    4.296940298   -0.020678918  -19.201427864  -49.573785386 -589.649997835
    4.311075177   -0.020678918  -20.000952493  -62.048303433 -610.405962319
    4.325210057   -0.020678918  -20.913037937  -66.148274042 -636.161561181
    4.339344936   -0.020678918  -21.852641146  -66.905115362 -663.790800866
    4.353479816   -0.020678918  -22.809182439  -69.054056416 -691.739432119
    4.367614695   -0.020678918  -23.825133746  -75.396938960 -720.218870122
    4.381749575   -0.020678918  -24.960686914  -86.041669876 -750.821066943
    4.395884455   -0.020678918  -26.259526597  -97.667761924 -785.375826054
    4.410019334   -0.020678918  -27.690915265 -103.180907604 -823.586419725
    4.424154214   -0.020678918  -29.103414429  -93.422049374 -861.183234269
    4.438289093   -0.020678918  -30.229543748  -62.312275387 -890.279472610
    4.452423973   -0.020678918  -30.770753560  -11.826005293 -902.498436978
    4.466558852   -0.020678918  -30.528537669   45.392762606 -893.108557459
    4.480693732   -0.020678918  -29.540894326   90.392477846 -864.455763399
    4.494828611   -0.020678918  -28.109059319  106.575684094 -825.726412876
    4.508963491   -0.020678918  -26.686480122   89.613982532 -789.007808646
    4.523098370   -0.020678918  -25.675408536   51.295934967 -763.843431907
    4.537233250   -0.020678918  -25.238109273   11.680274541 -752.870155363
    4.551368130   -0.020678918  -25.273422920  -13.813822526 -752.307170907
    4.565503009   -0.020678918  -25.557100274  -24.775126169 -756.134989548
    4.579637889   -0.020678918  -25.955220444  -32.580367418 -761.701425677
    4.593772768   -0.020678918  -26.517858993  -49.246888241 -771.582059032
    4.607907648   -0.020678918  -27.396974032  -76.670796293 -790.730445991
    4.622042527   -0.020678918  -28.693067111 -106.339364099 -821.930496762
    4.636177407   -0.020678918  -30.349882969 -126.246479487 -862.850546557
    4.650312286   -0.020678918  -32.170417281 -128.386631619 -906.984094601
    4.664447166   -0.020678918  -33.888549599 -111.757608499 -946.353808563
    4.678582045   -0.020678918  -35.247730501  -78.003964539 -974.366217862
    4.692716925   -0.020678918  -36.032983552  -31.683506699 -986.753732059
    4.706851805   -0.020678918  -36.120996597   19.003715432 -981.990706127
    4.720986684   -0.020678918  -35.535589904   60.845944172 -961.562814664
    4.735121564   -0.020678918  -34.504673687   79.529394698 -930.853139782
    4.749256443   -0.020678918  -33.438406606   65.394567310 -899.115964825
    4.763391323   -0.020678918  -32.811503983   18.729397243 -877.580321514
    4.777526202   -0.020678918  -33.001738768  -47.208326260 -875.996331052
    4.791661082   -0.020678918  -34.124424249 -109.132576493 -898.117999601
    4.805795961   -0.020678918  -35.951199730 -143.384353277 -938.805439178
    4.819930841   -0.020678918  -37.969614359 -135.105900041 -985.149197107
    4.834065720   -0.020678918  -39.582865851  -88.360485986 -1021.719495845
    4.848200600   -0.020678918  -40.387796247  -25.693096184 -1038.103706619
    4.862335480   -0.020678918  -40.380230626   21.349588813 -1034.122665778
    4.876470359   -0.020678918  -39.972636743   28.151463138 -1019.943323551
    4.890605239   -0.020678918  -39.790622339   -8.924200478 -1010.806804330
    4.904740118   -0.020678918  -40.335804251  -69.781412736 -1018.908337660
    4.918874998   -0.020678918  -41.725347695 -123.364343467 -1047.530990730
    4.933009877   -0.020678918  -43.667423413 -144.956372377 -1090.766427877
    4.947144757   -0.020678918  -45.651509534 -130.697281626 -1137.690878273
    4.961279636   -0.020678918  -47.255099932  -94.425963798 -1178.886228698
    4.975414516   -0.020678918  -48.307237892  -55.616412981 -1209.603120510
    4.989549395   -0.020678918  -48.872841745  -27.106390994 -1229.342198244
    5.003684275   -0.020678918  -49.126170152  -10.822427232 -1239.805737207
    5.017819155   -0.020678918  -49.218948382   -3.934556349 -1242.820859839
    5.031954034   -0.020678918  -49.267912289   -4.286468867 -1240.929083157
    5.046088914   -0.020678918  -49.364223316  -10.515190031 -1237.456188964
    5.060223793   -0.020678918  -49.567650429  -18.015467775 -1235.484022402
    5.074358673   -0.020678918  -49.844660791  -19.716681748 -1235.482511509
    5.088493552   -0.020678918  -50.073417259  -11.558899740 -1234.854651151
    5.102628432   -0.020678918  -50.144015788    0.810446917 -1230.648139878
    5.116763311   -0.020678918  -50.091321339    3.797519207 -1223.380171660
    5.130898191   -0.020678918  -50.125994955  -12.419160606 -1218.251861328
    5.145033070   -0.020678918  -50.501476223  -42.231602640 -1221.856594404
    5.159167950   -0.020678918  -51.303383584  -69.542919440 -1236.660097804
    5.173302830   -0.020678918  -52.379019303  -79.934815895 -1258.765469080
    5.187437709   -0.020678918  -53.469694514  -72.792085819 -1281.123301942
    5.201572589   -0.020678918  -54.395552607  -58.538724912 -1298.396433256
    5.215707468   -0.020678918  -55.130386691  -47.025515257 -1309.320615862
    5.229842348   -0.020678918  -55.718815681  -35.478727438 -1315.128198220
    5.243977227   -0.020678918  -56.080021415  -13.094667256 -1314.938495530
    5.258112107   -0.020678918  -55.974807781   31.309066338 -1304.709566303
    5.272246986   -0.020678918  -55.079239080   98.084110666 -1278.397002538
    5.286381866   -0.020678918  -53.157890204  173.158381007 -1231.386773917
    5.300516745   -0.020678918  -50.236080084  236.361529678 -1163.954156250
    5.314651625   -0.020678918  -46.621137933  268.656392569 -1081.877317186
    5.328786505   -0.020678918  -42.830896802  259.809608985 -995.380779116
    5.342921384   -0.020678918  -39.463116433  209.785719147 -916.961749805
    5.357056264   -0.020678918  -37.059817844  124.848368588 -858.584247930
    5.371191143   -0.020678918  -36.048550948   14.604272686 -830.266106885
    5.385326023   -0.020678918  -36.697739412 -107.567712323 -838.688568202
    5.399460902   -0.020678918  -39.044027951 -221.094506263 -885.333467896
    5.413595782   -0.020678918  -42.774771256 -299.100942647 -963.791625361
    5.427730661   -0.020678918  -47.208325731 -317.309036059 -1059.091802816
    5.441865541   -0.020678918  -51.419483127 -268.970084669 -1150.305084142
    5.456000420   -0.020678918  -54.561874564 -170.125175963 -1217.615827717
    5.470135300   -0.020678918  -56.135510848  -52.550498275 -1248.692466898
    5.484270180   -0.020678918  -56.101237525   52.617855882 -1241.736236046
    5.498405059   -0.020678918  -54.793277113  126.063486541 -1203.924009617
    5.512539939   -0.020678918  -52.725135895  159.937002813 -1147.080574264
    5.526674818   -0.020678918  -50.434118015  159.293107403 -1084.125174464
    5.540809698   -0.020678918  -48.308195096  139.893770623 -1025.093906577
    5.554944577   -0.020678918  -46.458107386  124.119603112 -974.075544515
    5.569079457   -0.020678918  -44.704512301  127.695166532 -928.548886047
    5.583214336   -0.020678918  -42.776337527  145.524703976 -883.087797632
    5.597349216   -0.020678918  -40.644310366  151.027020283 -836.229214065
    5.611484095   -0.020678918  -38.709475824  112.733886460 -794.760200753
    5.625618975   -0.020678918  -37.709613254   20.236286085 -772.506834374
    5.639753855   -0.020678918  -38.290072422 -104.686245122 -781.997620662
    5.653888734   -0.020678918  -40.609102075 -218.008610990 -826.569357103
    5.668023614   -0.020678918  -44.197612000 -279.447143628 -897.203434782
    5.682158493   -0.020678918  -48.181867611 -274.044900421 -976.628001133
    5.696293373   -0.020678918  -51.682854623 -214.900459012 -1047.165110651
    5.710428252   -0.020678918  -54.135494486 -130.374477967 -1097.247828951
    5.724563132   -0.020678918  -55.377039874  -47.715425272 -1123.465637786
    5.738698011   -0.020678918  -55.564412495   17.279526528 -1129.153242736
    5.752832891   -0.020678918  -54.988473208   60.066819190 -1120.629303557
    5.766967770   -0.020678918  -53.940580782   85.794998687 -1104.197777189
    5.781102650   -0.020678918  -52.603301484  102.579774983 -1083.594513986
    5.795237530   -0.020678918  -51.043537780  118.245871624 -1059.674064418
    5.809372409   -0.020678918  -49.252705675  134.774778144 -1031.329978734
    5.823507289   -0.020678918  -47.247672162  147.435074710 -997.871243939
    5.837642168   -0.020678918  -45.142152164  147.306682649 -960.778154628
    5.851777048   -0.020678918  -43.155170319  130.779061817 -923.983652146
    5.865911927   -0.020678918  -41.477766402  106.253326274 -891.001078148
    5.880046807   -0.020678918  -40.087319240   93.915799732 -861.001654480
    5.894181686   -0.020678918  -38.648554506  115.808467818 -826.887500869
    5.908316566   -0.020678918  -36.599490475  180.183684152 -777.438853094
    5.922451445   -0.020678918  -33.415281036  272.169331570 -703.025632920
    5.936586325   -0.020678918  -28.916898786  360.354316607 -601.749042587
    5.950721205   -0.020678918  -23.396361321  411.939073822 -481.336341555
    5.964856084   -0.020678918  -17.520710174  409.734419063 -356.459997685
    5.978990964   -0.020678918  -12.046971479  357.150647088 -242.575903978
    5.993125843   -0.020678918   -7.558107182  274.464568705 -150.796302810
    6.007260723   -0.020678918   -4.304511383  186.600034966  -85.214344462
    6.021395602   -0.020678918   -2.214278468  112.261799604  -43.554495755
    6.035530482   -0.020678918   -1.023284457   59.628382600  -20.018540230
    6.049665361   -0.020678918   -0.424447356   28.076606845   -8.270552586
    6.063800241   -0.020678918   -0.155279910   11.473178933   -3.010528014
    6.077935120   -0.020678918   -0.048973042    3.979762103   -0.944590586
    6.092070000   -0.020678918   -0.013966388    1.246866982   -0.268732659

   -0.127277000   -0.006538657   -0.000000000   -0.000000000   -0.000000000
   -0.113142120   -0.006538657   -0.000000000   -0.000000000   -0.000000000
   -0.099007241   -0.006538657   -0.000000000   -0.000000000   -0.000000000
   -0.084872361   -0.006538657   -0.000000000   -0.000000000   -0.000000000
   -0.070737482   -0.006538657   -0.000000000   -0.000000000   -0.000000000
   -0.056602602   -0.006538657   -0.000000000   -0.000000000   -0.000000000
   -0.042467723   -0.006538657   -0.000000000   -0.000000000   -0.000000000
   -0.028332843   -0.006538657   -0.000000000   -0.000000000   -0.000000000
   -0.014197964   -0.006538657   -0.000000000   -0.000000000   -0.000000000
   -0.000063084   -0.006538657   -0.000000000   -0.000000000   -0.000000000
    0.014071795   -0.006538657   -0.000000000   -0.000000000   -0.000000000
    0.028206675   -0.006538657   -0.000000000   -0.000000000   -0.000000000
    0.042341555   -0.006538657   -0.000000000   -0.000000000   -0.000000000
    0.056476434   -0.006538657   -0.000000000   -0.000000000   -0.000000000
    0.070611314   -0.006538657   -0.000000000   -0.000000000   -0.000000000
    0.084746193   -0.006538657   -0.000000000   -0.000000000   -0.000000000
    0.098881073   -0.006538657   -0.000000000   -0.000000000   -0.000000000
    0.113015952   -0.006538657   -0.000000000   -0.000000000   -0.000000000
    0.127150832   -0.006538657   -0.000000000   -0.000000000   -0.000000000
    0.141285711   -0.006538657   -0.000000000   -0.000000000   -0.000000000
    0.155420591   -0.006538657   -0.000000000   -0.000000000   -0.000000000
    0.169555470   -0.006538657   -0.000000000   -0.000000000   -0.000000000
    0.183690350   -0.006538657   -0.000000000   -0.000000000   -0.000000000
    0.197825230   -0.006538657   -0.000000000   -0.000000000   -0.000000000
    0.211960109   -0.006538657   -0.000000000   -0.000000000   -0.000000000
    0.226094989   -0.006538657   -0.000000000   -0.000000000   -0.000000000
    0.240229868   -0.006538657   -0.000000000   -0.000000000   -0.000000000
    0.254364748   -0.006538657   -0.000000000   -0.000000000   -0.000000000
    0.268499627   -0.006538657   -0.000000000   -0.000000000   -0.000000000
    0.282634507   -0.006538657   -0.000000000   -0.000000000   -0.000000000
    0.296769386   -0.006538657   -0.000000000   -0.000000000   -0.000000000
    0.310904266   -0.006538657   -0.000000000   -0.000000000   -0.000000000
    0.325039145   -0.006538657   -0.000000000   -0.000000000   -0.000000000
    0.339174025   -0.006538657   -0.000000000   -0.000000000   -0.000000000
    0.353308905   -0.006538657   -0.000000000   -0.000000000   -0.000000000
    0.367443784   -0.006538657   -0.000000000   -0.000000000   -0.000000000
    0.381578664   -0.006538657   -0.000000000   -0.000000000   -0.000000000
    0.395713543   -0.006538657   -0.000000000   -0.000000000   -0.000000000
    0.409848423   -0.006538657   -0.000000000   -0.000000000   -0.000000000
    0.423983302   -0.006538657   -0.000000000   -0.000000000   -0.000000000
    0.438118182   -0.006538657   -0.000000000   -0.000000000   -0.000000000
    0.452253061   -0.006538657   -0.000000000   -0.000000000   -0.000000000
    0.466387941   -0.006538657   -0.000000000   -0.000000000   -0.000000000
    0.480522820   -0.006538657   -0.000000000   -0.000000000   -0.000000000
    0.494657700   -0.006538657   -0.000000000   -0.000000000   -0.000000000
    0.508792580   -0.006538657   -0.000000000   -0.000000000   -0.000000000
    0.522927459   -0.006538657   -0.000000000   -0.000000000   -0.000000000
    0.537062339   -0.006538657   -0.000000000   -0.000000000   -0.000000000
    0.551197218   -0.006538657   -0.000000000   -0.000000000   -0.000000000
    0.565332098   -0.006538657   -0.000000000   -0.000000000   -0.000000000
    0.579466977   -0.006538657   -0.000000000   -0.000000000   -0.000000000
    0.593601857   -0.006538657   -0.000000000   -0.000000000   -0.000000000
    0.607736736   -0.006538657   -0.000000000   -0.000000000   -0.000000000
    0.621871616   -0.006538657   -0.000000000   -0.000000000   -0.000000000
    0.636006495   -0.006538657   -0.000000000   -0.000000000   -0.000000000
    0.650141375   -0.006538657   -0.000000000   -0.000000000   -0.000000000
    0.664276255   -0.006538657   -0.000000000   -0.000000000   -0.000000000
    0.678411134   -0.006538657   -0.000000000   -0.000000000   -0.000000000
    0.692546014   -0.006538657   -0.000000000   -0.000000000   -0.000000000
    0.706680893   -0.006538657   -0.000000000   -0.000000000   -0.000000000
    0.720815773   -0.006538657   -0.000000000   -0.000000000   -0.000000000
    0.734950652   -0.006538657   -0.000000000   -0.000000000   -0.000000000
    0.749085532   -0.006538657   -0.000000000   -0.000000000   -0.000000000
    0.763220411   -0.006538657   -0.000000000   -0.000000000   -0.000000000
    0.777355291   -0.006538657   -0.000000000   -0.000000000   -0.000000000
    0.791490170   -0.006538657   -0.000000000   -0.000000000   -0.000000000
    0.805625050   -0.006538657   -0.000000000   -0.000000000   -0.000000000
    0.819759930   -0.006538657   -0.000000000   -0.000000000   -0.000000000
    0.833894809   -0.006538657   -0.000000000   -0.000000000   -0.000000000
    0.848029689   -0.006538657   -0.000000000   -0.000000000   -0.000000000
    0.862164568   -0.006538657   -0.000000000   -0.000000000   -0.000000000
    0.876299448   -0.006538657   -0.000000000   -0.000000000   -0.000000000
    0.890434327   -0.006538657   -0.000000000   -0.000000000   -0.000000000
    0.904569207   -0.006538657   -0.000000000   -0.000000000   -0.000000000
    0.918704086   -0.006538657   -0.000000000   -0.000000000   -0.000000000
    0.932838966   -0.006538657   -0.000000000   -0.000000000   -0.000000000
    0.946973845   -0.006538657   -0.000000000   -0.000000000   -0.000000000
    0.961108725   -0.006538657   -0.000000000   -0.000000000   -0.000000000
    0.975243605   -0.006538657   -0.000000000   -0.000000000   -0.000000000
    0.989378484   -0.006538657   -0.000000000   -0.000000000   -0.000000000
    1.003513364   -0.006538657   -0.000000000   -0.000000000   -0.000000000
    1.017648243   -0.006538657   -0.000000000   -0.000000000   -0.000000000
    1.031783123   -0.006538657   -0.000000000   -0.000000000   -0.000000000
    1.045918002   -0.006538657   -0.000000000   -0.000000000   -0.000000000
    1.060052882   -0.006538657   -0.000000000   -0.000000000   -0.000000000
    1.074187761   -0.006538657   -0.000000000   -0.000000000   -0.000000000
    1.088322641   -0.006538657   -0.000000000   -0.000000000   -0.000000000
    1.102457520   -0.006538657   -0.000000000   -0.000000000   -0.000000000
    1.116592400   -0.006538657   -0.000000000   -0.000000000   -0.000000000
    1.130727280   -0.006538657   -0.000000000   -0.000000000   -0.000000000
    1.144862159   -0.006538657   -0.000000000   -0.000000000   -0.000000000
    1.158997039   -0.006538657   -0.000000000   -0.000000000   -0.000000000
    1.173131918   -0.006538657   -0.000000000   -0.000000000   -0.000000000
    1.187266798   -0.006538657   -0.000000000   -0.000000000   -0.000000000
    1.201401677   -0.006538657   -0.000000000   -0.000000000   -0.000000000
    1.215536557   -0.006538657   -0.000000000   -0.000000000   -0.000000000
    1.229671436   -0.006538657   -0.000000000   -0.000000000   -0.000000000
    1.243806316   -0.006538657   -0.000000000   -0.000000000   -0.000000000
    1.257941195   -0.006538657   -0.000000000   -0.000000000   -0.000000000
    1.272076075   -0.006538657   -0.000000000   -0.000000000   -0.000000000
    1.286210955   -0.006538657   -0.000000000   -0.000000000   -0.000000000
    1.300345834   -0.006538657   -0.000000000   -0.000000000   -0.000000000
    1.314480714   -0.006538657   -0.000000000   -0.000000000   -0.000000000
    1.328615593   -0.006538657   -0.000000000   -0.000000000   -0.000000000
    1.342750473   -0.006538657   -0.000000000   -0.000000000   -0.000000000
    1.356885352   -0.006538657   -0.000000000   -0.000000000   -0.000000000
    1.371020232   -0.006538657   -0.000000000   -0.000000000   -0.000000000
    1.385155111   -0.006538657   -0.000000000   -0.000000000   -0.000000000
    1.399289991   -0.006538657   -0.000000000   -0.000000000   -0.000000000
    1.413424870   -0.006538657   -0.000000000   -0.000000000   -0.000000000
    1.427559750   -0.006538657   -0.000000000   -0.000000000   -0.000000000
    1.441694630   -0.006538657   -0.000000000   -0.000000000   -0.000000000
    1.455829509   -0.006538657   -0.000000000   -0.000000000   -0.000000000
    1.469964389   -0.006538657   -0.000000000   -0.000000000   -0.000000000
    1.484099268   -0.006538657   -0.000000000   -0.000000000   -0.000000000
    1.498234148   -0.006538657   -0.000000000   -0.000000000   -0.000000000
    1.512369027   -0.006538657   -0.000000000   -0.000000000   -0.000000000
    1.526503907   -0.006538657   -0.000000000   -0.000000000   -0.000000000
    1.540638786   -0.006538657   -0.000000000   -0.000000000   -0.000000000
    1.554773666   -0.006538657   -0.000000000   -0.000000000   -0.000000000
    1.568908545   -0.006538657   -0.000000000   -0.000000000   -0.000000000
    1.583043425   -0.006538657   -0.000000000   -0.000000000   -0.000000000
    1.597178305   -0.006538657   -0.000000000   -0.000000000   -0.000000000
    1.611313184   -0.006538657   -0.000000000   -0.000000000   -0.000000000
    1.625448064   -0.006538657   -0.000000000   -0.000000000   -0.000000000
    1.639582943   -0.006538657   -0.000000000   -0.000000000   -0.000000000
    1.653717823   -0.006538657   -0.000000000   -0.000000000   -0.000000000
    1.667852702   -0.006538657   -0.000000000   -0.000000000   -0.000000000
    1.681987582   -0.006538657   -0.000000000   -0.000000000   -0.000000000
    1.696122461   -0.006538657   -0.000000000   -0.000000000   -0.000000000
    1.710257341   -0.006538657   -0.000000000   -0.000000000   -0.000000000
    1.724392220   -0.006538657   -0.000000000   -0.000000000   -0.000000000
    1.738527100   -0.006538657   -0.000000000   -0.000000000   -0.000000000
    1.752661980   -0.006538657   -0.000000000   -0.000000000   -0.000000000
    1.766796859   -0.006538657   -0.000000000   -0.000000000   -0.000000000
    1.780931739   -0.006538657   -0.000000000   -0.000000000   -0.000000000
    1.795066618   -0.006538657   -0.000000000   -0.000000000   -0.000000000
    1.809201498   -0.006538657   -0.000000000   -0.000000000   -0.000000000
    1.823336377   -0.006538657   -0.000000000   -0.000000000   -0.000000000
    1.837471257   -0.006538657   -0.000000000   -0.000000000   -0.000000000
    1.851606136   -0.006538657   -0.000000000   -0.000000000   -0.000000000
    1.865741016   -0.006538657   -0.000000000   -0.000000000   -0.000000000
    1.879875895   -0.006538657   -0.000000000   -0.000000000   -0.000000000
    1.894010775   -0.006538657   -0.000000000   -0.000000000   -0.000000000
    1.908145655   -0.006538657   -0.000000000   -0.000000000   -0.000000000
    1.922280534   -0.006538657   -0.000000000   -0.000000000   -0.000000000
    1.936415414   -0.006538657   -0.000000000   -0.000000000   -0.000000000
    1.950550293   -0.006538657   -0.000000000   -0.000000000   -0.000000000
    1.964685173   -0.006538657   -0.000000000   -0.000000000   -0.000000000
    1.978820052   -0.006538657   -0.000000000   -0.000000000   -0.000000000
    1.992954932   -0.006538657   -0.000000000   -0.000000000   -0.000000000
    2.007089811   -0.006538657   -0.000000000   -0.000000000   -0.000000000
    2.021224691   -0.006538657   -0.000000000   -0.000000000   -0.000000000
    2.035359570   -0.006538657   -0.000000000   -0.000000000   -0.000000000
    2.049494450   -0.006538657   -0.000000000   -0.000000000   -0.000000000
    2.063629330   -0.006538657   -0.000000000   -0.000000000   -0.000000000
    2.077764209   -0.006538657   -0.000000000   -0.000000000   -0.000000000
    2.091899089   -0.006538657   -0.000000000   -0.000000000   -0.000000000
    2.106033968   -0.006538657   -0.000000000   -0.000000000   -0.000000000
    2.120168848   -0.006538657   -0.000000000   -0.000000000   -0.000000000
    2.134303727   -0.006538657   -0.000000000   -0.000000000   -0.000000000
    2.148438607   -0.006538657   -0.000000000   -0.000000000   -0.000000000
    2.162573486   -0.006538657   -0.000000000   -0.000000000   -0.000000000
    2.176708366   -0.006538657   -0.000000000   -0.000000000   -0.000000000
    2.190843245   -0.006538657   -0.000000000   -0.000000000   -0.000000000
    2.204978125   -0.006538657   -0.000000000   -0.000000000   -0.000000000
    2.219113005   -0.006538657   -0.000000000   -0.000000000   -0.000000000
    2.233247884   -0.006538657   -0.000000000   -0.000000000   -0.000000000
    2.247382764   -0.006538657   -0.000000000   -0.000000000   -0.000000000
    2.261517643   -0.006538657   -0.000000000   -0.000000000   -0.000000000
    2.275652523   -0.006538657   -0.000000000   -0.000000000   -0.000000000
    2.289787402   -0.006538657   -0.000000000   -0.000000000   -0.000000000
    2.303922282   -0.006538657   -0.000000000   -0.000000000   -0.000000000
    2.318057161   -0.006538657   -0.000000000   -0.000000000   -0.000000000
    2.332192041   -0.006538657   -0.000000000   -0.000000000   -0.000000000
    2.346326920   -0.006538657   -0.000000000   -0.000000000   -0.000000000
    2.360461800   -0.006538657   -0.000000000   -0.000000000   -0.000000000
    2.374596680   -0.006538657   -0.000000000   -0.000000000   -0.000000000
    2.388731559   -0.006538657   -0.000000000   -0.000000000   -0.000000000
    2.402866439   -0.006538657   -0.000000000   -0.000000000   -0.000000000
    2.417001318   -0.006538657   -0.000000000   -0.000000000   -0.000000000
    2.431136198   -0.006538657   -0.000000000   -0.000000000   -0.000000000
    2.445271077   -0.006538657   -0.000000000   -0.000000000   -0.000000000
    2.459405957   -0.006538657   -0.000000000   -0.000000000   -0.000000000
    2.473540836   -0.006538657   -0.000000000   -0.000000000   -0.000000000
    2.487675716   -0.006538657   -0.000000000   -0.000000000   -0.000000000
    2.501810595   -0.006538657   -0.000000000   -0.000000000   -0.000000000
    2.515945475   -0.006538657   -0.000000000   -0.000000000   -0.000000000
    2.530080355   -0.006538657   -0.000000000   -0.000000000   -0.000000000
    2.544215234   -0.006538657   -0.000000000   -0.000000000   -0.000000000
    2.558350114   -0.006538657   -0.000000000   -0.000000000   -0.000000000
    2.572484993   -0.006538657   -0.000000000   -0.000000000   -0.000000000
    2.586619873   -0.006538657   -0.000000000   -0.000000000   -0.000000000
    2.600754752   -0.006538657   -0.000000000   -0.000000000   -0.000000000
    2.614889632   -0.006538657   -0.000000000   -0.000000000   -0.000000000
    2.629024511   -0.006538657   -0.000000000   -0.000000000   -0.000000000
    2.643159391   -0.006538657   -0.000000000   -0.000000000   -0.000000000
    2.657294270   -0.006538657   -0.000000000   -0.000000000   -0.000000000
    2.671429150   -0.006538657   -0.000000000   -0.000000000   -0.000000000
    2.685564030   -0.006538657   -0.000000000   -0.000000000   -0.000000000
    2.699698909   -0.006538657   -0.000000000   -0.000000000   -0.000000000
    2.713833789   -0.006538657   -0.000000000   -0.000000000   -0.000000000
    2.727968668   -0.006538657   -0.000000000   -0.000000000   -0.000000000
    2.742103548   -0.006538657   -0.000000000   -0.000000000   -0.000000000
    2.756238427   -0.006538657   -0.000000000   -0.000000000   -0.000000000
    2.770373307   -0.006538657   -0.000000000   -0.000000000   -0.000000000
    2.784508186   -0.006538657   -0.000000000   -0.000000000   -0.000000000
    2.798643066   -0.006538657   -0.000000000   -0.000000000   -0.000000000
    2.812777945   -0.006538657   -0.000000000   -0.000000000   -0.000000000
    2.826912825   -0.006538657   -0.000000000   -0.000000000   -0.000000000
    2.841047705   -0.006538657   -0.000000000   -0.000000000   -0.000000000
    2.855182584   -0.006538657   -0.000000000   -0.000000000   -0.000000000
    2.869317464   -0.006538657   -0.000000000   -0.000000000   -0.000000000
    2.883452343   -0.006538657   -0.000000000   -0.000000000   -0.000000000
    2.897587223   -0.006538657   -0.000000000   -0.000000000   -0.000000000
    2.911722102   -0.006538657   -0.000000000   -0.000000000   -0.000000000
    2.925856982   -0.006538657   -0.000000000   -0.000000000   -0.000000000
    2.939991861   -0.006538657   -0.000000000   -0.000000000   -0.000000000
    2.954126741   -0.006538657   -0.000000000   -0.000000000   -0.000000000
    2.968261620   -0.006538657   -0.000795583   -0.081567127   -0.030315420
    2.982396500   -0.006538657   -0.003504784   -0.331485542   -0.129929776
    2.996531380   -0.006538657   -0.012817388   -1.105873267   -0.469464014
    3.010666259   -0.006538657   -0.040842633   -3.173783823   -1.483934658
    3.024801139   -0.006538657   -0.116051691   -8.049225368   -4.172498188
    3.038936018   -0.006538657   -0.292074399  -17.828839972  -10.389083287
    3.053070898   -0.006538657   -0.653951540  -34.575981072  -22.978473714
    3.067205777   -0.006538657   -1.304688200  -58.536803238  -45.218855002
    3.081340657   -0.006538657   -2.328136121  -86.435302638  -79.429075459
    3.095475536   -0.006538657   -3.734135344 -111.232569707 -125.098786781
    3.109610416   -0.006538657   -5.418780986 -124.672812961 -177.764748497
    3.123745295   -0.006538657   -7.182297427 -122.117623105 -230.054163664
    3.137880175   -0.006538657   -8.804223584 -105.548581742 -274.685972467
    3.152015055   -0.006538657  -10.134597180  -82.178720020 -307.728937210
    3.166149934   -0.006538657  -11.129593288  -58.928150642 -329.583387273
    3.180284814   -0.006538657  -11.812145284  -37.922169640 -343.101442799
    3.194419693   -0.006538657  -12.202303797  -17.029542341 -350.675869056
    3.208554573   -0.006538657  -12.284423786    5.725212232 -352.692734577
    3.222689452   -0.006538657  -12.041102408   28.255107891 -348.421893270
    3.236824332   -0.006538657  -11.514737438   44.731942427 -338.069706472
    3.250959211   -0.006538657  -10.831223715   49.832477751 -323.907371102
    3.265094091   -0.006538657  -10.165940600   42.437564052 -309.703828875
    3.279228970   -0.006538657   -9.673586478   26.304726611 -299.027005057
    3.293363850   -0.006538657   -9.434237828    7.277236259 -293.760565077
    3.307498730   -0.006538657   -9.454250022   -9.652854236 -294.046315864
    3.321633609   -0.006538657   -9.685702508  -22.518600303 -298.583297953
    3.335768489   -0.006538657  -10.066592730  -30.554403515 -305.780132671
    3.349903368   -0.006538657  -10.524629334  -33.370429005 -313.921008191
    3.364038248   -0.006538657  -10.982815050  -30.708521135 -321.330423953
    3.378173127   -0.006538657  -11.372371412  -24.200176751 -326.570739612
    3.392308007   -0.006538657  -11.659287036  -16.713765601 -328.949188164
    3.406442886   -0.006538657  -11.848708815  -10.328348641 -328.658581506
    3.420577766   -0.006538657  -11.953367055   -4.480748010 -326.065739395
    3.434712645   -0.006538657  -11.964333600    3.288275990 -321.108063302
    3.448847525   -0.006538657  -11.852752228   12.394647816 -313.313760547
    3.462982405   -0.006538657  -11.627419716   18.515975496 -303.160346715
    3.477117284   -0.006538657  -11.368592765   16.561685570 -292.812910976
    3.491252164   -0.006538657  -11.196939573    6.765083572 -285.320735471
    3.505387043   -0.006538657  -11.179795945   -3.662486576 -282.252044225
    3.519521923   -0.006538657  -11.262279688   -6.312297568 -281.896481357
    3.533656802   -0.006538657  -11.306319750    1.078026822 -280.462091976
    3.547791682   -0.006538657  -11.215693959   10.936156763 -275.393033389
    3.561926561   -0.006538657  -11.044746892   10.683441423 -268.228811848
    3.576061441   -0.006538657  -10.995512512   -6.431506322 -264.391252013
    3.590196320   -0.006538657  -11.280234151  -34.754128256 -269.548794065
    3.604331200   -0.006538657  -11.954705259  -58.770456797 -285.181935677
    3.618466080   -0.006538657  -12.845335872  -63.462984962 -306.770252641
    3.632600959   -0.006538657  -13.636383736  -45.530629528 -326.014688388
    3.646735839   -0.006538657  -14.070594924  -15.250673570 -335.873620324
    3.660870718   -0.006538657  -14.091425104   10.280338457 -334.256927048
    3.675005598   -0.006538657  -13.855162524   20.162493271 -324.632194825
    3.689140477   -0.006538657  -13.581858183   17.139884672 -312.714716154
    3.703275357   -0.006538657  -13.370549858   13.382269952 -302.118526106
    3.717410236   -0.006538657  -13.146334839   20.488983526 -292.658458079
    3.731545116   -0.006538657  -12.740164283   38.117177981 -281.528719890
    3.745679995   -0.006538657  -12.068832324   55.660542711 -266.912933562
    3.759814875   -0.006538657  -11.224869729   61.023696453 -249.938553607
    3.773949755   -0.006538657  -10.422532252   49.869040791 -233.920678111
    3.788084634   -0.006538657   -9.862690053   28.354000312 -222.109280102
    3.802219514   -0.006538657   -9.616051957    7.173625665 -215.695192469
    3.816354393   -0.006538657   -9.615441742   -5.389393029 -213.778226045
    3.830489273   -0.006538657   -9.715717780   -7.368671513 -214.232579579
    3.844624152   -0.006538657   -9.781871355   -0.994704036 -214.968610047
    3.858759032   -0.006538657   -9.719860941   10.423836825 -214.159635696
    3.872893911   -0.006538657   -9.475627680   24.359120774 -210.249933159
    3.887028791   -0.006538657   -9.031584983   37.522608425 -202.162227650
    3.901163670   -0.006538657   -8.439097239   44.669152753 -190.272679169
    3.915298550   -0.006538657   -7.832485352   38.453997514 -176.824255295
    3.929433430   -0.006538657   -7.433858444   15.016902488 -166.091431843
    3.943568309   -0.006538657   -7.468600743  -21.396163341 -162.744828414
    3.957703189   -0.006538657   -8.044766411  -59.205517283 -169.549004376
    3.971838068   -0.006538657   -9.087407033  -85.686874316 -185.928306555
    3.985972948   -0.006538657  -10.382223019  -94.533390762 -208.654042674
    4.000107827   -0.006538657  -11.684043666  -87.722168164 -233.540821358
    4.014242707   -0.006538657  -12.816173418  -71.315549393 -257.078619564
    4.028377586   -0.006538657  -13.674781129  -49.553437025 -276.503772615
    4.042512466   -0.006538657  -14.194645556  -23.509100293 -289.519870268
    4.056647345   -0.006538657  -14.339761168    2.124801580 -294.696560945
    4.070782225   -0.006538657  -14.190358967   15.682864857 -293.405771517
    4.084917105   -0.006538657  -14.020640317    3.260249945 -291.200661676
    4.099051984   -0.006538657  -14.241193810  -38.753999213 -296.473182804
    4.113186864   -0.006538657  -15.190216510  -95.918195588 -316.284938692
    4.127321743   -0.006538657  -16.900314475 -142.068711396 -352.025136173
    4.141456623   -0.006538657  -19.057971637 -157.712022513 -398.630448610
    4.155591502   -0.006538657  -21.207211277 -142.332120157 -448.184290563
    4.169726382   -0.006538657  -23.016437441 -113.277513388 -494.505381787
    4.183861261   -0.006538657  -24.426279470  -87.700230750 -535.652048702
    4.197996141   -0.006538657  -25.533659965  -69.645567817 -571.748707505
    4.212131020   -0.006538657  -26.393087899  -51.016044850 -601.731136951
    4.226265900   -0.006538657  -26.942346318  -26.321702220 -622.562171534
    4.240400780   -0.006538657  -27.131699510   -1.881081460 -632.328801013
    4.254535659   -0.006538657  -27.068991586    7.265149706 -633.207469290
    4.268670539   -0.006538657  -27.038770928   -6.586107828 -631.677740560
    4.282805418   -0.006538657  -27.333202853  -36.409197355 -634.969536418
    4.296940298   -0.006538657  -28.071524496  -66.757710990 -647.149374392
    4.311075177   -0.006538657  -29.168620970  -86.431018867 -667.811528896
    4.325210057   -0.006538657  -30.452840868  -93.850980500 -693.660790082
    4.339344936   -0.006538657  -31.787869514  -94.879791949 -720.616074917
    4.353479816   -0.006538657  -33.132985845  -96.087066962 -745.983331465
    4.367614695   -0.006538657  -34.530367873 -102.662338594 -769.543358999
    4.381749575   -0.006538657  -36.068055299 -116.252064465 -793.733408503
    4.395884455   -0.006538657  -37.826418080 -132.686851368 -822.045822181
    4.410019334   -0.006538657  -39.778896186 -141.217533313 -855.530236127
    4.424154214   -0.006538657  -41.713790140 -127.845259168 -890.121714622
    4.438289093   -0.006538657  -43.245453356  -83.779379793 -917.209363112
    4.452423973   -0.006538657  -43.950648776  -12.767685825 -927.739326812
    4.466558852   -0.006538657  -43.564127634   66.169519717 -917.117461579
    4.480693732   -0.006538657  -42.163168868  126.310209776 -888.458718208
    4.494828611   -0.006538657  -40.184723986  145.889098979 -851.431204742
    4.508963491   -0.006538657  -38.251919503  120.841425119 -817.453223216
    4.523098370   -0.006538657  -36.893982618   68.748711714 -794.513512511
    4.537233250   -0.006538657  -36.300626804   16.941137377 -783.707702256
    4.551368130   -0.006538657  -36.312676030  -14.745596666 -780.769143600
    4.565503009   -0.006538657  -36.623285196  -27.341352473 -780.334749811
    4.579637889   -0.006538657  -37.068392483  -37.353007661 -780.972542924
    4.593772768   -0.006538657  -37.741855145  -61.192165091 -786.238594381
    4.607907648   -0.006538657  -38.869212650 -100.463720526 -801.377169294
    4.622042527   -0.006538657  -40.588423150 -142.048836575 -828.732982464
    4.636177407   -0.006538657  -42.803227043 -168.472059342 -864.989341101
    4.650312286   -0.006538657  -45.216537544 -168.704504940 -902.692402474
    4.664447166   -0.006538657  -47.445554637 -142.701496911 -933.631740864
    4.678582045   -0.006538657  -49.144755553  -94.661654050 -952.152408714
    4.692716925   -0.006538657  -50.050674911  -32.068865218 -955.959741169
    4.706851805   -0.006538657  -50.030596341   34.365939012 -945.413695082
    4.720986684   -0.006538657  -49.133819656   88.620346543 -922.593238636
    4.735121564   -0.006538657  -47.657752233  113.132506645 -891.653618960
    4.749256443   -0.006538657  -46.130629370   95.127946936 -859.555323190
    4.763391323   -0.006538657  -45.175842173   33.724988462 -835.568812435
    4.777526202   -0.006538657  -45.307122224  -54.653698872 -828.778090487
    4.791661082   -0.006538657  -46.697865514 -138.927425179 -843.540888774
    4.805795961   -0.006538657  -49.053624157 -186.405288930 -875.903378104
    4.819930841   -0.006538657  -51.684431735 -176.183286374 -914.206591551
    4.834065720   -0.006538657  -53.778378471 -113.604414965 -944.073532113
    4.848200600   -0.006538657  -54.787103261  -29.351573453 -955.792613163
    4.862335480   -0.006538657  -54.703171353   34.003878896 -949.078725232
    4.876470359   -0.006538657  -54.076939448   43.750997350 -932.827126631
    4.890605239   -0.006538657  -53.739576474   -4.687407058 -920.204334568
    4.904740118   -0.006538657  -54.357185710  -84.892912330 -921.747787073
    4.918874998   -0.006538657  -56.094497774 -156.658249673 -940.782636031
    4.933009877   -0.006538657  -58.588909495 -188.093325130 -973.532800981
    4.947144757   -0.006538657  -61.193777714 -173.957605129 -1012.235663652
    4.961279636   -0.006538657  -63.366172556 -130.928049720 -1049.746693173
    4.975414516   -0.006538657  -64.867063221  -82.452359859 -1081.372899539
    4.989549395   -0.006538657  -65.739549313  -43.967422444 -1104.437559068
    5.003684275   -0.006538657  -66.162139558  -18.131582343 -1117.616857665
    5.017819155   -0.006538657  -66.297474128   -3.130873422 -1120.435607947
    5.031954034   -0.006538657  -66.294884738    1.461855455 -1114.842732683
    5.046088914   -0.006538657  -66.299789045   -4.146814831 -1105.133212517
    5.060223793   -0.006538657  -66.427114010  -13.908876244 -1096.025766465
    5.074358673   -0.006538657  -66.659980535  -17.191021495 -1089.483137502
    5.088493552   -0.006538657  -66.843462745   -7.210729107 -1083.543402033
    5.102628432   -0.006538657  -66.823357486    9.175165429 -1074.954518727
    5.116763311   -0.006538657  -66.636111398   13.536602653 -1063.317461158
    5.130898191   -0.006538657  -66.561263317   -7.993721976 -1052.912255655
    5.145033070   -0.006538657  -66.944652986  -48.433922791 -1049.960347873
    5.159167950   -0.006538657  -67.909936977  -85.911114092 -1057.333253397
    5.173302830   -0.006538657  -69.252919182 -100.330035256 -1071.851964020
    5.187437709   -0.006538657  -70.615657486  -90.128781320 -1086.812670268
    5.201572589   -0.006538657  -71.739522673  -69.170545773 -1096.583940653
    5.215707468   -0.006538657  -72.576361154  -51.376986694 -1099.330773803
    5.229842348   -0.006538657  -73.187998435  -34.426066319 -1096.197136520
    5.243977227   -0.006538657  -73.488907274   -5.210484268 -1087.487667199
    5.258112107   -0.006538657  -73.196704627   50.538564027 -1071.388828887
    5.272246986   -0.006538657  -71.916922844  133.791700493 -1044.297136061
    5.286381866   -0.006538657  -69.358061227  227.531544470 -1003.127046736
    5.300516745   -0.006538657  -65.546579546  306.997939042 -947.735866817
    5.314651625   -0.006538657  -60.857794713  348.404948874 -881.664348243
    5.328786505   -0.006538657  -55.934061859  338.332212520 -811.797404826
    5.342921384   -0.006538657  -51.530281806  275.857590970 -747.267419983
    5.357056264   -0.006538657  -48.342833702  168.033089256 -697.381801114
    5.371191143   -0.006538657  -46.931765747   26.763085375 -670.400216479
    5.385326023   -0.006538657  -47.655654950 -130.771166125 -672.082977684
    5.399460902   -0.006538657  -50.573573433 -277.959611408 -704.050237468
    5.413595782   -0.006538657  -55.292536635 -379.913089012 -761.644741729
    5.427730661   -0.006538657  -60.938073878 -404.804283131 -833.260311178
    5.441865541   -0.006538657  -66.312550840 -343.101202857 -902.269830786
    5.456000420   -0.006538657  -70.308407604 -214.891408564 -952.470154841
    5.470135300   -0.006538657  -72.260259011  -61.113784137 -973.375706618
    5.484270180   -0.006538657  -72.101300440   77.465567095 -962.961421833
    5.498405059   -0.006538657  -70.257610405  175.078728589 -926.712296348
    5.512539939   -0.006538657  -67.397878159  220.804595372 -874.204696979
    5.526674818   -0.006538657  -64.231361535  220.559947354 -816.238858634
    5.540809698   -0.006538657  -61.282683511  194.220608428 -761.636905723
    5.554944577   -0.006538657  -58.723315507  170.461591276 -714.706429937
    5.569079457   -0.006538657  -56.348512317  170.165062977 -674.492537262
    5.583214336   -0.006538657  -53.820056195  188.279272237 -637.178029446
    5.597349216   -0.006538657  -51.085700593  192.499009686 -601.043964727
    5.611484095   -0.006538657  -48.623394237  143.587822454 -569.858839363
    5.625618975   -0.006538657  -47.336343709   27.976256308 -552.540577300
    5.639753855   -0.006538657  -48.022278039 -127.986090453 -557.519782511
    5.653888734   -0.006538657  -50.881405416 -269.891578203 -587.234903671
    5.668023614   -0.006538657  -55.335227189 -347.519294007 -635.654357777
    5.682158493   -0.006538657  -60.297994333 -341.887842813 -690.878390403
    5.696293373   -0.006538657  -64.672161941 -268.976597209 -740.512604600
    5.710428252   -0.006538657  -67.748707933 -164.107396913 -776.313784442
    5.724563132   -0.006538657  -69.322156398  -61.578936951 -795.812482544
    5.738698011   -0.006538657  -69.591673782   18.443679783 -801.491744572
    5.752832891   -0.006538657  -68.928604229   70.102697803 -798.115047146
    5.766967770   -0.006538657  -67.704321288  100.101693588 -790.393162863
    5.781102650   -0.006538657  -66.147640938  119.209536302 -780.951505607
    5.795237530   -0.006538657  -64.333304781  137.867811427 -770.003325616
    5.809372409   -0.006538657  -62.234163510  158.900257570 -756.084212774
    5.823507289   -0.006538657  -59.853232409  176.294286459 -737.962672005
    5.837642168   -0.006538657  -57.318339154  178.502922348 -716.087233573
    5.851777048   -0.006538657  -54.894546159  160.696821781 -692.850377239
    5.865911927   -0.006538657  -52.814302903  133.337715472 -670.426553598
    5.880046807   -0.006538657  -51.042356338  121.746654965 -647.892579761
    5.894181686   -0.006538657  -49.153430633  153.194002720 -619.948186994
    5.908316566   -0.006538657  -46.447145663  237.100179799 -578.767021923
    5.922451445   -0.006538657  -42.284748140  353.733046547 -518.325036484
    5.936586325   -0.006538657  -36.473322071  463.184677105 -438.650410686
    5.950721205   -0.006538657  -29.410901010  524.800558445 -346.649994663
    5.964856084   -0.006538657  -21.953083932  518.281211195 -253.630643012
    5.978990964   -0.006538657  -15.049382716  449.171257861 -170.632268933
    5.993125843   -0.006538657   -9.416801293  343.579673784 -104.975774454
    6.007260723   -0.006538657   -5.351109623  232.736579230  -58.791207305
    6.021395602   -0.006538657   -2.747628695  139.621461580  -29.824788875
    6.035530482   -0.006538657   -1.267802211   73.988879690  -13.620113571
    6.049665361   -0.006538657   -0.525280979   34.782572940   -5.600509579
    6.063800241   -0.006538657   -0.191896687   14.185945896   -2.026255866
    6.077935120   -0.006538657   -0.060433592    4.911592035   -0.631734508
    6.092070000   -0.006538657   -0.017223330    1.537592395   -0.179226992

   -0.127277000    0.007601603   -0.000000000   -0.000000000   -0.000000000
   -0.113142120    0.007601603   -0.000000000   -0.000000000   -0.000000000
   -0.099007241    0.007601603   -0.000000000   -0.000000000   -0.000000000
   -0.084872361    0.007601603   -0.000000000   -0.000000000   -0.000000000
   -0.070737482    0.007601603   -0.000000000   -0.000000000   -0.000000000
   -0.056602602    0.007601603   -0.000000000   -0.000000000   -0.000000000
   -0.042467723    0.007601603   -0.000000000   -0.000000000   -0.000000000
   -0.028332843    0.007601603   -0.000000000   -0.000000000   -0.000000000
   -0.014197964    0.007601603   -0.000000000   -0.000000000   -0.000000000
   -0.000063084    0.007601603   -0.000000000   -0.000000000   -0.000000000
    0.014071795    0.007601603   -0.000000000   -0.000000000   -0.000000000
    0.028206675    0.007601603   -0.000000000   -0.000000000   -0.000000000
    0.042341555    0.007601603   -0.000000000   -0.000000000   -0.000000000
    0.056476434    0.007601603   -0.000000000   -0.000000000   -0.000000000
    0.070611314    0.007601603   -0.000000000   -0.000000000   -0.000000000
    0.084746193    0.007601603   -0.000000000   -0.000000000   -0.000000000
    0.098881073    0.007601603   -0.000000000   -0.000000000   -0.000000000
    0.113015952    0.007601603   -0.000000000   -0.000000000   -0.000000000
    0.127150832    0.007601603   -0.000000000   -0.000000000   -0.000000000
    0.141285711    0.007601603   -0.000000000   -0.000000000   -0.000000000
    0.155420591    0.007601603   -0.000000000   -0.000000000   -0.000000000
    0.169555470    0.007601603   -0.000000000   -0.000000000   -0.000000000
    0.183690350    0.007601603   -0.000000000   -0.000000000   -0.000000000
    0.197825230    0.007601603   -0.000000000   -0.000000000   -0.000000000
    0.211960109    0.007601603   -0.000000000   -0.000000000   -0.000000000
    0.226094989    0.007601603   -0.000000000   -0.000000000   -0.000000000
    0.240229868    0.007601603   -0.000000000   -0.000000000   -0.000000000
    0.254364748    0.007601603   -0.000000000   -0.000000000   -0.000000000
    0.268499627    0.007601603   -0.000000000   -0.000000000   -0.000000000
    0.282634507    0.007601603   -0.000000000   -0.000000000   -0.000000000
    0.296769386    0.007601603   -0.000000000   -0.000000000   -0.000000000
    0.310904266    0.007601603   -0.000000000   -0.000000000   -0.000000000
    0.325039145    0.007601603   -0.000000000   -0.000000000   -0.000000000
    0.339174025    0.007601603   -0.000000000   -0.000000000   -0.000000000
    0.353308905    0.007601603   -0.000000000   -0.000000000   -0.000000000
    0.367443784    0.007601603   -0.000000000   -0.000000000   -0.000000000
    0.381578664    0.007601603   -0.000000000   -0.000000000   -0.000000000
    0.395713543    0.007601603   -0.000000000   -0.000000000   -0.000000000
    0.409848423    0.007601603   -0.000000000   -0.000000000   -0.000000000
    0.423983302    0.007601603   -0.000000000   -0.000000000   -0.000000000
    0.438118182    0.007601603   -0.000000000   -0.000000000   -0.000000000
    0.452253061    0.007601603   -0.000000000   -0.000000000   -0.000000000
    0.466387941    0.007601603   -0.000000000   -0.000000000   -0.000000000
    0.480522820    0.007601603   -0.000000000   -0.000000000   -0.000000000
    0.494657700    0.007601603   -0.000000000   -0.000000000   -0.000000000
    0.508792580    0.007601603   -0.000000000   -0.000000000   -0.000000000
    0.522927459    0.007601603   -0.000000000   -0.000000000   -0.000000000
    0.537062339    0.007601603   -0.000000000   -0.000000000   -0.000000000
    0.551197218    0.007601603   -0.000000000   -0.000000000   -0.000000000
    0.565332098    0.007601603   -0.000000000   -0.000000000   -0.000000000
    0.579466977    0.007601603   -0.000000000   -0.000000000   -0.000000000
    0.593601857    0.007601603   -0.000000000   -0.000000000   -0.000000000
    0.607736736    0.007601603   -0.000000000   -0.000000000   -0.000000000
    0.621871616    0.007601603   -0.000000000   -0.000000000   -0.000000000
    0.636006495    0.007601603   -0.000000000   -0.000000000   -0.000000000
    0.650141375    0.007601603   -0.000000000   -0.000000000   -0.000000000
    0.664276255    0.007601603   -0.000000000   -0.000000000   -0.000000000
    0.678411134    0.007601603   -0.000000000   -0.000000000   -0.000000000
    0.692546014    0.007601603   -0.000000000   -0.000000000   -0.000000000
    0.706680893    0.007601603   -0.000000000   -0.000000000   -0.000000000
    0.720815773    0.007601603   -0.000000000   -0.000000000   -0.000000000
    0.734950652    0.007601603   -0.000000000   -0.000000000   -0.000000000
    0.749085532    0.007601603   -0.000000000   -0.000000000   -0.000000000
    0.763220411    0.007601603   -0.000000000   -0.000000000   -0.000000000
    0.777355291    0.007601603   -0.000000000   -0.000000000   -0.000000000
    0.791490170    0.007601603   -0.000000000   -0.000000000   -0.000000000
    0.805625050    0.007601603   -0.000000000   -0.000000000   -0.000000000
    0.819759930    0.007601603   -0.000000000   -0.000000000   -0.000000000
    0.833894809    0.007601603   -0.000000000   -0.000000000   -0.000000000
    0.848029689    0.007601603   -0.000000000   -0.000000000   -0.000000000
    0.862164568    0.007601603   -0.000000000   -0.000000000   -0.000000000
    0.876299448    0.007601603   -0.000000000   -0.000000000   -0.000000000
    0.890434327    0.007601603   -0.000000000   -0.000000000   -0.000000000
    0.904569207    0.007601603   -0.000000000   -0.000000000   -0.000000000
    0.918704086    0.007601603   -0.000000000   -0.000000000   -0.000000000
    0.932838966    0.007601603   -0.000000000   -0.000000000   -0.000000000
    0.946973845    0.007601603   -0.000000000   -0.000000000   -0.000000000
    0.961108725    0.007601603   -0.000000000   -0.000000000   -0.000000000
    0.975243605    0.007601603   -0.000000000   -0.000000000   -0.000000000
    0.989378484    0.007601603   -0.000000000   -0.000000000   -0.000000000
    1.003513364    0.007601603   -0.000000000   -0.000000000   -0.000000000
    1.017648243    0.007601603   -0.000000000   -0.000000000   -0.000000000
    1.031783123    0.007601603   -0.000000000   -0.000000000   -0.000000000
    1.045918002    0.007601603   -0.000000000   -0.000000000   -0.000000000
    1.060052882    0.007601603   -0.000000000   -0.000000000   -0.000000000
    1.074187761    0.007601603   -0.000000000   -0.000000000   -0.000000000
    1.088322641    0.007601603   -0.000000000   -0.000000000   -0.000000000
    1.102457520    0.007601603   -0.000000000   -0.000000000   -0.000000000
    1.116592400    0.007601603   -0.000000000   -0.000000000   -0.000000000
    1.130727280    0.007601603   -0.000000000   -0.000000000   -0.000000000
    1.144862159    0.007601603   -0.000000000   -0.000000000   -0.000000000
    1.158997039    0.007601603   -0.000000000   -0.000000000   -0.000000000
    1.173131918    0.007601603   -0.000000000   -0.000000000   -0.000000000
    1.187266798    0.007601603   -0.000000000   -0.000000000   -0.000000000
    1.201401677    0.007601603   -0.000000000   -0.000000000   -0.000000000
    1.215536557    0.007601603   -0.000000000   -0.000000000   -0.000000000
    1.229671436    0.007601603   -0.000000000   -0.000000000   -0.000000000
    1.243806316    0.007601603   -0.000000000   -0.000000000   -0.000000000
    1.257941195    0.007601603   -0.000000000   -0.000000000   -0.000000000
    1.272076075    0.007601603   -0.000000000   -0.000000000   -0.000000000
    1.286210955    0.007601603   -0.000000000   -0.000000000   -0.000000000
    1.300345834    0.007601603   -0.000000000   -0.000000000   -0.000000000
    1.314480714    0.007601603   -0.000000000   -0.000000000   -0.000000000
    1.328615593    0.007601603   -0.000000000   -0.000000000   -0.000000000
    1.342750473    0.007601603   -0.000000000   -0.000000000   -0.000000000
    1.356885352    0.007601603   -0.000000000   -0.000000000   -0.000000000
    1.371020232    0.007601603   -0.000000000   -0.000000000   -0.000000000
    1.385155111    0.007601603   -0.000000000   -0.000000000   -0.000000000
    1.399289991    0.007601603   -0.000000000   -0.000000000   -0.000000000
    1.413424870    0.007601603   -0.000000000   -0.000000000   -0.000000000
    1.427559750    0.007601603   -0.000000000   -0.000000000   -0.000000000
    1.441694630    0.007601603   -0.000000000   -0.000000000   -0.000000000
    1.455829509    0.007601603   -0.000000000   -0.000000000   -0.000000000
    1.469964389    0.007601603   -0.000000000   -0.000000000   -0.000000000
    1.484099268    0.007601603   -0.000000000   -0.000000000   -0.000000000
    1.498234148    0.007601603   -0.000000000   -0.000000000   -0.000000000
    1.512369027    0.007601603   -0.000000000   -0.000000000   -0.000000000
    1.526503907    0.007601603   -0.000000000   -0.000000000   -0.000000000
    1.540638786    0.007601603   -0.000000000   -0.000000000   -0.000000000
    1.554773666    0.007601603   -0.000000000   -0.000000000   -0.000000000
    1.568908545    0.007601603   -0.000000000   -0.000000000   -0.000000000
    1.583043425    0.007601603   -0.000000000   -0.000000000   -0.000000000
    1.597178305    0.007601603   -0.000000000   -0.000000000   -0.000000000
    1.611313184    0.007601603   -0.000000000   -0.000000000   -0.000000000
    1.625448064    0.007601603   -0.000000000   -0.000000000   -0.000000000
    1.639582943    0.007601603   -0.000000000   -0.000000000   -0.000000000
    1.653717823    0.007601603   -0.000000000   -0.000000000   -0.000000000
    1.667852702    0.007601603   -0.000000000   -0.000000000   -0.000000000
    1.681987582    0.007601603   -0.000000000   -0.000000000   -0.000000000
    1.696122461    0.007601603   -0.000000000   -0.000000000   -0.000000000
    1.710257341    0.007601603   -0.000000000   -0.000000000   -0.000000000
    1.724392220    0.007601603   -0.000000000   -0.000000000   -0.000000000
    1.738527100    0.007601603   -0.000000000   -0.000000000   -0.000000000
    1.752661980    0.007601603   -0.000000000   -0.000000000   -0.000000000
    1.766796859    0.007601603   -0.000000000   -0.000000000   -0.000000000
    1.780931739    0.007601603   -0.000000000   -0.000000000   -0.000000000
    1.795066618    0.007601603   -0.000000000   -0.000000000   -0.000000000
    1.809201498    0.007601603   -0.000000000   -0.000000000   -0.000000000
    1.823336377    0.007601603   -0.000000000   -0.000000000   -0.000000000
    1.837471257    0.007601603   -0.000000000   -0.000000000   -0.000000000
    1.851606136    0.007601603   -0.000000000   -0.000000000   -0.000000000
    1.865741016    0.007601603   -0.000000000   -0.000000000   -0.000000000
    1.879875895    0.007601603   -0.000000000   -0.000000000   -0.000000000
    1.894010775    0.007601603   -0.000000000   -0.000000000   -0.000000000
    1.908145655    0.007601603   -0.000000000   -0.000000000   -0.000000000
    1.922280534    0.007601603   -0.000000000   -0.000000000   -0.000000000
    1.936415414    0.007601603   -0.000000000   -0.000000000   -0.000000000
    1.950550293    0.007601603   -0.000000000   -0.000000000   -0.000000000
    1.964685173    0.007601603   -0.000000000   -0.000000000   -0.000000000
    1.978820052    0.007601603   -0.000000000   -0.000000000   -0.000000000
    1.992954932    0.007601603   -0.000000000   -0.000000000   -0.000000000
    2.007089811    0.007601603   -0.000000000   -0.000000000   -0.000000000
    2.021224691    0.007601603   -0.000000000   -0.000000000   -0.000000000
    2.035359570    0.007601603   -0.000000000   -0.000000000   -0.000000000
    2.049494450    0.007601603   -0.000000000   -0.000000000   -0.000000000
    2.063629330    0.007601603   -0.000000000   -0.000000000   -0.000000000
    2.077764209    0.007601603   -0.000000000   -0.000000000   -0.000000000
    2.091899089    0.007601603   -0.000000000   -0.000000000   -0.000000000
    2.106033968    0.007601603   -0.000000000   -0.000000000   -0.000000000
    2.120168848    0.007601603   -0.000000000   -0.000000000   -0.000000000
    2.134303727    0.007601603   -0.000000000   -0.000000000   -0.000000000
    2.148438607    0.007601603   -0.000000000   -0.000000000   -0.000000000
    2.162573486    0.007601603   -0.000000000   -0.000000000   -0.000000000
    2.176708366    0.007601603   -0.000000000   -0.000000000   -0.000000000
    2.190843245    0.007601603   -0.000000000   -0.000000000   -0.000000000
    2.204978125    0.007601603   -0.000000000   -0.000000000   -0.000000000
    2.219113005    0.007601603   -0.000000000   -0.000000000   -0.000000000
    2.233247884    0.007601603   -0.000000000   -0.000000000   -0.000000000
    2.247382764    0.007601603   -0.000000000   -0.000000000   -0.000000000
    2.261517643    0.007601603   -0.000000000   -0.000000000   -0.000000000
    2.275652523    0.007601603   -0.000000000   -0.000000000   -0.000000000
    2.289787402    0.007601603   -0.000000000   -0.000000000   -0.000000000
    2.303922282    0.007601603   -0.000000000   -0.000000000   -0.000000000
    2.318057161    0.007601603   -0.000000000   -0.000000000   -0.000000000
    2.332192041    0.007601603   -0.000000000   -0.000000000   -0.000000000
    2.346326920    0.007601603   -0.000000000   -0.000000000   -0.000000000
    2.360461800    0.007601603   -0.000000000   -0.000000000   -0.000000000
    2.374596680    0.007601603   -0.000000000   -0.000000000   -0.000000000
    2.388731559    0.007601603   -0.000000000   -0.000000000   -0.000000000
    2.402866439    0.007601603   -0.000000000   -0.000000000   -0.000000000
    2.417001318    0.007601603   -0.000000000   -0.000000000   -0.000000000
    2.431136198    0.007601603   -0.000000000   -0.000000000   -0.000000000
    2.445271077    0.007601603   -0.000000000   -0.000000000   -0.000000000
    2.459405957    0.007601603   -0.000000000   -0.000000000   -0.000000000
    2.473540836    0.007601603   -0.000000000   -0.000000000   -0.000000000
    2.487675716    0.007601603   -0.000000000   -0.000000000   -0.000000000
    2.501810595    0.007601603   -0.000000000   -0.000000000   -0.000000000
    2.515945475    0.007601603   -0.000000000   -0.000000000   -0.000000000
    2.530080355    0.007601603   -0.000000000   -0.000000000   -0.000000000
    2.544215234    0.007601603   -0.000000000   -0.000000000   -0.000000000
    2.558350114    0.007601603   -0.000000000   -0.000000000   -0.000000000
    2.572484993    0.007601603   -0.000000000   -0.000000000   -0.000000000
    2.586619873    0.007601603   -0.000000000   -0.000000000   -0.000000000
    2.600754752    0.007601603   -0.000000000   -0.000000000   -0.000000000
    2.614889632    0.007601603   -0.000000000   -0.000000000   -0.000000000
    2.629024511    0.007601603   -0.000000000   -0.000000000   -0.000000000
    2.643159391    0.007601603   -0.000000000   -0.000000000   -0.000000000
    2.657294270    0.007601603   -0.000000000   -0.000000000   -0.000000000
    2.671429150    0.007601603   -0.000000000   -0.000000000   -0.000000000
    2.685564030    0.007601603   -0.000000000   -0.000000000   -0.000000000
    2.699698909    0.007601603   -0.000000000   -0.000000000   -0.000000000
    2.713833789    0.007601603   -0.000000000   -0.000000000   -0.000000000
    2.727968668    0.007601603   -0.000000000   -0.000000000   -0.000000000
    2.742103548    0.007601603   -0.000000000   -0.000000000   -0.000000000
    2.756238427    0.007601603   -0.000000000   -0.000000000   -0.000000000
    2.770373307    0.007601603   -0.000000000   -0.000000000   -0.000000000
    2.784508186    0.007601603   -0.000000000   -0.000000000   -0.000000000
    2.798643066    0.007601603   -0.000000000   -0.000000000   -0.000000000
    2.812777945    0.007601603   -0.000000000   -0.000000000   -0.000000000
    2.826912825    0.007601603   -0.000000000   -0.000000000   -0.000000000
    2.841047705    0.007601603   -0.000000000   -0.000000000   -0.000000000
    2.855182584    0.007601603   -0.000000000   -0.000000000   -0.000000000
    2.869317464    0.007601603   -0.000000000   -0.000000000   -0.000000000
    2.883452343    0.007601603   -0.000000000   -0.000000000   -0.000000000
    2.897587223    0.007601603   -0.000000000   -0.000000000   -0.000000000
    2.911722102    0.007601603   -0.000000000   -0.000000000   -0.000000000
    2.925856982    0.007601603   -0.000000000   -0.000000000   -0.000000000
    2.939991861    0.007601603   -0.000000000   -0.000000000   -0.000000000
    2.954126741    0.007601603   -0.000000504   -0.000049690   -0.000049852
    2.968261620    0.007601603   -0.001292698   -0.132350129   -0.039417914
    2.982396500    0.007601603   -0.005612146   -0.529463562   -0.165455197
    2.996531380    0.007601603   -0.020391918   -1.753324750   -0.591920466
    3.010666259    0.007601603   -0.064696979   -5.006822312   -1.857937726
    3.024801139    0.007601603   -0.182821570  -12.613520647   -5.178762532
    3.038936018    0.007601603   -0.457569703  -27.745166741  -12.781413202
    3.053070898    0.007601603   -1.018129218  -53.364062801  -27.989027707
    3.067205777    0.007601603   -2.017315100  -89.468426296  -54.470645207
    3.081340657    0.007601603   -3.571966484 -130.530895779  -94.483453393
    3.095475536    0.007601603   -5.679078798 -165.425213953 -146.693840481
    3.109610416    0.007601603   -8.160227922 -181.730494135 -205.112742704
    3.123745295    0.007601603  -10.698586955 -173.316944069 -260.765375561
    3.137880175    0.007601603  -12.963421040 -144.676547898 -305.605701356
    3.152015055    0.007601603  -14.752187911 -108.147627738 -336.355328611
    3.166149934    0.007601603  -16.038811706  -74.908333451 -355.226136766
    3.180284814    0.007601603  -16.900819186  -47.869483153 -367.050394652
    3.194419693    0.007601603  -17.401202762  -22.720739833 -375.384454871
    3.208554573    0.007601603  -17.530385259    5.007709608 -380.557629069
    3.222689452    0.007601603  -17.254528630   33.675910768 -380.847857331
    3.236824332    0.007601603  -16.610417043   55.681133581 -375.138112993
    3.250959211    0.007601603  -15.748893035   63.464260098 -364.573014616
    3.265094091    0.007601603  -14.894543126   54.954678905 -352.246096124
    3.279228970    0.007601603  -14.251683889   34.758357367 -341.558037360
    3.293363850    0.007601603  -13.928289055   10.536463957 -334.590974305
    3.307498730    0.007601603  -13.935004687  -10.884864233 -331.880687906
    3.321633609    0.007601603  -14.207067670  -26.835606724 -332.438055904
    3.335768489    0.007601603  -14.661236827  -36.348342579 -334.925478307
    3.349903368    0.007601603  -15.202430968  -39.100750354 -337.895802059
    3.364038248    0.007601603  -15.731898053  -34.882680882 -339.997378439
    3.378173127    0.007601603  -16.162292071  -25.762259368 -340.080452975
    3.392308007    0.007601603  -16.450089559  -15.404214434 -337.494119660
    3.406442886    0.007601603  -16.602440683   -6.484855010 -332.298688656
    3.420577766    0.007601603  -16.636507376    1.618876904 -324.725104793
    3.434712645    0.007601603  -16.543145938   11.988325773 -314.812462097
    3.448847525    0.007601603  -16.288956053   23.736982817 -302.433654315
    3.462982405    0.007601603  -15.891599631   31.128235773 -288.375132938
    3.477117284    0.007601603  -15.462595103   27.484027791 -274.824443514
    3.491252164    0.007601603  -15.164773722   13.353024218 -264.572956185
    3.505387043    0.007601603  -15.086055705   -1.228302604 -258.888048859
    3.519521923    0.007601603  -15.145684695   -4.847994409 -255.871169491
    3.533656802    0.007601603  -15.151366021    5.407011219 -251.788383826
    3.547791682    0.007601603  -14.971018569   18.949457446 -244.227943941
    3.561926561    0.007601603  -14.681374556   18.478794561 -234.760787238
    3.576061441    0.007601603  -14.561257850   -5.240048129 -228.612012624
    3.590196320    0.007601603  -14.903108914  -44.355004073 -231.233081592
    3.604331200    0.007601603  -15.783802582  -77.647194157 -244.071168058
    3.618466080    0.007601603  -16.966859427  -84.575941681 -262.943397665
    3.632600959    0.007601603  -18.020146322  -60.373689253 -280.024068052
    3.646735839    0.007601603  -18.585872558  -18.626561544 -288.407747688
    3.660870718    0.007601603  -18.574513511   17.627872249 -285.578821042
    3.675005598    0.007601603  -18.187348539   33.106193389 -274.268611256
    3.689140477    0.007601603  -17.724398596   30.274366829 -259.837706364
    3.703275357    0.007601603  -17.341215372   24.367658983 -246.544313959
    3.717410236    0.007601603  -16.970103006   30.682300296 -235.640117308
    3.731545116    0.007601603  -16.411252565   49.855566314 -225.722150561
    3.745679995    0.007601603  -15.557296971   69.646172551 -215.256518950
    3.759814875    0.007601603  -14.508762966   75.548943384 -204.161748796
    3.773949755    0.007601603  -13.513516366   62.154516418 -193.696530650
    3.788084634    0.007601603  -12.807416342   36.545457305 -185.409439837
    3.802219514    0.007601603  -12.475328998   11.083829529 -180.088119283
    3.816354393    0.007601603  -12.443277484   -4.646186290 -177.757633390
    3.830489273    0.007601603  -12.545918300   -8.251712322 -177.812534136
    3.844624152    0.007601603  -12.626057183   -1.847464705 -179.284026981
    3.858759032    0.007601603  -12.565789167   11.327991725 -180.647632911
    3.872893911    0.007601603  -12.286533102   28.660044761 -179.986029263
    3.887028791    0.007601603  -11.750957507   46.082731628 -175.577624963
    3.901163670    0.007601603  -11.010274127   56.754939294 -166.992857390
    3.915298550    0.007601603  -10.224355796   51.085002746 -155.525498705
    3.929433430    0.007601603   -9.668946394   23.772872980 -144.344738387
    3.943568309    0.007601603   -9.631236024  -20.478162602 -137.383120526
    3.957703189    0.007601603  -10.261284137  -67.778267032 -137.785300009
    3.971838068    0.007601603  -11.486707107 -102.598552679 -146.608827791
    3.985972948    0.007601603  -13.062198085 -116.753397759 -162.906790885
    4.000107827    0.007601603  -14.694303475 -111.703805729 -184.216785681
    4.014242707    0.007601603  -16.158114782  -93.738186978 -207.287683314
    4.028377586    0.007601603  -17.303834531  -67.285873906 -228.342403338
    4.042512466    0.007601603  -18.024450820  -33.868025775 -243.708544196
    4.056647345    0.007601603  -18.258398926   -0.265397981 -251.188759901
    4.070782225    0.007601603  -18.103003369   18.019058889 -251.795032597
    4.084917105    0.007601603  -17.907003966    3.251559546 -250.364333130
    4.099051984    0.007601603  -18.191988909  -49.025560484 -253.923818228
    4.113186864    0.007601603  -19.388962083 -120.976869314 -268.267079801
    4.127321743    0.007601603  -21.552402351 -180.409380963 -295.036138119
    4.141456623    0.007601603  -24.311088143 -203.290212125 -331.340518209
    4.155591502    0.007601603  -27.115329456 -188.508870158 -372.182650721
    4.169726382    0.007601603  -29.557823761 -156.434143400 -413.309547749
    4.183861261    0.007601603  -31.550770261 -127.017545910 -452.737729443
    4.197996141    0.007601603  -33.183772167 -104.442401126 -489.323574176
    4.212131020    0.007601603  -34.488420416  -78.630687821 -520.974923073
    4.226265900    0.007601603  -35.357281318  -43.654021453 -544.510624042
    4.240400780    0.007601603  -35.713779050   -8.561656857 -558.165445996
    4.254535659    0.007601603  -35.693440953    6.917185600 -563.582726593
    4.268670539    0.007601603  -35.664243028   -7.534955902 -565.755090016
    4.282805418    0.007601603  -36.012310817  -43.687740643 -570.341246488
    4.296940298    0.007601603  -36.911934812  -82.205427548 -580.783339299
    4.311075177    0.007601603  -38.274804482 -108.081717523 -596.951346336
    4.325210057    0.007601603  -39.884179569 -117.492585353 -615.822411306
    4.339344936    0.007601603  -41.541979171 -116.454385088 -632.867140851
    4.353479816    0.007601603  -43.163462019 -113.586384170 -644.686310086
    4.367614695    0.007601603  -44.787023595 -117.690184105 -651.078316691
    4.381749575    0.007601603  -46.544383351 -133.242627770 -655.863383918
    4.395884455    0.007601603  -48.580931190 -155.581378643 -664.797655694
    4.410019334    0.007601603  -50.899506207 -169.570008837 -681.079829854
    4.424154214    0.007601603  -53.239348005 -155.324735499 -702.025833402
    4.438289093    0.007601603  -55.096658208 -100.899089316 -719.812398108
    4.452423973    0.007601603  -55.923511727  -12.168223401 -726.110449381
    4.466558852    0.007601603  -55.394453846   85.094413218 -717.087294907
    4.480693732    0.007601603  -53.631504558  156.925214941 -695.772486462
    4.494828611    0.007601603  -51.198127404  177.912769788 -669.973150139
    4.508963491    0.007601603  -48.856167356  145.524548395 -647.406143472
    4.523098370    0.007601603  -47.222439814   83.021041934 -632.137162741
    4.537233250    0.007601603  -46.487463895   23.324287700 -623.155380942
    4.551368130    0.007601603  -46.435075036  -11.263637837 -616.889582999
    4.565503009    0.007601603  -46.698071315  -24.070753224 -610.447300474
    4.579637889    0.007601603  -47.106261297  -36.180320381 -604.490549195
    4.593772768    0.007601603  -47.807215361  -67.192346379 -602.908542316
    4.607907648    0.007601603  -49.094203352 -117.505707280 -609.776107376
    4.622042527    0.007601603  -51.129109190 -169.140966393 -625.978845930
    4.636177407    0.007601603  -53.763195135 -199.598696364 -647.504363117
    4.650312286    0.007601603  -56.595770604 -195.681218344 -667.451072594
    4.664447166    0.007601603  -59.138601682 -159.422218804 -679.488470742
    4.678582045    0.007601603  -60.984588883  -98.710564480 -680.855101223
    4.692716925    0.007601603  -61.860786550  -24.197403374 -672.663065115
    4.706851805    0.007601603  -61.656993437   52.082018253 -657.755502882
    4.720986684    0.007601603  -60.453954768  113.696279413 -638.404920364
    4.735121564    0.007601603  -58.589529987  142.072530903 -615.958175906
    4.749256443    0.007601603  -56.658355423  122.098931300 -592.502499649
    4.763391323    0.007601603  -55.383202856   50.729482848 -572.403965438
    4.777526202    0.007601603  -55.387253525  -54.491206482 -561.678875279
    4.791661082    0.007601603  -56.905162298 -156.710996085 -564.471616110
    4.805795961    0.007601603  -59.603221595 -215.511994430 -579.364462796
    4.819930841    0.007601603  -62.654436799 -204.505446761 -599.120212850
    4.834065720    0.007601603  -65.073188608 -129.890034664 -614.128158658
    4.848200600    0.007601603  -66.193515141  -28.903970719 -617.852069988
    4.862335480    0.007601603  -66.003172917   47.280967416 -609.901182062
    4.876470359    0.007601603  -65.154127141   60.065669957 -595.384137194
    4.890605239    0.007601603  -64.626246716    4.395758321 -581.621539269
    4.904740118    0.007601603  -65.204661066  -88.984249888 -574.471320118
    4.918874998    0.007601603  -67.096747964 -174.187683004 -576.498345331
    4.933009877    0.007601603  -69.911358738 -214.993147268 -587.605614197
    4.947144757    0.007601603  -72.932233789 -205.094931343 -606.055761453
    4.961279636    0.007601603  -75.546774686 -161.720660412 -629.465474614
    4.975414516    0.007601603  -77.457093139 -108.998099675 -654.409866978
    4.989549395    0.007601603  -78.652162851  -62.711445137 -675.998133172
    5.003684275    0.007601603  -79.265318119  -26.081771648 -689.170381014
    5.017819155    0.007601603  -79.431427962    0.153160419 -690.448191430
    5.031954034    0.007601603  -79.319297201   12.812914890 -680.553436077
    5.046088914    0.007601603  -79.138939385    9.670584070 -664.197050364
    5.060223793    0.007601603  -79.081922797   -2.228965168 -647.379059075
    5.074358673    0.007601603  -79.171114416   -8.324594601 -633.732969126
    5.088493552    0.007601603  -79.232283137    1.741655692 -622.576554467
    5.102628432    0.007601603  -79.065736916   21.062709102 -610.819816275
    5.116763311    0.007601603  -78.692739971   27.312032681 -596.672156471
    5.130898191    0.007601603  -78.437957107    2.611592396 -582.027703618
    5.145033070    0.007601603  -78.723397707  -45.856478450 -571.194137871
    5.159167950    0.007601603  -79.714155719  -91.781721278 -567.080803102
    5.173302830    0.007601603  -81.173193851 -109.984288882 -568.382549183
    5.187437709    0.007601603  -82.660437570  -97.315499872 -570.451668132
    5.201572589    0.007601603  -83.842155369  -69.976727032 -568.488183603
    5.215707468    0.007601603  -84.640800643  -45.571444000 -560.203685804
    5.229842348    0.007601603  -85.131588977  -23.365560494 -546.285888525
    5.243977227    0.007601603  -85.243860001   10.367439604 -528.541373965
    5.258112107    0.007601603  -84.692637486   71.756808975 -508.528091192
    5.272246986    0.007601603  -83.059689181  162.734249321 -486.667640303
    5.286381866    0.007601603  -80.027949811  265.480874785 -462.575144340
    5.300516745    0.007601603  -75.618400102  353.332539764 -435.630810907
    5.314651625    0.007601603  -70.231897518  400.061427884 -405.766245006
    5.328786505    0.007601603  -64.569208409  390.028106004 -374.077182317
    5.342921384    0.007601603  -59.471669721  321.089177847 -343.272026404
    5.357056264    0.007601603  -55.730097234  200.054273008 -316.996425476
    5.371191143    0.007601603  -53.993223394   39.962432521 -299.166173064
    5.385326023    0.007601603  -54.683785841 -139.644739986 -292.829776703
    5.399460902    0.007601603  -57.881901548 -308.314449439 -299.256104683
    5.413595782    0.007601603  -63.150401065 -426.016354091 -317.036040438
    5.427730661    0.007601603  -69.497118478 -455.922410550 -341.616475319
    5.441865541    0.007601603  -75.551923575 -386.266498111 -365.942499185
    5.456000420    0.007601603  -80.034705864 -239.305601155 -382.525961255
    5.470135300    0.007601603  -82.164685221  -61.679324699 -386.008368255
    5.484270180    0.007601603  -81.848388132   99.452386705 -374.753696312
    5.498405059    0.007601603  -79.566848232  213.773782838 -350.824499212
    5.512539939    0.007601603  -76.089980416  267.982736374 -318.545140993
    5.526674818    0.007601603  -72.244302607  268.203161124 -283.216655895
    5.540809698    0.007601603  -68.654114836  236.627058470 -249.703451543
    5.554944577    0.007601603  -65.545732739  205.725775297 -221.229475896
    5.569079457    0.007601603  -62.714623019  199.939010378 -198.782362165
    5.583214336    0.007601603  -59.787766255  215.162985679 -181.403864046
    5.597349216    0.007601603  -56.689666642  216.764428589 -167.617915897
    5.611484095    0.007601603  -53.921478408  161.542700475 -156.830853920
    5.625618975    0.007601603  -52.458614622   33.901311644 -150.021930265
    5.639753855    0.007601603  -53.171221964 -138.051118262 -148.689222315
    5.653888734    0.007601603  -56.282622423 -294.961806255 -153.563839361
    5.668023614    0.007601603  -61.162850229 -381.561327872 -163.619613699
    5.682158493    0.007601603  -66.620685781 -376.599965959 -176.292170212
    5.696293373    0.007601603  -71.446379651 -297.295644492 -188.587882187
    5.710428252    0.007601603  -74.854874549 -182.497839391 -198.322529064
    5.724563132    0.007601603  -76.617545577  -70.312785904 -204.791681007
    5.738698011    0.007601603  -76.957646919   16.571291214 -208.817028161
    5.752832891    0.007601603  -76.293236124   71.525686221 -212.042195762
    5.766967770    0.007601603  -75.041398844  102.257528312 -216.024670664
    5.781102650    0.007601603  -73.454675209  121.323268010 -221.390301730
    5.795237530    0.007601603  -71.605476078  140.941479598 -227.603109626
    5.809372409    0.007601603  -69.445904476  164.585120632 -233.279059046
    5.823507289    0.007601603  -66.959736860  185.509100204 -237.008633193
    5.837642168    0.007601603  -64.272467475  190.555035256 -238.021048120
    5.851777048    0.007601603  -61.666801699  174.078438344 -236.340820680
    5.865911927    0.007601603  -59.391602691  147.609057147 -232.040374218
    5.880046807    0.007601603  -57.399350013  139.195757187 -224.354781466
    5.894181686    0.007601603  -55.213085390  178.597293722 -211.491010041
    5.908316566    0.007601603  -52.061952325  275.169292647 -191.608868855
    5.922451445    0.007601603  -47.260706246  405.817484361 -164.362496511
    5.936586325    0.007601603  -40.631768482  525.757481757 -131.839697996
    5.950721205    0.007601603  -32.652239581  590.513121621  -97.991313408
    5.964856084    0.007601603  -24.291428882  579.035733736  -67.115325914
    5.978990964    0.007601603  -16.601096309  498.906914418  -42.197344374
    5.993125843    0.007601603  -10.359353346  379.813917346  -24.293638986
    6.007260723    0.007601603   -5.873081031  256.313873215  -12.791901370
    6.021395602    0.007601603   -3.009905310  153.314049972   -6.141918880
    6.035530482    0.007601603   -1.386581180   81.048983945   -2.667621814
    6.049665361    0.007601603   -0.573819930   38.037855243   -1.055238716
    6.063800241    0.007601603   -0.209316508   15.482001126   -0.362271207
    6.077935120    0.007601603   -0.065818216    5.349764977   -0.106544145
    6.092070000    0.007601603   -0.018745285    1.673417300   -0.029443595

   -0.127277000    0.021741863   -0.000000000   -0.000000000   -0.000000000
   -0.113142120    0.021741863   -0.000000000   -0.000000000   -0.000000000
   -0.099007241    0.021741863   -0.000000000   -0.000000000   -0.000000000
   -0.084872361    0.021741863   -0.000000000   -0.000000000   -0.000000000
   -0.070737482    0.021741863   -0.000000000   -0.000000000   -0.000000000
   -0.056602602    0.021741863   -0.000000000   -0.000000000   -0.000000000
   -0.042467723    0.021741863   -0.000000000   -0.000000000   -0.000000000
   -0.028332843    0.021741863   -0.000000000   -0.000000000   -0.000000000
   -0.014197964    0.021741863   -0.000000000   -0.000000000   -0.000000000
   -0.000063084    0.021741863   -0.000000000   -0.000000000   -0.000000000
    0.014071795    0.021741863   -0.000000000   -0.000000000   -0.000000000
    0.028206675    0.021741863   -0.000000000   -0.000000000   -0.000000000
    0.042341555    0.021741863   -0.000000000   -0.000000000   -0.000000000
    0.056476434    0.021741863   -0.000000000   -0.000000000   -0.000000000
    0.070611314    0.021741863   -0.000000000   -0.000000000   -0.000000000
    0.084746193    0.021741863   -0.000000000   -0.000000000   -0.000000000
    0.098881073    0.021741863   -0.000000000   -0.000000000   -0.000000000
    0.113015952    0.021741863   -0.000000000   -0.000000000   -0.000000000
    0.127150832    0.021741863   -0.000000000   -0.000000000   -0.000000000
    0.141285711    0.021741863   -0.000000000   -0.000000000   -0.000000000
    0.155420591    0.021741863   -0.000000000   -0.000000000   -0.000000000
    0.169555470    0.021741863   -0.000000000   -0.000000000   -0.000000000
    0.183690350    0.021741863   -0.000000000   -0.000000000   -0.000000000
    0.197825230    0.021741863   -0.000000000   -0.000000000   -0.000000000
    0.211960109    0.021741863   -0.000000000   -0.000000000   -0.000000000
    0.226094989    0.021741863   -0.000000000   -0.000000000   -0.000000000
    0.240229868    0.021741863   -0.000000000   -0.000000000   -0.000000000
    0.254364748    0.021741863   -0.000000000   -0.000000000   -0.000000000
    0.268499627    0.021741863   -0.000000000   -0.000000000   -0.000000000
    0.282634507    0.021741863   -0.000000000   -0.000000000   -0.000000000
    0.296769386    0.021741863   -0.000000000   -0.000000000   -0.000000000
    0.310904266    0.021741863   -0.000000000   -0.000000000   -0.000000000
    0.325039145    0.021741863   -0.000000000   -0.000000000   -0.000000000
    0.339174025    0.021741863   -0.000000000   -0.000000000   -0.000000000
    0.353308905    0.021741863   -0.000000000   -0.000000000   -0.000000000
    0.367443784    0.021741863   -0.000000000   -0.000000000   -0.000000000
    0.381578664    0.021741863   -0.000000000   -0.000000000   -0.000000000
    0.395713543    0.021741863   -0.000000000   -0.000000000   -0.000000000
    0.409848423    0.021741863   -0.000000000   -0.000000000   -0.000000000
    0.423983302    0.021741863   -0.000000000   -0.000000000   -0.000000000
    0.438118182    0.021741863   -0.000000000   -0.000000000   -0.000000000
    0.452253061    0.021741863   -0.000000000   -0.000000000   -0.000000000
    0.466387941    0.021741863   -0.000000000   -0.000000000   -0.000000000
    0.480522820    0.021741863   -0.000000000   -0.000000000   -0.000000000
    0.494657700    0.021741863   -0.000000000   -0.000000000   -0.000000000
    0.508792580    0.021741863   -0.000000000   -0.000000000   -0.000000000
    0.522927459    0.021741863   -0.000000000   -0.000000000   -0.000000000
    0.537062339    0.021741863   -0.000000000   -0.000000000   -0.000000000
    0.551197218    0.021741863   -0.000000000   -0.000000000   -0.000000000
    0.565332098    0.021741863   -0.000000000   -0.000000000   -0.000000000
    0.579466977    0.021741863   -0.000000000   -0.000000000   -0.000000000
    0.593601857    0.021741863   -0.000000000   -0.000000000   -0.000000000
    0.607736736    0.021741863   -0.000000000   -0.000000000   -0.000000000
    0.621871616    0.021741863   -0.000000000   -0.000000000   -0.000000000
    0.636006495    0.021741863   -0.000000000   -0.000000000   -0.000000000
    0.650141375    0.021741863   -0.000000000   -0.000000000   -0.000000000
    0.664276255    0.021741863   -0.000000000   -0.000000000   -0.000000000
    0.678411134    0.021741863   -0.000000000   -0.000000000   -0.000000000
    0.692546014    0.021741863   -0.000000000   -0.000000000   -0.000000000
    0.706680893    0.021741863   -0.000000000   -0.000000000   -0.000000000
    0.720815773    0.021741863   -0.000000000   -0.000000000   -0.000000000
    0.734950652    0.021741863   -0.000000000   -0.000000000   -0.000000000
    0.749085532    0.021741863   -0.000000000   -0.000000000   -0.000000000
    0.763220411    0.021741863   -0.000000000   -0.000000000   -0.000000000
    0.777355291    0.021741863   -0.000000000   -0.000000000   -0.000000000
    0.791490170    0.021741863   -0.000000000   -0.000000000   -0.000000000
    0.805625050    0.021741863   -0.000000000   -0.000000000   -0.000000000
    0.819759930    0.021741863   -0.000000000   -0.000000000   -0.000000000
    0.833894809    0.021741863   -0.000000000   -0.000000000   -0.000000000
    0.848029689    0.021741863   -0.000000000   -0.000000000   -0.000000000
    0.862164568    0.021741863   -0.000000000   -0.000000000   -0.000000000
    0.876299448    0.021741863   -0.000000000   -0.000000000   -0.000000000
    0.890434327    0.021741863   -0.000000000   -0.000000000   -0.000000000
    0.904569207    0.021741863   -0.000000000   -0.000000000   -0.000000000
    0.918704086    0.021741863   -0.000000000   -0.000000000   -0.000000000
    0.932838966    0.021741863   -0.000000000   -0.000000000   -0.000000000
    0.946973845    0.021741863   -0.000000000   -0.000000000   -0.000000000
    0.961108725    0.021741863   -0.000000000   -0.000000000   -0.000000000
    0.975243605    0.021741863   -0.000000000   -0.000000000   -0.000000000
    0.989378484    0.021741863   -0.000000000   -0.000000000   -0.000000000
    1.003513364    0.021741863   -0.000000000   -0.000000000   -0.000000000
    1.017648243    0.021741863   -0.000000000   -0.000000000   -0.000000000
    1.031783123    0.021741863   -0.000000000   -0.000000000   -0.000000000
    1.045918002    0.021741863   -0.000000000   -0.000000000   -0.000000000
    1.060052882    0.021741863   -0.000000000   -0.000000000   -0.000000000
    1.074187761    0.021741863   -0.000000000   -0.000000000   -0.000000000
    1.088322641    0.021741863   -0.000000000   -0.000000000   -0.000000000
    1.102457520    0.021741863   -0.000000000   -0.000000000   -0.000000000
    1.116592400    0.021741863   -0.000000000   -0.000000000   -0.000000000
    1.130727280    0.021741863   -0.000000000   -0.000000000   -0.000000000
    1.144862159    0.021741863   -0.000000000   -0.000000000   -0.000000000
    1.158997039    0.021741863   -0.000000000   -0.000000000   -0.000000000
    1.173131918    0.021741863   -0.000000000   -0.000000000   -0.000000000
    1.187266798    0.021741863   -0.000000000   -0.000000000   -0.000000000
    1.201401677    0.021741863   -0.000000000   -0.000000000   -0.000000000
    1.215536557    0.021741863   -0.000000000   -0.000000000   -0.000000000
    1.229671436    0.021741863   -0.000000000   -0.000000000   -0.000000000
    1.243806316    0.021741863   -0.000000000   -0.000000000   -0.000000000
    1.257941195    0.021741863   -0.000000000   -0.000000000   -0.000000000
    1.272076075    0.021741863   -0.000000000   -0.000000000   -0.000000000
    1.286210955    0.021741863   -0.000000000   -0.000000000   -0.000000000
    1.300345834    0.021741863   -0.000000000   -0.000000000   -0.000000000
    1.314480714    0.021741863   -0.000000000   -0.000000000   -0.000000000
    1.328615593    0.021741863   -0.000000000   -0.000000000   -0.000000000
    1.342750473    0.021741863   -0.000000000   -0.000000000   -0.000000000
    1.356885352    0.021741863   -0.000000000   -0.000000000   -0.000000000
    1.371020232    0.021741863   -0.000000000   -0.000000000   -0.000000000
    1.385155111    0.021741863   -0.000000000   -0.000000000   -0.000000000
    1.399289991    0.021741863   -0.000000000   -0.000000000   -0.000000000
    1.413424870    0.021741863   -0.000000000   -0.000000000   -0.000000000
    1.427559750    0.021741863   -0.000000000   -0.000000000   -0.000000000
    1.441694630    0.021741863   -0.000000000   -0.000000000   -0.000000000
    1.455829509    0.021741863   -0.000000000   -0.000000000   -0.000000000
    1.469964389    0.021741863   -0.000000000   -0.000000000   -0.000000000
    1.484099268    0.021741863   -0.000000000   -0.000000000   -0.000000000
    1.498234148    0.021741863   -0.000000000   -0.000000000   -0.000000000
    1.512369027    0.021741863   -0.000000000   -0.000000000   -0.000000000
    1.526503907    0.021741863   -0.000000000   -0.000000000   -0.000000000
    1.540638786    0.021741863   -0.000000000   -0.000000000   -0.000000000
    1.554773666    0.021741863   -0.000000000   -0.000000000   -0.000000000
    1.568908545    0.021741863   -0.000000000   -0.000000000   -0.000000000
    1.583043425    0.021741863   -0.000000000   -0.000000000   -0.000000000
    1.597178305    0.021741863   -0.000000000   -0.000000000   -0.000000000
    1.611313184    0.021741863   -0.000000000   -0.000000000   -0.000000000
    1.625448064    0.021741863   -0.000000000   -0.000000000   -0.000000000
    1.639582943    0.021741863   -0.000000000   -0.000000000   -0.000000000
    1.653717823    0.021741863   -0.000000000   -0.000000000   -0.000000000
    1.667852702    0.021741863   -0.000000000   -0.000000000   -0.000000000
    1.681987582    0.021741863   -0.000000000   -0.000000000   -0.000000000
    1.696122461    0.021741863   -0.000000000   -0.000000000   -0.000000000
    1.710257341    0.021741863   -0.000000000   -0.000000000   -0.000000000
    1.724392220    0.021741863   -0.000000000   -0.000000000   -0.000000000
    1.738527100    0.021741863   -0.000000000   -0.000000000   -0.000000000
    1.752661980    0.021741863   -0.000000000   -0.000000000   -0.000000000
    1.766796859    0.021741863   -0.000000000   -0.000000000   -0.000000000
    1.780931739    0.021741863   -0.000000000   -0.000000000   -0.000000000
    1.795066618    0.021741863   -0.000000000   -0.000000000   -0.000000000
    1.809201498    0.021741863   -0.000000000   -0.000000000   -0.000000000
    1.823336377    0.021741863   -0.000000000   -0.000000000   -0.000000000
    1.837471257    0.021741863   -0.000000000   -0.000000000   -0.000000000
    1.851606136    0.021741863   -0.000000000   -0.000000000   -0.000000000
    1.865741016    0.021741863   -0.000000000   -0.000000000   -0.000000000
    1.879875895    0.021741863   -0.000000000   -0.000000000   -0.000000000
    1.894010775    0.021741863   -0.000000000   -0.000000000   -0.000000000
    1.908145655    0.021741863   -0.000000000   -0.000000000   -0.000000000
    1.922280534    0.021741863   -0.000000000   -0.000000000   -0.000000000
    1.936415414    0.021741863   -0.000000000   -0.000000000   -0.000000000
    1.950550293    0.021741863   -0.000000000   -0.000000000   -0.000000000
    1.964685173    0.021741863   -0.000000000   -0.000000000   -0.000000000
    1.978820052    0.021741863   -0.000000000   -0.000000000   -0.000000000
    1.992954932    0.021741863   -0.000000000   -0.000000000   -0.000000000
    2.007089811    0.021741863   -0.000000000   -0.000000000   -0.000000000
    2.021224691    0.021741863   -0.000000000   -0.000000000   -0.000000000
    2.035359570    0.021741863   -0.000000000   -0.000000000   -0.000000000
    2.049494450    0.021741863   -0.000000000   -0.000000000   -0.000000000
    2.063629330    0.021741863   -0.000000000   -0.000000000   -0.000000000
    2.077764209    0.021741863   -0.000000000   -0.000000000   -0.000000000
    2.091899089    0.021741863   -0.000000000   -0.000000000   -0.000000000
    2.106033968    0.021741863   -0.000000000   -0.000000000   -0.000000000
    2.120168848    0.021741863   -0.000000000   -0.000000000   -0.000000000
    2.134303727    0.021741863   -0.000000000   -0.000000000   -0.000000000
    2.148438607    0.021741863   -0.000000000   -0.000000000   -0.000000000
    2.162573486    0.021741863   -0.000000000   -0.000000000   -0.000000000
    2.176708366    0.021741863   -0.000000000   -0.000000000   -0.000000000
    2.190843245    0.021741863   -0.000000000   -0.000000000   -0.000000000
    2.204978125    0.021741863   -0.000000000   -0.000000000   -0.000000000
    2.219113005    0.021741863   -0.000000000   -0.000000000   -0.000000000
    2.233247884    0.021741863   -0.000000000   -0.000000000   -0.000000000
    2.247382764    0.021741863   -0.000000000   -0.000000000   -0.000000000
    2.261517643    0.021741863   -0.000000000   -0.000000000   -0.000000000
    2.275652523    0.021741863   -0.000000000   -0.000000000   -0.000000000
    2.289787402    0.021741863   -0.000000000   -0.000000000   -0.000000000
    2.303922282    0.021741863   -0.000000000   -0.000000000   -0.000000000
    2.318057161    0.021741863   -0.000000000   -0.000000000   -0.000000000
    2.332192041    0.021741863   -0.000000000   -0.000000000   -0.000000000
    2.346326920    0.021741863   -0.000000000   -0.000000000   -0.000000000
    2.360461800    0.021741863   -0.000000000   -0.000000000   -0.000000000
    2.374596680    0.021741863   -0.000000000   -0.000000000   -0.000000000
    2.388731559    0.021741863   -0.000000000   -0.000000000   -0.000000000
    2.402866439    0.021741863   -0.000000000   -0.000000000   -0.000000000
    2.417001318    0.021741863   -0.000000000   -0.000000000   -0.000000000
    2.431136198    0.021741863   -0.000000000   -0.000000000   -0.000000000
    2.445271077    0.021741863   -0.000000000   -0.000000000   -0.000000000
    2.459405957    0.021741863   -0.000000000   -0.000000000   -0.000000000
    2.473540836    0.021741863   -0.000000000   -0.000000000   -0.000000000
    2.487675716    0.021741863   -0.000000000   -0.000000000   -0.000000000
    2.501810595    0.021741863   -0.000000000   -0.000000000   -0.000000000
    2.515945475    0.021741863   -0.000000000   -0.000000000   -0.000000000
    2.530080355    0.021741863   -0.000000000   -0.000000000   -0.000000000
    2.544215234    0.021741863   -0.000000000   -0.000000000   -0.000000000
    2.558350114    0.021741863   -0.000000000   -0.000000000   -0.000000000
    2.572484993    0.021741863   -0.000000000   -0.000000000   -0.000000000
    2.586619873    0.021741863   -0.000000000   -0.000000000   -0.000000000
    2.600754752    0.021741863   -0.000000000   -0.000000000   -0.000000000
    2.614889632    0.021741863   -0.000000000   -0.000000000   -0.000000000
    2.629024511    0.021741863   -0.000000000   -0.000000000   -0.000000000
    2.643159391    0.021741863   -0.000000000   -0.000000000   -0.000000000
    2.657294270    0.021741863   -0.000000000   -0.000000000   -0.000000000
    2.671429150    0.021741863   -0.000000000   -0.000000000   -0.000000000
    2.685564030    0.021741863   -0.000000000   -0.000000000   -0.000000000
    2.699698909    0.021741863   -0.000000000   -0.000000000   -0.000000000
    2.713833789    0.021741863   -0.000000000   -0.000000000   -0.000000000
    2.727968668    0.021741863   -0.000000000   -0.000000000   -0.000000000
    2.742103548    0.021741863   -0.000000000   -0.000000000   -0.000000000
    2.756238427    0.021741863   -0.000000000   -0.000000000   -0.000000000
    2.770373307    0.021741863   -0.000000000   -0.000000000   -0.000000000
    2.784508186    0.021741863   -0.000000000   -0.000000000   -0.000000000
    2.798643066    0.021741863   -0.000000000   -0.000000000   -0.000000000
    2.812777945    0.021741863   -0.000000000   -0.000000000   -0.000000000
    2.826912825    0.021741863   -0.000000000   -0.000000000   -0.000000000
    2.841047705    0.021741863   -0.000000000   -0.000000000   -0.000000000
    2.855182584    0.021741863   -0.000000000   -0.000000000   -0.000000000
    2.869317464    0.021741863   -0.000000000   -0.000000000   -0.000000000
    2.883452343    0.021741863   -0.000000000   -0.000000000   -0.000000000
    2.897587223    0.021741863   -0.000000000   -0.000000000   -0.000000000
    2.911722102    0.021741863   -0.000000000   -0.000000000   -0.000000000
    2.925856982    0.021741863   -0.000000000   -0.000000000   -0.000000000
    2.939991861    0.021741863   -0.000000000   -0.000000000   -0.000000000
    2.954126741    0.021741863   -0.000001917   -0.000189033   -0.000172703
    2.968261620    0.021741863   -0.001889571   -0.193159707   -0.044021157
    2.982396500    0.021741863   -0.008088615   -0.761062454   -0.180494432
    2.996531380    0.021741863   -0.029199243   -2.501551932   -0.637824701
    3.010666259    0.021741863   -0.092223141   -7.106561465   -1.984080191
    3.024801139    0.021741863   -0.259146757  -17.781998422   -5.470400220
    3.038936018    0.021741863   -0.644955744  -38.839971181  -13.354169512
    3.053070898    0.021741863   -1.426030582  -74.079639332  -28.881681684
    3.067205777    0.021741863   -2.805920312 -122.980938645  -55.438292937
    3.081340657    0.021741863   -4.929728717 -177.268291670  -94.681608574
    3.095475536    0.021741863   -7.769585160 -221.249635259 -144.462796350
    3.109610416    0.021741863  -11.056405646 -238.301689387 -198.155069802
    3.123745295    0.021741863  -14.344628121 -221.487906355 -246.870431901
    3.137880175    0.021741863  -17.195425690 -179.008329212 -283.722662132
    3.152015055    0.021741863  -19.372509337 -129.350364484 -307.418099217
    3.166149934    0.021741863  -20.895609029  -88.140088437 -322.177511218
    3.180284814    0.021741863  -21.920266567  -58.286691345 -333.950779147
    3.194419693    0.021741863  -22.560675818  -32.050155145 -346.100054190
    3.208554573    0.021741863  -22.804707984   -1.421121958 -357.680430832
    3.222689452    0.021741863  -22.582483336   32.887678145 -365.191509302
    3.236824332    0.021741863  -21.902731777   61.442699770 -365.767508020
    3.250959211    0.021741863  -20.922536468   74.026614486 -359.189904674
    3.265094091    0.021741863  -19.904116182   67.034066341 -347.750022072
    3.279228970    0.021741863  -19.098588951   45.310166586 -334.738152991
    3.293363850    0.021741863  -18.646435995   17.899449041 -322.756266410
    3.307498730    0.021741863  -18.571413508   -6.631135196 -313.207500252
    3.321633609    0.021741863  -18.800061172  -24.806946451 -305.926264334
    3.335768489    0.021741863  -19.234133872  -35.337677089 -300.160258854
    3.349903368    0.021741863  -19.761357176  -37.962510483 -294.922303521
    3.364038248    0.021741863  -20.267064931  -32.552772853 -289.290167266
    3.378173127    0.021741863  -20.650403942  -21.386531305 -282.483022676
    3.392308007    0.021741863  -20.858744611   -8.626160242 -273.841808712
    3.406442886    0.021741863  -20.898181135    2.651035714 -263.136576401
    3.420577766    0.021741863  -20.787372714   12.916709883 -250.341253365
    3.434712645    0.021741863  -20.518750864   25.425622180 -235.653915088
    3.448847525    0.021741863  -20.060972996   38.891403167 -219.525091553
    3.462982405    0.021741863  -19.445140516   46.529103212 -203.062927790
    3.477117284    0.021741863  -18.811286251   40.636184234 -188.040852263
    3.491252164    0.021741863  -18.355527537   22.281001002 -176.263544571
    3.505387043    0.021741863  -18.178993525    3.991249786 -168.270373812
    3.519521923    0.021741863  -18.174810750   -0.460703034 -162.330558610
    3.533656802    0.021741863  -18.103617273   12.188195946 -155.667392537
    3.547791682    0.021741863  -17.804017975   28.709143668 -146.645706090
    3.561926561    0.021741863  -17.372994854   27.888566477 -136.493090366
    3.576061441    0.021741863  -17.153916374   -1.536102245 -128.893322841
    3.590196320    0.021741863  -17.506520469  -49.852214500 -127.686035606
    3.604331200    0.021741863  -18.525918822  -91.218831639 -133.949058537
    3.618466080    0.021741863  -19.925871299 -100.567029639 -145.016000198
    3.632600959    0.021741863  -21.179323291  -71.716242643 -155.624134099
    3.646735839    0.021741863  -21.842065936  -20.583927473 -160.745509131
    3.660870718    0.021741863  -21.788671087   25.171127700 -157.910832388
    3.675005598    0.021741863  -21.248284456   46.399313817 -148.197344692
    3.689140477    0.021741863  -20.585547326   44.466089096 -135.142821763
    3.703275357    0.021741863  -20.015311135   36.210464986 -122.680961481
    3.717410236    0.021741863  -19.497782486   39.640677065 -113.435713011
    3.731545116    0.021741863  -18.826918680   56.981698577 -107.967858692
    3.745679995    0.021741863  -17.877815251   76.116181501 -105.385117632
    3.759814875    0.021741863  -16.739504394   81.787138120 -104.162368532
    3.773949755    0.021741863  -15.658846623   67.883417789 -102.893183250
    3.788084634    0.021741863  -14.878165680   41.234283359 -100.946085564
    3.802219514    0.021741863  -14.490534420   14.081241483  -98.723289039
    3.816354393    0.021741863  -14.431311302   -3.907635321  -97.544833626
    3.830489273    0.021741863  -14.540314517   -9.894100853  -98.743793539
    3.844624152    0.021741863  -14.655940081   -5.023945007 -102.625501252
    3.858759032    0.021741863  -14.640901994    8.471164433 -107.932560305
    3.872893911    0.021741863  -14.386722404   28.329715836 -112.344621795
    3.887028791    0.021741863  -13.827497566   49.848370078 -113.578424107
    3.901163670    0.021741863  -13.002567528   64.769638075 -110.434211236
    3.915298550    0.021741863  -12.081987324   61.718842311 -103.090021150
    3.929433430    0.021741863  -11.374831974   34.028436924  -93.065223935
    3.943568309    0.021741863  -11.214605798  -14.019657246  -82.912656219
    3.957703189    0.021741863  -11.797023000  -67.852911554  -75.884869672
    3.971838068    0.021741863  -13.078854814 -110.609477317  -75.035107109
    3.985972948    0.021741863  -14.822817303 -132.373094617  -82.472242781
    4.000107827    0.021741863  -16.717599900 -132.765759967  -98.176023986
    4.014242707    0.021741863  -18.495871836 -116.455086264 -119.429557611
    4.028377586    0.021741863  -19.946727476  -86.999064833 -141.402940477
    4.042512466    0.021741863  -20.900719894  -46.751575667 -158.989682211
    4.056647345    0.021741863  -21.260196235   -5.266230819 -169.342518399
    4.070782225    0.021741863  -21.133450896   18.255943228 -173.001424592
    4.084917105    0.021741863  -20.927548834    3.387201406 -173.261858155
    4.099051984    0.021741863  -21.244384586  -54.453144850 -174.225859065
    4.113186864    0.021741863  -22.578545208 -135.197501643 -178.852378980
    4.127321743    0.021741863  -25.006437770 -203.332171233 -188.478065028
    4.141456623    0.021741863  -28.136735797 -232.474280180 -203.201904237
    4.155591502    0.021741863  -31.379765623 -220.950021086 -222.538994945
    4.169726382    0.021741863  -34.290554023 -189.994126311 -245.608193882
    4.183861261    0.021741863  -36.757174485 -160.214627082 -271.129065181
    4.197996141    0.021741863  -38.846331306 -135.434871658 -297.139878448
    4.212131020    0.021741863  -40.557024385 -104.611698340 -321.287582318
    4.226265900    0.021741863  -41.742377004  -62.243754582 -341.353061773
    4.240400780    0.021741863  -42.305902241  -19.481555138 -356.375743268
    4.254535659    0.021741863  -42.399429999    1.093298777 -366.942022684
    4.268670539    0.021741863  -42.440312178  -12.311622053 -374.805990319
    4.282805418    0.021741863  -42.870231094  -50.900431302 -381.864984180
    4.296940298    0.021741863  -43.897921415  -93.049184581 -389.305510978
    4.311075177    0.021741863  -45.431613157 -120.990993642 -396.658930047
    4.325210057    0.021741863  -47.215610668 -128.546897565 -401.483047317
    4.339344936    0.021741863  -48.989949428 -121.369490680 -399.733725445
    4.353479816    0.021741863  -50.622883408 -110.306985644 -388.373694366
    4.367614695    0.021741863  -52.154615659 -108.770021630 -367.989255734
    4.381749575    0.021741863  -53.782220984 -125.113438471 -343.975135101
    4.395884455    0.021741863  -55.747873554 -154.561020414 -324.126394619
    4.410019334    0.021741863  -58.115742187 -177.306655523 -313.833685178
    4.424154214    0.021741863  -60.602531714 -167.189987230 -312.693067676
    4.438289093    0.021741863  -62.609129825 -108.944216839 -315.302948468
    4.452423973    0.021741863  -63.483891215  -10.397640267 -315.562897044
    4.466558852    0.021741863  -62.855158783   96.926624813 -310.824070148
    4.480693732    0.021741863  -60.880312082  173.939055452 -302.869021684
    4.494828611    0.021741863  -58.206202077  194.093897323 -295.370451626
    4.508963491    0.021741863  -55.663282509  157.405720217 -290.068158081
    4.523098370    0.021741863  -53.889771447   91.221552283 -285.857845347
    4.537233250    0.021741863  -53.048170410   30.613110871 -279.910758911
    4.551368130    0.021741863  -52.884309030   -2.602167930 -270.600643641
    4.565503009    0.021741863  -53.015365387  -14.421217207 -258.713923841
    4.579637889    0.021741863  -53.296589833  -28.544692512 -247.122966135
    4.593772768    0.021741863  -53.926744672  -65.355979876 -238.986868953
    4.607907648    0.021741863  -55.239889780 -123.152280703 -235.813127384
    4.622042527    0.021741863  -57.395967830 -180.001670393 -236.398336359
    4.636177407    0.021741863  -60.188978861 -210.272504483 -236.823601138
    4.650312286    0.021741863  -63.135291566 -200.336087483 -232.548835101
    4.664447166    0.021741863  -65.682435287 -155.263737075 -221.076276911
    4.678582045    0.021741863  -67.412566280  -87.117533806 -203.734872981
    4.692716925    0.021741863  -68.094751157   -9.127441265 -185.256081917
    4.706851805    0.021741863  -67.674576430   67.231278518 -170.516272152
    4.720986684    0.021741863  -66.262573310  128.182514343 -161.343351814
    4.735121564    0.021741863  -64.190667174  157.058295446 -155.533189877
    4.749256443    0.021741863  -62.040810040  137.833730401 -149.197454415
    4.763391323    0.021741863  -60.552102874   64.546207148 -140.182110411
    4.777526202    0.021741863  -60.399848738  -46.887754843 -129.648407495
    4.791661082    0.021741863  -61.869813644 -157.622569285 -120.518390907
    4.805795961    0.021741863  -64.630365750 -222.833782880 -114.518215149
    4.819930841    0.021741863  -67.797109131 -212.523573885 -110.970837910
    4.834065720    0.021741863  -70.299095857 -132.998957636 -107.694538332
    4.848200600    0.021741863  -71.411489538  -24.676017728 -103.075092679
    4.862335480    0.021741863  -71.116063076   57.456689013  -96.670300814
    4.876470359    0.021741863  -70.100602255   72.820740590  -88.334758052
    4.890605239    0.021741863  -69.393089060   16.543819032  -77.415990045
    4.904740118    0.021741863  -69.816889844  -79.583505247  -63.342252021
    4.918874998    0.021741863  -71.605506922 -169.330960227  -47.130415888
    4.933009877    0.021741863  -74.394255658 -216.503348495  -32.492130939
    4.947144757    0.021741863  -77.491129925 -214.437090519  -24.491011342
    4.961279636    0.021741863  -80.290571232 -178.179733729  -26.493818626
    4.975414516    0.021741863  -82.461851014 -128.506992315  -37.421631126
    4.989549395    0.021741863  -83.915154715  -78.725168461  -51.305891291
    5.003684275    0.021741863  -84.690366442  -32.197051994  -60.296409724
    5.017819155    0.021741863  -84.854321146    6.537617404  -58.456543581
    5.031954034    0.021741863  -84.575512555   29.178120579  -45.021295665
    5.046088914    0.021741863  -84.128043311   29.979196392  -24.163483807
    5.060223793    0.021741863  -83.791342623   16.207895804   -2.073570112
    5.074358673    0.021741863  -83.648717182    6.009668320   16.488188644
    5.088493552    0.021741863  -83.527358534   13.711369024   30.630954210
    5.102628432    0.021741863  -83.188582726   33.882410873   42.671236090
    5.116763311    0.021741863  -82.618661420   42.274090799   55.687324964
    5.130898191    0.021741863  -82.147025363   17.792022213   70.934107401
    5.145033070    0.021741863  -82.235854102  -33.785300193   87.164246764
    5.159167950    0.021741863  -83.088376820  -84.359131508  102.001402271
    5.173302830    0.021741863  -84.466116187 -105.402068437  114.333732043
    5.187437709    0.021741863  -85.885304126  -91.623645954  125.581194843
    5.201572589    0.021741863  -86.956212880  -59.637853047  138.737058401
    5.215707468    0.021741863  -87.567190297  -29.477116944  156.282146126
    5.229842348    0.021741863  -87.797889711   -3.101485977  178.320255691
    5.243977227    0.021741863  -87.612542172   31.623550137  201.824447879
    5.258112107    0.021741863  -86.772927926   90.814538467  221.851177220
    5.272246986    0.021741863  -84.898196643  177.576086973  233.607821447
    5.286381866    0.021741863  -81.688009147  275.988152127  234.356369283
    5.300516745    0.021741863  -77.152442145  360.996370203  224.954991179
    5.314651625    0.021741863  -71.664384488  407.140915289  209.181499445
    5.328786505    0.021741863  -65.894486311  398.240355255  192.286596232
    5.342921384    0.021741863  -60.669017178  330.921988941  179.070721694
    5.357056264    0.021741863  -56.780919245  210.719831560  172.908420712
    5.371191143    0.021741863  -54.894274526   50.244983316  175.622063671
    5.385326023    0.021741863  -55.448652343 -130.833627450  187.960282911
    5.399460902    0.021741863  -58.536809558 -301.686326947  209.462722725
    5.413595782    0.021741863  -63.728204544 -421.719493861  237.813204829
    5.427730661    0.021741863  -70.027138739 -453.319892470  268.944755937
    5.441865541    0.021741863  -76.048221498 -383.771629059  297.895047897
    5.456000420    0.021741863  -80.484623569 -234.901605775  320.838579263
    5.470135300    0.021741863  -82.528398591  -53.698351788  336.140003634
    5.484270180    0.021741863  -82.069268821  111.632294318  344.465603211
    5.498405059    0.021741863  -79.588272527  229.631589498  347.876281864
    5.512539939    0.021741863  -75.869222248  286.097924657  348.790949028
    5.526674818    0.021741863  -71.762440872  286.645590390  349.247891394
    5.540809698    0.021741863  -67.921953344  253.219241429  350.037946404
    5.554944577    0.021741863  -64.604957831  218.318300881  350.153206051
    5.569079457    0.021741863  -61.632949864  207.154914690  347.014694784
    5.583214336    0.021741863  -58.642200419  217.179467900  338.391424054
    5.597349216    0.021741863  -55.541179230  215.639808079  325.005089454
    5.611484095    0.021741863  -52.792007632  160.531736802  311.611438790
[truncated: 12,638,953 more chars]
