# Supplementary material for: Reactivity of shape-controlled crystals and metadynamics simulations locate the weak spots of alumina in water
Source: Nat Commun. 2019 Jul 17;10:3139. doi: 10.1038/s41467-019-10981-9 (PMC6637198; doi:10.1038/s41467-019-10981-9)
Supplement: Supplementary file 5 — Dataset2 [file 41467_2019_10981_MOESM5_ESM.txt]

#! FIELDS CNs CNw file.free der_CNs der_CNw
#! SET min_CNs 0.0843367
#! SET max_CNs 4.48646
#! SET nbins_CNs  313
#! SET periodic_CNs false
#! SET min_CNw 0.0252799
#! SET max_CNw 4.14055
#! SET nbins_CNw  292
#! SET periodic_CNw false
    0.084336700    0.025279900   -0.000000000   -0.000000000   -0.000000000
    0.098446070    0.025279900   -0.000000000   -0.000000000   -0.000000000
    0.112555439    0.025279900   -0.000000000   -0.000000000   -0.000000000
    0.126664809    0.025279900   -0.000000000   -0.000000000   -0.000000000
    0.140774178    0.025279900   -0.000000000   -0.000000000   -0.000000000
    0.154883548    0.025279900   -0.000000000   -0.000000000   -0.000000000
    0.168992917    0.025279900   -0.000000000   -0.000000000   -0.000000000
    0.183102287    0.025279900   -0.000000000   -0.000000000   -0.000000000
    0.197211656    0.025279900   -0.000000000   -0.000000000   -0.000000000
    0.211321026    0.025279900   -0.000000000   -0.000000000   -0.000000000
    0.225430396    0.025279900   -0.000000000   -0.000000000   -0.000000000
    0.239539765    0.025279900   -0.000000000   -0.000000000   -0.000000000
    0.253649135    0.025279900   -0.000000000   -0.000000000   -0.000000000
    0.267758504    0.025279900   -0.000000000   -0.000000000   -0.000000000
    0.281867874    0.025279900   -0.000000000   -0.000000000   -0.000000000
    0.295977243    0.025279900   -0.000000000   -0.000000000   -0.000000000
    0.310086613    0.025279900   -0.000000000   -0.000000000   -0.000000000
    0.324195982    0.025279900   -0.000000000   -0.000000000   -0.000000000
    0.338305352    0.025279900   -0.000000000   -0.000000000   -0.000000000
    0.352414721    0.025279900   -0.000000000   -0.000000000   -0.000000000
    0.366524091    0.025279900   -0.000000000   -0.000000000   -0.000000000
    0.380633461    0.025279900   -0.000000000   -0.000000000   -0.000000000
    0.394742830    0.025279900   -0.000000000   -0.000000000   -0.000000000
    0.408852200    0.025279900   -0.000000000   -0.000000000   -0.000000000
    0.422961569    0.025279900   -0.000000000   -0.000000000   -0.000000000
    0.437070939    0.025279900   -0.000000000   -0.000000000   -0.000000000
    0.451180308    0.025279900   -0.000000000   -0.000000000   -0.000000000
    0.465289678    0.025279900   -0.000000000   -0.000000000   -0.000000000
    0.479399047    0.025279900   -0.000000000   -0.000000000   -0.000000000
    0.493508417    0.025279900   -0.000000000   -0.000000000   -0.000000000
    0.507617787    0.025279900   -0.000000000   -0.000000000   -0.000000000
    0.521727156    0.025279900   -0.000000000   -0.000000000   -0.000000000
    0.535836526    0.025279900   -0.000000000   -0.000000000   -0.000000000
    0.549945895    0.025279900   -0.000000000   -0.000000000   -0.000000000
    0.564055265    0.025279900   -0.000000000   -0.000000000   -0.000000000
    0.578164634    0.025279900   -0.000000000   -0.000000000   -0.000000000
    0.592274004    0.025279900   -0.000000000   -0.000000000   -0.000000000
    0.606383373    0.025279900   -0.000000000   -0.000000000   -0.000000000
    0.620492743    0.025279900   -0.000000000   -0.000000000   -0.000000000
    0.634602113    0.025279900   -0.000000000   -0.000000000   -0.000000000
    0.648711482    0.025279900   -0.000000000   -0.000000000   -0.000000000
    0.662820852    0.025279900   -0.000000000   -0.000000000   -0.000000000
    0.676930221    0.025279900   -0.000000000   -0.000000000   -0.000000000
    0.691039591    0.025279900   -0.000000000   -0.000000000   -0.000000000
    0.705148960    0.025279900   -0.000000000   -0.000000000   -0.000000000
    0.719258330    0.025279900   -0.000000000   -0.000000000   -0.000000000
    0.733367699    0.025279900   -0.000000000   -0.000000000   -0.000000000
    0.747477069    0.025279900   -0.000000000   -0.000000000   -0.000000000
    0.761586438    0.025279900   -0.000000000   -0.000000000   -0.000000000
    0.775695808    0.025279900   -0.000000000   -0.000000000   -0.000000000
    0.789805178    0.025279900   -0.000000000   -0.000000000   -0.000000000
    0.803914547    0.025279900   -0.000000000   -0.000000000   -0.000000000
    0.818023917    0.025279900   -0.000000000   -0.000000000   -0.000000000
    0.832133286    0.025279900   -0.000000000   -0.000000000   -0.000000000
    0.846242656    0.025279900   -0.000000000   -0.000000000   -0.000000000
    0.860352025    0.025279900   -0.000000000   -0.000000000   -0.000000000
    0.874461395    0.025279900   -0.000000000   -0.000000000   -0.000000000
    0.888570764    0.025279900   -0.000000000   -0.000000000   -0.000000000
    0.902680134    0.025279900   -0.000000000   -0.000000000   -0.000000000
    0.916789504    0.025279900   -0.000000000   -0.000000000   -0.000000000
    0.930898873    0.025279900   -0.000000000   -0.000000000   -0.000000000
    0.945008243    0.025279900   -0.000000000   -0.000000000   -0.000000000
    0.959117612    0.025279900   -0.000000000   -0.000000000   -0.000000000
    0.973226982    0.025279900   -0.000000000   -0.000000000   -0.000000000
    0.987336351    0.025279900   -0.000000000   -0.000000000   -0.000000000
    1.001445721    0.025279900   -0.000000000   -0.000000000   -0.000000000
    1.015555090    0.025279900   -0.000000000   -0.000000000   -0.000000000
    1.029664460    0.025279900   -0.000000000   -0.000000000   -0.000000000
    1.043773829    0.025279900   -0.000000000   -0.000000000   -0.000000000
    1.057883199    0.025279900   -0.000000000   -0.000000000   -0.000000000
    1.071992569    0.025279900   -0.000000000   -0.000000000   -0.000000000
    1.086101938    0.025279900   -0.000000000   -0.000000000   -0.000000000
    1.100211308    0.025279900   -0.000000000   -0.000000000   -0.000000000
    1.114320677    0.025279900   -0.000000000   -0.000000000   -0.000000000
    1.128430047    0.025279900   -0.000000000   -0.000000000   -0.000000000
    1.142539416    0.025279900   -0.000000000   -0.000000000   -0.000000000
    1.156648786    0.025279900   -0.000000000   -0.000000000   -0.000000000
    1.170758155    0.025279900   -0.000000000   -0.000000000   -0.000000000
    1.184867525    0.025279900   -0.000000000   -0.000000000   -0.000000000
    1.198976895    0.025279900   -0.000000000   -0.000000000   -0.000000000
    1.213086264    0.025279900   -0.000000000   -0.000000000   -0.000000000
    1.227195634    0.025279900   -0.000000000   -0.000000000   -0.000000000
    1.241305003    0.025279900   -0.000000000   -0.000000000   -0.000000000
    1.255414373    0.025279900   -0.000000000   -0.000000000   -0.000000000
    1.269523742    0.025279900   -0.000000000   -0.000000000   -0.000000000
    1.283633112    0.025279900   -0.000000000   -0.000000000   -0.000000000
    1.297742481    0.025279900   -0.000000000   -0.000000000   -0.000000000
    1.311851851    0.025279900   -0.000000000   -0.000000000   -0.000000000
    1.325961221    0.025279900   -0.000000000   -0.000000000   -0.000000000
    1.340070590    0.025279900   -0.000000000   -0.000000000   -0.000000000
    1.354179960    0.025279900   -0.000000000   -0.000000000   -0.000000000
    1.368289329    0.025279900   -0.000000000   -0.000000000   -0.000000000
    1.382398699    0.025279900   -0.000000000   -0.000000000   -0.000000000
    1.396508068    0.025279900   -0.000000000   -0.000000000   -0.000000000
    1.410617438    0.025279900   -0.000000000   -0.000000000   -0.000000000
    1.424726807    0.025279900   -0.000000000   -0.000000000   -0.000000000
    1.438836177    0.025279900   -0.000000000   -0.000000000   -0.000000000
    1.452945546    0.025279900   -0.000000000   -0.000000000   -0.000000000
    1.467054916    0.025279900   -0.000000000   -0.000000000   -0.000000000
    1.481164286    0.025279900   -0.000000000   -0.000000000   -0.000000000
    1.495273655    0.025279900   -0.000000000   -0.000000000   -0.000000000
    1.509383025    0.025279900   -0.000000000   -0.000000000   -0.000000000
    1.523492394    0.025279900   -0.000000000   -0.000000000   -0.000000000
    1.537601764    0.025279900   -0.000000000   -0.000000000   -0.000000000
    1.551711133    0.025279900   -0.000000000   -0.000000000   -0.000000000
    1.565820503    0.025279900   -0.000000000   -0.000000000   -0.000000000
    1.579929872    0.025279900   -0.000000000   -0.000000000   -0.000000000
    1.594039242    0.025279900   -0.000000000   -0.000000000   -0.000000000
    1.608148612    0.025279900   -0.000000000   -0.000000000   -0.000000000
    1.622257981    0.025279900   -0.000000000   -0.000000000   -0.000000000
    1.636367351    0.025279900   -0.000000000   -0.000000000   -0.000000000
    1.650476720    0.025279900   -0.000000000   -0.000000000   -0.000000000
    1.664586090    0.025279900   -0.000000000   -0.000000000   -0.000000000
    1.678695459    0.025279900   -0.000000000   -0.000000000   -0.000000000
    1.692804829    0.025279900   -0.000000000   -0.000000000   -0.000000000
    1.706914198    0.025279900   -0.000000000   -0.000000000   -0.000000000
    1.721023568    0.025279900   -0.000000000   -0.000000000   -0.000000000
    1.735132938    0.025279900   -0.000000000   -0.000000000   -0.000000000
    1.749242307    0.025279900   -0.000000000   -0.000000000   -0.000000000
    1.763351677    0.025279900   -0.000000000   -0.000000000   -0.000000000
    1.777461046    0.025279900   -0.000000000   -0.000000000   -0.000000000
    1.791570416    0.025279900   -0.000000000   -0.000000000   -0.000000000
    1.805679785    0.025279900   -0.000000000   -0.000000000   -0.000000000
    1.819789155    0.025279900   -0.000000000   -0.000000000   -0.000000000
    1.833898524    0.025279900   -0.000000000   -0.000000000   -0.000000000
    1.848007894    0.025279900   -0.000000000   -0.000000000   -0.000000000
    1.862117263    0.025279900   -0.000000000   -0.000000000   -0.000000000
    1.876226633    0.025279900   -0.000000000   -0.000000000   -0.000000000
    1.890336003    0.025279900   -0.000000000   -0.000000000   -0.000000000
    1.904445372    0.025279900   -0.000000000   -0.000000000   -0.000000000
    1.918554742    0.025279900   -0.000000000   -0.000000000   -0.000000000
    1.932664111    0.025279900   -0.000000000   -0.000000000   -0.000000000
    1.946773481    0.025279900   -0.000000000   -0.000000000   -0.000000000
    1.960882850    0.025279900   -0.000000000   -0.000000000   -0.000000000
    1.974992220    0.025279900   -0.000000000   -0.000000000   -0.000000000
    1.989101589    0.025279900   -0.000000000   -0.000000000   -0.000000000
    2.003210959    0.025279900   -0.000000000   -0.000000000   -0.000000000
    2.017320329    0.025279900   -0.000000000   -0.000000000   -0.000000000
    2.031429698    0.025279900   -0.000000000   -0.000000000   -0.000000000
    2.045539068    0.025279900   -0.000000000   -0.000000000   -0.000000000
    2.059648437    0.025279900   -0.000000000   -0.000000000   -0.000000000
    2.073757807    0.025279900   -0.000000000   -0.000000000   -0.000000000
    2.087867176    0.025279900   -0.000000000   -0.000000000   -0.000000000
    2.101976546    0.025279900   -0.000000000   -0.000000000   -0.000000000
    2.116085915    0.025279900   -0.000000000   -0.000000000   -0.000000000
    2.130195285    0.025279900   -0.000000000   -0.000000000   -0.000000000
    2.144304654    0.025279900   -0.000000000   -0.000000000   -0.000000000
    2.158414024    0.025279900   -0.000000000   -0.000000000   -0.000000000
    2.172523394    0.025279900   -0.000000000   -0.000000000   -0.000000000
    2.186632763    0.025279900   -0.000000000   -0.000000000   -0.000000000
    2.200742133    0.025279900   -0.000000000   -0.000000000   -0.000000000
    2.214851502    0.025279900   -0.000000000   -0.000000000   -0.000000000
    2.228960872    0.025279900   -0.000000000   -0.000000000   -0.000000000
    2.243070241    0.025279900   -0.000000000   -0.000000000   -0.000000000
    2.257179611    0.025279900   -0.000000000   -0.000000000   -0.000000000
    2.271288980    0.025279900   -0.000000000   -0.000000000   -0.000000000
    2.285398350    0.025279900   -0.000000000   -0.000000000   -0.000000000
    2.299507720    0.025279900   -0.000000000   -0.000000000   -0.000000000
    2.313617089    0.025279900   -0.000000000   -0.000000000   -0.000000000
    2.327726459    0.025279900   -0.000000000   -0.000000000   -0.000000000
    2.341835828    0.025279900   -0.000000000   -0.000000000   -0.000000000
    2.355945198    0.025279900   -0.000000000   -0.000000000   -0.000000000
    2.370054567    0.025279900   -0.000000000   -0.000000000   -0.000000000
    2.384163937    0.025279900   -0.000000000   -0.000000000   -0.000000000
    2.398273306    0.025279900   -0.000000000   -0.000000000   -0.000000000
    2.412382676    0.025279900   -0.000000000   -0.000000000   -0.000000000
    2.426492046    0.025279900   -0.000000000   -0.000000000   -0.000000000
    2.440601415    0.025279900   -0.000000000   -0.000000000   -0.000000000
    2.454710785    0.025279900   -0.000000000   -0.000000000   -0.000000000
    2.468820154    0.025279900   -0.000000000   -0.000000000   -0.000000000
    2.482929524    0.025279900   -0.000000000   -0.000000000   -0.000000000
    2.497038893    0.025279900   -0.000000000   -0.000000000   -0.000000000
    2.511148263    0.025279900   -0.000000000   -0.000000000   -0.000000000
    2.525257632    0.025279900   -0.000000000   -0.000000000   -0.000000000
    2.539367002    0.025279900   -0.000000000   -0.000000000   -0.000000000
    2.553476371    0.025279900   -0.000000000   -0.000000000   -0.000000000
    2.567585741    0.025279900   -0.000000000   -0.000000000   -0.000000000
    2.581695111    0.025279900   -0.000000000   -0.000000000   -0.000000000
    2.595804480    0.025279900   -0.000000000   -0.000000000   -0.000000000
    2.609913850    0.025279900   -0.000000000   -0.000000000   -0.000000000
    2.624023219    0.025279900   -0.000000000   -0.000000000   -0.000000000
    2.638132589    0.025279900   -0.000000000   -0.000000000   -0.000000000
    2.652241958    0.025279900   -0.000000000   -0.000000000   -0.000000000
    2.666351328    0.025279900   -0.000000000   -0.000000000   -0.000000000
    2.680460697    0.025279900   -0.000000000   -0.000000000   -0.000000000
    2.694570067    0.025279900   -0.000000000   -0.000000000   -0.000000000
    2.708679437    0.025279900   -0.000000000   -0.000000000   -0.000000000
    2.722788806    0.025279900   -0.000000000   -0.000000000   -0.000000000
    2.736898176    0.025279900   -0.000000000   -0.000000000   -0.000000000
    2.751007545    0.025279900   -0.000000000   -0.000000000   -0.000000000
    2.765116915    0.025279900   -0.000000000   -0.000000000   -0.000000000
    2.779226284    0.025279900   -0.000000000   -0.000000000   -0.000000000
    2.793335654    0.025279900   -0.000000000   -0.000000000   -0.000000000
    2.807445023    0.025279900   -0.000000000   -0.000000000   -0.000000000
    2.821554393    0.025279900   -0.000000000   -0.000000000   -0.000000000
    2.835663763    0.025279900   -0.000000000   -0.000000000   -0.000000000
    2.849773132    0.025279900   -0.000000000   -0.000000000   -0.000000000
    2.863882502    0.025279900   -0.000000000   -0.000000000   -0.000000000
    2.877991871    0.025279900   -0.000000000   -0.000000000   -0.000000000
    2.892101241    0.025279900   -0.000000000   -0.000000000   -0.000000000
    2.906210610    0.025279900   -0.000000000   -0.000000000   -0.000000000
    2.920319980    0.025279900   -0.000000000   -0.000000000   -0.000000000
    2.934429349    0.025279900   -0.000000776   -0.000078876   -0.000071927
    2.948538719    0.025279900   -0.000003843   -0.000365057   -0.000354946
    2.962648088    0.025279900   -0.000014013   -0.001214187   -0.001295040
    2.976757458    0.025279900   -0.000044819   -0.003503163   -0.004141203
    2.990866828    0.025279900   -0.000127202   -0.008866969   -0.011751203
    3.004976197    0.025279900   -0.000320488   -0.019640735   -0.029603729
    3.019085567    0.025279900   -0.000717978   -0.038015367   -0.066315666
    3.033194936    0.025279900   -0.001430292   -0.063916347   -0.132106268
    3.047304306    0.025279900   -0.002536638   -0.092675174   -0.234313082
    3.061413675    0.025279900   -0.004014503   -0.114756001   -0.370880966
    3.075523045    0.025279900   -0.005693290   -0.119701929   -0.526059260
    3.089632414    0.025279900   -0.007290460   -0.103414573   -0.673658726
    3.103741784    0.025279900   -0.008546131   -0.073562245   -0.789401172
    3.117851154    0.025279900   -0.009380816   -0.046708971   -0.865493864
    3.131960523    0.025279900   -0.009945638   -0.036624140   -0.915451262
    3.146069893    0.025279900   -0.010490412   -0.042113207   -0.962244357
    3.160179262    0.025279900   -0.011125685   -0.045693227   -1.016601682
    3.174288632    0.025279900   -0.011670007   -0.026437561   -1.062868104
    3.188398001    0.025279900   -0.011727972    0.022600043   -1.065775386
    3.202507371    0.025279900   -0.010957157    0.087170712   -0.994478258
    3.216616740    0.025279900   -0.009319353    0.141064931   -0.845365433
    3.230726110    0.025279900   -0.007126602    0.163673872   -0.646406860
    3.244835479    0.025279900   -0.004866555    0.151568974   -0.441512542
    3.258944849    0.025279900   -0.002955921    0.116735792   -0.268287385
    3.273054219    0.025279900   -0.001593568    0.076369375   -0.144721825
    3.287163588    0.025279900   -0.000762674    0.043061776   -0.069309240
    3.301272958    0.025279900   -0.000323640    0.021052413   -0.029435576
    3.315382327    0.025279900   -0.000121651    0.008959913   -0.011074298
    3.329491697    0.025279900   -0.000040495    0.003331601   -0.003689954
    3.343601066    0.025279900   -0.000010751    0.000966191   -0.000980554
    3.357710436    0.025279900   -0.000000842    0.000080756   -0.000082722
    3.371819805    0.025279900   -0.000000000   -0.000000000   -0.000000000
    3.385929175    0.025279900   -0.000000000   -0.000000000   -0.000000000
    3.400038545    0.025279900   -0.000000000   -0.000000000   -0.000000000
    3.414147914    0.025279900   -0.000000000   -0.000000000   -0.000000000
    3.428257284    0.025279900   -0.000000000   -0.000000000   -0.000000000
    3.442366653    0.025279900   -0.000000000   -0.000000000   -0.000000000
    3.456476023    0.025279900   -0.000000000   -0.000000000   -0.000000000
    3.470585392    0.025279900   -0.000000000   -0.000000000   -0.000000000
    3.484694762    0.025279900   -0.000000000   -0.000000000   -0.000000000
    3.498804131    0.025279900   -0.000000000   -0.000000000   -0.000000000
    3.512913501    0.025279900   -0.000000000   -0.000000000   -0.000000000
    3.527022871    0.025279900   -0.000000000   -0.000000000   -0.000000000
    3.541132240    0.025279900   -0.000000000   -0.000000000   -0.000000000
    3.555241610    0.025279900   -0.000000000   -0.000000000   -0.000000000
    3.569350979    0.025279900   -0.000000000   -0.000000000   -0.000000000
    3.583460349    0.025279900   -0.000000000   -0.000000000   -0.000000000
    3.597569718    0.025279900   -0.000000000   -0.000000000   -0.000000000
    3.611679088    0.025279900   -0.000000000   -0.000000000   -0.000000000
    3.625788457    0.025279900   -0.000000000   -0.000000000   -0.000000000
    3.639897827    0.025279900   -0.000000000   -0.000000000   -0.000000000
    3.654007196    0.025279900   -0.000000000   -0.000000000   -0.000000000
    3.668116566    0.025279900   -0.000000000   -0.000000000   -0.000000000
    3.682225936    0.025279900   -0.000000000   -0.000000000   -0.000000000
    3.696335305    0.025279900   -0.000000000   -0.000000000   -0.000000000
    3.710444675    0.025279900   -0.000000000   -0.000000000   -0.000000000
    3.724554044    0.025279900   -0.000000000   -0.000000000   -0.000000000
    3.738663414    0.025279900   -0.000000000   -0.000000000   -0.000000000
    3.752772783    0.025279900   -0.000000000   -0.000000000   -0.000000000
    3.766882153    0.025279900   -0.000000000   -0.000000000   -0.000000000
    3.780991522    0.025279900   -0.000000000   -0.000000000   -0.000000000
    3.795100892    0.025279900   -0.000000000   -0.000000000   -0.000000000
    3.809210262    0.025279900   -0.000000000   -0.000000000   -0.000000000
    3.823319631    0.025279900   -0.000000000   -0.000000000   -0.000000000
    3.837429001    0.025279900   -0.000000000   -0.000000000   -0.000000000
    3.851538370    0.025279900   -0.000000000   -0.000000000   -0.000000000
    3.865647740    0.025279900   -0.000000000   -0.000000000   -0.000000000
    3.879757109    0.025279900   -0.000000000   -0.000000000   -0.000000000
    3.893866479    0.025279900   -0.000000000   -0.000000000   -0.000000000
    3.907975848    0.025279900   -0.000000000   -0.000000000   -0.000000000
    3.922085218    0.025279900   -0.000000000   -0.000000000   -0.000000000
    3.936194588    0.025279900   -0.000000000   -0.000000000   -0.000000000
    3.950303957    0.025279900   -0.000000000   -0.000000000   -0.000000000
    3.964413327    0.025279900   -0.000000000   -0.000000000   -0.000000000
    3.978522696    0.025279900   -0.000000000   -0.000000000   -0.000000000
    3.992632066    0.025279900   -0.000000000   -0.000000000   -0.000000000
    4.006741435    0.025279900   -0.000000000   -0.000000000   -0.000000000
    4.020850805    0.025279900   -0.000000000   -0.000000000   -0.000000000
    4.034960174    0.025279900   -0.000000000   -0.000000000   -0.000000000
    4.049069544    0.025279900   -0.000000000   -0.000000000   -0.000000000
    4.063178913    0.025279900   -0.000000000   -0.000000000   -0.000000000
    4.077288283    0.025279900   -0.000000000   -0.000000000   -0.000000000
    4.091397653    0.025279900   -0.000000000   -0.000000000   -0.000000000
    4.105507022    0.025279900   -0.000000000   -0.000000000   -0.000000000
    4.119616392    0.025279900   -0.000000000   -0.000000000   -0.000000000
    4.133725761    0.025279900   -0.000000000   -0.000000000   -0.000000000
    4.147835131    0.025279900   -0.000000000   -0.000000000   -0.000000000
    4.161944500    0.025279900   -0.000000000   -0.000000000   -0.000000000
    4.176053870    0.025279900   -0.000000000   -0.000000000   -0.000000000
    4.190163239    0.025279900   -0.000000000   -0.000000000   -0.000000000
    4.204272609    0.025279900   -0.000000000   -0.000000000   -0.000000000
    4.218381979    0.025279900   -0.000000000   -0.000000000   -0.000000000
    4.232491348    0.025279900   -0.000000000   -0.000000000   -0.000000000
    4.246600718    0.025279900   -0.000000000   -0.000000000   -0.000000000
    4.260710087    0.025279900   -0.000000000   -0.000000000   -0.000000000
    4.274819457    0.025279900   -0.000000000   -0.000000000   -0.000000000
    4.288928826    0.025279900   -0.000000000   -0.000000000   -0.000000000
    4.303038196    0.025279900   -0.000000000   -0.000000000   -0.000000000
    4.317147565    0.025279900   -0.000000000   -0.000000000   -0.000000000
    4.331256935    0.025279900   -0.000000000   -0.000000000   -0.000000000
    4.345366304    0.025279900   -0.000000000   -0.000000000   -0.000000000
    4.359475674    0.025279900   -0.000000000   -0.000000000   -0.000000000
    4.373585044    0.025279900   -0.000000000   -0.000000000   -0.000000000
    4.387694413    0.025279900   -0.000000000   -0.000000000   -0.000000000
    4.401803783    0.025279900   -0.000000000   -0.000000000   -0.000000000
    4.415913152    0.025279900   -0.000000000   -0.000000000   -0.000000000
    4.430022522    0.025279900   -0.000000000   -0.000000000   -0.000000000
    4.444131891    0.025279900   -0.000000000   -0.000000000   -0.000000000
    4.458241261    0.025279900   -0.000000000   -0.000000000   -0.000000000
    4.472350630    0.025279900   -0.000000000   -0.000000000   -0.000000000
    4.486460000    0.025279900   -0.000000000   -0.000000000   -0.000000000

    0.084336700    0.039421722   -0.000000000   -0.000000000   -0.000000000
    0.098446070    0.039421722   -0.000000000   -0.000000000   -0.000000000
    0.112555439    0.039421722   -0.000000000   -0.000000000   -0.000000000
    0.126664809    0.039421722   -0.000000000   -0.000000000   -0.000000000
    0.140774178    0.039421722   -0.000000000   -0.000000000   -0.000000000
    0.154883548    0.039421722   -0.000000000   -0.000000000   -0.000000000
    0.168992917    0.039421722   -0.000000000   -0.000000000   -0.000000000
    0.183102287    0.039421722   -0.000000000   -0.000000000   -0.000000000
    0.197211656    0.039421722   -0.000000000   -0.000000000   -0.000000000
    0.211321026    0.039421722   -0.000000000   -0.000000000   -0.000000000
    0.225430396    0.039421722   -0.000000000   -0.000000000   -0.000000000
    0.239539765    0.039421722   -0.000000000   -0.000000000   -0.000000000
    0.253649135    0.039421722   -0.000000000   -0.000000000   -0.000000000
    0.267758504    0.039421722   -0.000000000   -0.000000000   -0.000000000
    0.281867874    0.039421722   -0.000000000   -0.000000000   -0.000000000
    0.295977243    0.039421722   -0.000000000   -0.000000000   -0.000000000
    0.310086613    0.039421722   -0.000000000   -0.000000000   -0.000000000
    0.324195982    0.039421722   -0.000000000   -0.000000000   -0.000000000
    0.338305352    0.039421722   -0.000000000   -0.000000000   -0.000000000
    0.352414721    0.039421722   -0.000000000   -0.000000000   -0.000000000
    0.366524091    0.039421722   -0.000000000   -0.000000000   -0.000000000
    0.380633461    0.039421722   -0.000000000   -0.000000000   -0.000000000
    0.394742830    0.039421722   -0.000000000   -0.000000000   -0.000000000
    0.408852200    0.039421722   -0.000000000   -0.000000000   -0.000000000
    0.422961569    0.039421722   -0.000000000   -0.000000000   -0.000000000
    0.437070939    0.039421722   -0.000000000   -0.000000000   -0.000000000
    0.451180308    0.039421722   -0.000000000   -0.000000000   -0.000000000
    0.465289678    0.039421722   -0.000000000   -0.000000000   -0.000000000
    0.479399047    0.039421722   -0.000000000   -0.000000000   -0.000000000
    0.493508417    0.039421722   -0.000000000   -0.000000000   -0.000000000
    0.507617787    0.039421722   -0.000000000   -0.000000000   -0.000000000
    0.521727156    0.039421722   -0.000000000   -0.000000000   -0.000000000
    0.535836526    0.039421722   -0.000000000   -0.000000000   -0.000000000
    0.549945895    0.039421722   -0.000000000   -0.000000000   -0.000000000
    0.564055265    0.039421722   -0.000000000   -0.000000000   -0.000000000
    0.578164634    0.039421722   -0.000000000   -0.000000000   -0.000000000
    0.592274004    0.039421722   -0.000000000   -0.000000000   -0.000000000
    0.606383373    0.039421722   -0.000000000   -0.000000000   -0.000000000
    0.620492743    0.039421722   -0.000000000   -0.000000000   -0.000000000
    0.634602113    0.039421722   -0.000000000   -0.000000000   -0.000000000
    0.648711482    0.039421722   -0.000000000   -0.000000000   -0.000000000
    0.662820852    0.039421722   -0.000000000   -0.000000000   -0.000000000
    0.676930221    0.039421722   -0.000000000   -0.000000000   -0.000000000
    0.691039591    0.039421722   -0.000000000   -0.000000000   -0.000000000
    0.705148960    0.039421722   -0.000000000   -0.000000000   -0.000000000
    0.719258330    0.039421722   -0.000000000   -0.000000000   -0.000000000
    0.733367699    0.039421722   -0.000000000   -0.000000000   -0.000000000
    0.747477069    0.039421722   -0.000000000   -0.000000000   -0.000000000
    0.761586438    0.039421722   -0.000000000   -0.000000000   -0.000000000
    0.775695808    0.039421722   -0.000000000   -0.000000000   -0.000000000
    0.789805178    0.039421722   -0.000000000   -0.000000000   -0.000000000
    0.803914547    0.039421722   -0.000000000   -0.000000000   -0.000000000
    0.818023917    0.039421722   -0.000000000   -0.000000000   -0.000000000
    0.832133286    0.039421722   -0.000000000   -0.000000000   -0.000000000
    0.846242656    0.039421722   -0.000000000   -0.000000000   -0.000000000
    0.860352025    0.039421722   -0.000000000   -0.000000000   -0.000000000
    0.874461395    0.039421722   -0.000000000   -0.000000000   -0.000000000
    0.888570764    0.039421722   -0.000000000   -0.000000000   -0.000000000
    0.902680134    0.039421722   -0.000000000   -0.000000000   -0.000000000
    0.916789504    0.039421722   -0.000000000   -0.000000000   -0.000000000
    0.930898873    0.039421722   -0.000000000   -0.000000000   -0.000000000
    0.945008243    0.039421722   -0.000000000   -0.000000000   -0.000000000
    0.959117612    0.039421722   -0.000000000   -0.000000000   -0.000000000
    0.973226982    0.039421722   -0.000000000   -0.000000000   -0.000000000
    0.987336351    0.039421722   -0.000000000   -0.000000000   -0.000000000
    1.001445721    0.039421722   -0.000000000   -0.000000000   -0.000000000
    1.015555090    0.039421722   -0.000000000   -0.000000000   -0.000000000
    1.029664460    0.039421722   -0.000000000   -0.000000000   -0.000000000
    1.043773829    0.039421722   -0.000000000   -0.000000000   -0.000000000
    1.057883199    0.039421722   -0.000000000   -0.000000000   -0.000000000
    1.071992569    0.039421722   -0.000000000   -0.000000000   -0.000000000
    1.086101938    0.039421722   -0.000000000   -0.000000000   -0.000000000
    1.100211308    0.039421722   -0.000000000   -0.000000000   -0.000000000
    1.114320677    0.039421722   -0.000000000   -0.000000000   -0.000000000
    1.128430047    0.039421722   -0.000000000   -0.000000000   -0.000000000
    1.142539416    0.039421722   -0.000000000   -0.000000000   -0.000000000
    1.156648786    0.039421722   -0.000000000   -0.000000000   -0.000000000
    1.170758155    0.039421722   -0.000000000   -0.000000000   -0.000000000
    1.184867525    0.039421722   -0.000000000   -0.000000000   -0.000000000
    1.198976895    0.039421722   -0.000000000   -0.000000000   -0.000000000
    1.213086264    0.039421722   -0.000000000   -0.000000000   -0.000000000
    1.227195634    0.039421722   -0.000000000   -0.000000000   -0.000000000
    1.241305003    0.039421722   -0.000000000   -0.000000000   -0.000000000
    1.255414373    0.039421722   -0.000000000   -0.000000000   -0.000000000
    1.269523742    0.039421722   -0.000000000   -0.000000000   -0.000000000
    1.283633112    0.039421722   -0.000000000   -0.000000000   -0.000000000
    1.297742481    0.039421722   -0.000000000   -0.000000000   -0.000000000
    1.311851851    0.039421722   -0.000000000   -0.000000000   -0.000000000
    1.325961221    0.039421722   -0.000000000   -0.000000000   -0.000000000
    1.340070590    0.039421722   -0.000000000   -0.000000000   -0.000000000
    1.354179960    0.039421722   -0.000000000   -0.000000000   -0.000000000
    1.368289329    0.039421722   -0.000000000   -0.000000000   -0.000000000
    1.382398699    0.039421722   -0.000000000   -0.000000000   -0.000000000
    1.396508068    0.039421722   -0.000000000   -0.000000000   -0.000000000
    1.410617438    0.039421722   -0.000000000   -0.000000000   -0.000000000
    1.424726807    0.039421722   -0.000000000   -0.000000000   -0.000000000
    1.438836177    0.039421722   -0.000000000   -0.000000000   -0.000000000
    1.452945546    0.039421722   -0.000000000   -0.000000000   -0.000000000
    1.467054916    0.039421722   -0.000000000   -0.000000000   -0.000000000
    1.481164286    0.039421722   -0.000000000   -0.000000000   -0.000000000
    1.495273655    0.039421722   -0.000000000   -0.000000000   -0.000000000
    1.509383025    0.039421722   -0.000000000   -0.000000000   -0.000000000
    1.523492394    0.039421722   -0.000000000   -0.000000000   -0.000000000
    1.537601764    0.039421722   -0.000000000   -0.000000000   -0.000000000
    1.551711133    0.039421722   -0.000000000   -0.000000000   -0.000000000
    1.565820503    0.039421722   -0.000000000   -0.000000000   -0.000000000
    1.579929872    0.039421722   -0.000000000   -0.000000000   -0.000000000
    1.594039242    0.039421722   -0.000000000   -0.000000000   -0.000000000
    1.608148612    0.039421722   -0.000000000   -0.000000000   -0.000000000
    1.622257981    0.039421722   -0.000000000   -0.000000000   -0.000000000
    1.636367351    0.039421722   -0.000000000   -0.000000000   -0.000000000
    1.650476720    0.039421722   -0.000000000   -0.000000000   -0.000000000
    1.664586090    0.039421722   -0.000000000   -0.000000000   -0.000000000
    1.678695459    0.039421722   -0.000000000   -0.000000000   -0.000000000
    1.692804829    0.039421722   -0.000000000   -0.000000000   -0.000000000
    1.706914198    0.039421722   -0.000000000   -0.000000000   -0.000000000
    1.721023568    0.039421722   -0.000000000   -0.000000000   -0.000000000
    1.735132938    0.039421722   -0.000000000   -0.000000000   -0.000000000
    1.749242307    0.039421722   -0.000000000   -0.000000000   -0.000000000
    1.763351677    0.039421722   -0.000000000   -0.000000000   -0.000000000
    1.777461046    0.039421722   -0.000000000   -0.000000000   -0.000000000
    1.791570416    0.039421722   -0.000000000   -0.000000000   -0.000000000
    1.805679785    0.039421722   -0.000000000   -0.000000000   -0.000000000
    1.819789155    0.039421722   -0.000000000   -0.000000000   -0.000000000
    1.833898524    0.039421722   -0.000000000   -0.000000000   -0.000000000
    1.848007894    0.039421722   -0.000000000   -0.000000000   -0.000000000
    1.862117263    0.039421722   -0.000000000   -0.000000000   -0.000000000
    1.876226633    0.039421722   -0.000000000   -0.000000000   -0.000000000
    1.890336003    0.039421722   -0.000000000   -0.000000000   -0.000000000
    1.904445372    0.039421722   -0.000000000   -0.000000000   -0.000000000
    1.918554742    0.039421722   -0.000000000   -0.000000000   -0.000000000
    1.932664111    0.039421722   -0.000000000   -0.000000000   -0.000000000
    1.946773481    0.039421722   -0.000000000   -0.000000000   -0.000000000
    1.960882850    0.039421722   -0.000000000   -0.000000000   -0.000000000
    1.974992220    0.039421722   -0.000000000   -0.000000000   -0.000000000
    1.989101589    0.039421722   -0.000000000   -0.000000000   -0.000000000
    2.003210959    0.039421722   -0.000000000   -0.000000000   -0.000000000
    2.017320329    0.039421722   -0.000000000   -0.000000000   -0.000000000
    2.031429698    0.039421722   -0.000000000   -0.000000000   -0.000000000
    2.045539068    0.039421722   -0.000000000   -0.000000000   -0.000000000
    2.059648437    0.039421722   -0.000000000   -0.000000000   -0.000000000
    2.073757807    0.039421722   -0.000000000   -0.000000000   -0.000000000
    2.087867176    0.039421722   -0.000000000   -0.000000000   -0.000000000
    2.101976546    0.039421722   -0.000000000   -0.000000000   -0.000000000
    2.116085915    0.039421722   -0.000000000   -0.000000000   -0.000000000
    2.130195285    0.039421722   -0.000000000   -0.000000000   -0.000000000
    2.144304654    0.039421722   -0.000000000   -0.000000000   -0.000000000
    2.158414024    0.039421722   -0.000000000   -0.000000000   -0.000000000
    2.172523394    0.039421722   -0.000000000   -0.000000000   -0.000000000
    2.186632763    0.039421722   -0.000000000   -0.000000000   -0.000000000
    2.200742133    0.039421722   -0.000000000   -0.000000000   -0.000000000
    2.214851502    0.039421722   -0.000000000   -0.000000000   -0.000000000
    2.228960872    0.039421722   -0.000000000   -0.000000000   -0.000000000
    2.243070241    0.039421722   -0.000000000   -0.000000000   -0.000000000
    2.257179611    0.039421722   -0.000000000   -0.000000000   -0.000000000
    2.271288980    0.039421722   -0.000000000   -0.000000000   -0.000000000
    2.285398350    0.039421722   -0.000000000   -0.000000000   -0.000000000
    2.299507720    0.039421722   -0.000000000   -0.000000000   -0.000000000
    2.313617089    0.039421722   -0.000000000   -0.000000000   -0.000000000
    2.327726459    0.039421722   -0.000000000   -0.000000000   -0.000000000
    2.341835828    0.039421722   -0.000000000   -0.000000000   -0.000000000
    2.355945198    0.039421722   -0.000000000   -0.000000000   -0.000000000
    2.370054567    0.039421722   -0.000000000   -0.000000000   -0.000000000
    2.384163937    0.039421722   -0.000000000   -0.000000000   -0.000000000
    2.398273306    0.039421722   -0.000000000   -0.000000000   -0.000000000
    2.412382676    0.039421722   -0.000000000   -0.000000000   -0.000000000
    2.426492046    0.039421722   -0.000000000   -0.000000000   -0.000000000
    2.440601415    0.039421722   -0.000000000   -0.000000000   -0.000000000
    2.454710785    0.039421722   -0.000000000   -0.000000000   -0.000000000
    2.468820154    0.039421722   -0.000000000   -0.000000000   -0.000000000
    2.482929524    0.039421722   -0.000000000   -0.000000000   -0.000000000
    2.497038893    0.039421722   -0.000000000   -0.000000000   -0.000000000
    2.511148263    0.039421722   -0.000000000   -0.000000000   -0.000000000
    2.525257632    0.039421722   -0.000000000   -0.000000000   -0.000000000
    2.539367002    0.039421722   -0.000000000   -0.000000000   -0.000000000
    2.553476371    0.039421722   -0.000000000   -0.000000000   -0.000000000
    2.567585741    0.039421722   -0.000000000   -0.000000000   -0.000000000
    2.581695111    0.039421722   -0.000000000   -0.000000000   -0.000000000
    2.595804480    0.039421722   -0.000000000   -0.000000000   -0.000000000
    2.609913850    0.039421722   -0.000000000   -0.000000000   -0.000000000
    2.624023219    0.039421722   -0.000000000   -0.000000000   -0.000000000
    2.638132589    0.039421722   -0.000000000   -0.000000000   -0.000000000
    2.652241958    0.039421722   -0.000000000   -0.000000000   -0.000000000
    2.666351328    0.039421722   -0.000000000   -0.000000000   -0.000000000
    2.680460697    0.039421722   -0.000000000   -0.000000000   -0.000000000
    2.694570067    0.039421722   -0.000000000   -0.000000000   -0.000000000
    2.708679437    0.039421722   -0.000000000   -0.000000000   -0.000000000
    2.722788806    0.039421722   -0.000000000   -0.000000000   -0.000000000
    2.736898176    0.039421722   -0.000000000   -0.000000000   -0.000000000
    2.751007545    0.039421722   -0.000000000   -0.000000000   -0.000000000
    2.765116915    0.039421722   -0.000000000   -0.000000000   -0.000000000
    2.779226284    0.039421722   -0.000000000   -0.000000000   -0.000000000
    2.793335654    0.039421722   -0.000000000   -0.000000000   -0.000000000
    2.807445023    0.039421722   -0.000000000   -0.000000000   -0.000000000
    2.821554393    0.039421722   -0.000000000   -0.000000000   -0.000000000
    2.835663763    0.039421722   -0.000000000   -0.000000000   -0.000000000
    2.849773132    0.039421722   -0.000000000   -0.000000000   -0.000000000
    2.863882502    0.039421722   -0.000000000   -0.000000000   -0.000000000
    2.877991871    0.039421722   -0.000000000   -0.000000000   -0.000000000
    2.892101241    0.039421722   -0.000000000   -0.000000000   -0.000000000
    2.906210610    0.039421722   -0.000000000   -0.000000000   -0.000000000
    2.920319980    0.039421722   -0.000000451   -0.000044898   -0.000044487
    2.934429349    0.039421722   -0.000004430   -0.000431428   -0.000396954
    2.948538719    0.039421722   -0.000019157   -0.001742342   -0.001687628
    2.962648088    0.039421722   -0.000066022   -0.005482936   -0.005779495
    2.976757458    0.039421722   -0.000201298   -0.015092731   -0.017510761
    2.990866828    0.039421722   -0.000547906   -0.036670169   -0.047387834
    3.004976197    0.039421722   -0.001330934   -0.078366829   -0.114509635
    3.019085567    0.039421722   -0.002889050   -0.147032938   -0.247411075
    3.033194936    0.039421722   -0.005603232   -0.240685922   -0.477921047
    3.047304306    0.039421722   -0.009718133   -0.341116714   -0.826143539
    3.061413675    0.039421722   -0.015101479   -0.414139061   -1.280352574
    3.075523045    0.039421722   -0.021105130   -0.424298047   -1.785632137
    3.089632414    0.039421722   -0.026715869   -0.359653389   -2.256594923
    3.103741784    0.039421722   -0.031031763   -0.248846334   -2.617070051
    3.117851154    0.039421722   -0.033794826   -0.149768123   -2.844409024
    3.131960523    0.039421722   -0.035543105   -0.109427942   -2.982409031
    3.146069893    0.039421722   -0.037148400   -0.123528496   -3.103578773
    3.160179262    0.039421722   -0.039009166   -0.132983156   -3.242760267
    3.174288632    0.039421722   -0.040540409   -0.067487980   -3.354686188
    3.188398001    0.039421722   -0.040439252    0.096249430   -3.334876036
    3.202507371    0.039421722   -0.037579121    0.310681177   -3.092211167
    3.216616740    0.039421722   -0.031848161    0.488428991   -2.617475754
    3.230726110    0.039421722   -0.024301159    0.560945536   -1.996225398
    3.244835479    0.039421722   -0.016574460    0.517133717   -1.361504439
    3.258944849    0.039421722   -0.010062452    0.397515395   -0.826856192
    3.273054219    0.039421722   -0.005425068    0.259888046   -0.446057385
    3.287163588    0.039421722   -0.002597391    0.146537217   -0.213716935
    3.301272958    0.039421722   -0.001103030    0.071683138   -0.090845088
    3.315382327    0.039421722   -0.000414769    0.030511304   -0.034191638
    3.329491697    0.039421722   -0.000138249    0.011360731   -0.011410211
    3.343601066    0.039421722   -0.000036757    0.003299090   -0.003038092
    3.357710436    0.039421722   -0.000003174    0.000304485   -0.000283843
    3.371819805    0.039421722   -0.000000000   -0.000000000   -0.000000000
    3.385929175    0.039421722   -0.000000000   -0.000000000   -0.000000000
    3.400038545    0.039421722   -0.000000000   -0.000000000   -0.000000000
    3.414147914    0.039421722   -0.000000000   -0.000000000   -0.000000000
    3.428257284    0.039421722   -0.000000000   -0.000000000   -0.000000000
    3.442366653    0.039421722   -0.000000000   -0.000000000   -0.000000000
    3.456476023    0.039421722   -0.000000000   -0.000000000   -0.000000000
    3.470585392    0.039421722   -0.000000000   -0.000000000   -0.000000000
    3.484694762    0.039421722   -0.000000000   -0.000000000   -0.000000000
    3.498804131    0.039421722   -0.000000000   -0.000000000   -0.000000000
    3.512913501    0.039421722   -0.000000000   -0.000000000   -0.000000000
    3.527022871    0.039421722   -0.000000000   -0.000000000   -0.000000000
    3.541132240    0.039421722   -0.000000000   -0.000000000   -0.000000000
    3.555241610    0.039421722   -0.000000000   -0.000000000   -0.000000000
    3.569350979    0.039421722   -0.000000000   -0.000000000   -0.000000000
    3.583460349    0.039421722   -0.000000000   -0.000000000   -0.000000000
    3.597569718    0.039421722   -0.000000000   -0.000000000   -0.000000000
    3.611679088    0.039421722   -0.000000000   -0.000000000   -0.000000000
    3.625788457    0.039421722   -0.000000000   -0.000000000   -0.000000000
    3.639897827    0.039421722   -0.000000000   -0.000000000   -0.000000000
    3.654007196    0.039421722   -0.000000000   -0.000000000   -0.000000000
    3.668116566    0.039421722   -0.000000000   -0.000000000   -0.000000000
    3.682225936    0.039421722   -0.000000000   -0.000000000   -0.000000000
    3.696335305    0.039421722   -0.000000000   -0.000000000   -0.000000000
    3.710444675    0.039421722   -0.000000000   -0.000000000   -0.000000000
    3.724554044    0.039421722   -0.000000000   -0.000000000   -0.000000000
    3.738663414    0.039421722   -0.000000000   -0.000000000   -0.000000000
    3.752772783    0.039421722   -0.000000000   -0.000000000   -0.000000000
    3.766882153    0.039421722   -0.000000000   -0.000000000   -0.000000000
    3.780991522    0.039421722   -0.000000000   -0.000000000   -0.000000000
    3.795100892    0.039421722   -0.000000000   -0.000000000   -0.000000000
    3.809210262    0.039421722   -0.000000000   -0.000000000   -0.000000000
    3.823319631    0.039421722   -0.000000000   -0.000000000   -0.000000000
    3.837429001    0.039421722   -0.000000000   -0.000000000   -0.000000000
    3.851538370    0.039421722   -0.000000000   -0.000000000   -0.000000000
    3.865647740    0.039421722   -0.000000000   -0.000000000   -0.000000000
    3.879757109    0.039421722   -0.000000000   -0.000000000   -0.000000000
    3.893866479    0.039421722   -0.000000000   -0.000000000   -0.000000000
    3.907975848    0.039421722   -0.000000000   -0.000000000   -0.000000000
    3.922085218    0.039421722   -0.000000000   -0.000000000   -0.000000000
    3.936194588    0.039421722   -0.000000000   -0.000000000   -0.000000000
    3.950303957    0.039421722   -0.000000000   -0.000000000   -0.000000000
    3.964413327    0.039421722   -0.000000000   -0.000000000   -0.000000000
    3.978522696    0.039421722   -0.000000000   -0.000000000   -0.000000000
    3.992632066    0.039421722   -0.000000000   -0.000000000   -0.000000000
    4.006741435    0.039421722   -0.000000000   -0.000000000   -0.000000000
    4.020850805    0.039421722   -0.000000000   -0.000000000   -0.000000000
    4.034960174    0.039421722   -0.000000000   -0.000000000   -0.000000000
    4.049069544    0.039421722   -0.000000000   -0.000000000   -0.000000000
    4.063178913    0.039421722   -0.000000000   -0.000000000   -0.000000000
    4.077288283    0.039421722   -0.000000000   -0.000000000   -0.000000000
    4.091397653    0.039421722   -0.000000000   -0.000000000   -0.000000000
    4.105507022    0.039421722   -0.000000000   -0.000000000   -0.000000000
    4.119616392    0.039421722   -0.000000000   -0.000000000   -0.000000000
    4.133725761    0.039421722   -0.000000000   -0.000000000   -0.000000000
    4.147835131    0.039421722   -0.000000000   -0.000000000   -0.000000000
    4.161944500    0.039421722   -0.000000000   -0.000000000   -0.000000000
    4.176053870    0.039421722   -0.000000000   -0.000000000   -0.000000000
    4.190163239    0.039421722   -0.000000000   -0.000000000   -0.000000000
    4.204272609    0.039421722   -0.000000000   -0.000000000   -0.000000000
    4.218381979    0.039421722   -0.000000000   -0.000000000   -0.000000000
    4.232491348    0.039421722   -0.000000000   -0.000000000   -0.000000000
    4.246600718    0.039421722   -0.000000000   -0.000000000   -0.000000000
    4.260710087    0.039421722   -0.000000000   -0.000000000   -0.000000000
    4.274819457    0.039421722   -0.000000000   -0.000000000   -0.000000000
    4.288928826    0.039421722   -0.000000000   -0.000000000   -0.000000000
    4.303038196    0.039421722   -0.000000000   -0.000000000   -0.000000000
    4.317147565    0.039421722   -0.000000000   -0.000000000   -0.000000000
    4.331256935    0.039421722   -0.000000000   -0.000000000   -0.000000000
    4.345366304    0.039421722   -0.000000000   -0.000000000   -0.000000000
    4.359475674    0.039421722   -0.000000000   -0.000000000   -0.000000000
    4.373585044    0.039421722   -0.000000000   -0.000000000   -0.000000000
    4.387694413    0.039421722   -0.000000000   -0.000000000   -0.000000000
    4.401803783    0.039421722   -0.000000000   -0.000000000   -0.000000000
    4.415913152    0.039421722   -0.000000000   -0.000000000   -0.000000000
    4.430022522    0.039421722   -0.000000000   -0.000000000   -0.000000000
    4.444131891    0.039421722   -0.000000000   -0.000000000   -0.000000000
    4.458241261    0.039421722   -0.000000000   -0.000000000   -0.000000000
    4.472350630    0.039421722   -0.000000000   -0.000000000   -0.000000000
    4.486460000    0.039421722   -0.000000000   -0.000000000   -0.000000000

    0.084336700    0.053563543   -0.000000000   -0.000000000   -0.000000000
    0.098446070    0.053563543   -0.000000000   -0.000000000   -0.000000000
    0.112555439    0.053563543   -0.000000000   -0.000000000   -0.000000000
    0.126664809    0.053563543   -0.000000000   -0.000000000   -0.000000000
    0.140774178    0.053563543   -0.000000000   -0.000000000   -0.000000000
    0.154883548    0.053563543   -0.000000000   -0.000000000   -0.000000000
    0.168992917    0.053563543   -0.000000000   -0.000000000   -0.000000000
    0.183102287    0.053563543   -0.000000000   -0.000000000   -0.000000000
    0.197211656    0.053563543   -0.000000000   -0.000000000   -0.000000000
    0.211321026    0.053563543   -0.000000000   -0.000000000   -0.000000000
    0.225430396    0.053563543   -0.000000000   -0.000000000   -0.000000000
    0.239539765    0.053563543   -0.000000000   -0.000000000   -0.000000000
    0.253649135    0.053563543   -0.000000000   -0.000000000   -0.000000000
    0.267758504    0.053563543   -0.000000000   -0.000000000   -0.000000000
    0.281867874    0.053563543   -0.000000000   -0.000000000   -0.000000000
    0.295977243    0.053563543   -0.000000000   -0.000000000   -0.000000000
    0.310086613    0.053563543   -0.000000000   -0.000000000   -0.000000000
    0.324195982    0.053563543   -0.000000000   -0.000000000   -0.000000000
    0.338305352    0.053563543   -0.000000000   -0.000000000   -0.000000000
    0.352414721    0.053563543   -0.000000000   -0.000000000   -0.000000000
    0.366524091    0.053563543   -0.000000000   -0.000000000   -0.000000000
    0.380633461    0.053563543   -0.000000000   -0.000000000   -0.000000000
    0.394742830    0.053563543   -0.000000000   -0.000000000   -0.000000000
    0.408852200    0.053563543   -0.000000000   -0.000000000   -0.000000000
    0.422961569    0.053563543   -0.000000000   -0.000000000   -0.000000000
    0.437070939    0.053563543   -0.000000000   -0.000000000   -0.000000000
    0.451180308    0.053563543   -0.000000000   -0.000000000   -0.000000000
    0.465289678    0.053563543   -0.000000000   -0.000000000   -0.000000000
    0.479399047    0.053563543   -0.000000000   -0.000000000   -0.000000000
    0.493508417    0.053563543   -0.000000000   -0.000000000   -0.000000000
    0.507617787    0.053563543   -0.000000000   -0.000000000   -0.000000000
    0.521727156    0.053563543   -0.000000000   -0.000000000   -0.000000000
    0.535836526    0.053563543   -0.000000000   -0.000000000   -0.000000000
    0.549945895    0.053563543   -0.000000000   -0.000000000   -0.000000000
    0.564055265    0.053563543   -0.000000000   -0.000000000   -0.000000000
    0.578164634    0.053563543   -0.000000000   -0.000000000   -0.000000000
    0.592274004    0.053563543   -0.000000000   -0.000000000   -0.000000000
    0.606383373    0.053563543   -0.000000000   -0.000000000   -0.000000000
    0.620492743    0.053563543   -0.000000000   -0.000000000   -0.000000000
    0.634602113    0.053563543   -0.000000000   -0.000000000   -0.000000000
    0.648711482    0.053563543   -0.000000000   -0.000000000   -0.000000000
    0.662820852    0.053563543   -0.000000000   -0.000000000   -0.000000000
    0.676930221    0.053563543   -0.000000000   -0.000000000   -0.000000000
    0.691039591    0.053563543   -0.000000000   -0.000000000   -0.000000000
    0.705148960    0.053563543   -0.000000000   -0.000000000   -0.000000000
    0.719258330    0.053563543   -0.000000000   -0.000000000   -0.000000000
    0.733367699    0.053563543   -0.000000000   -0.000000000   -0.000000000
    0.747477069    0.053563543   -0.000000000   -0.000000000   -0.000000000
    0.761586438    0.053563543   -0.000000000   -0.000000000   -0.000000000
    0.775695808    0.053563543   -0.000000000   -0.000000000   -0.000000000
    0.789805178    0.053563543   -0.000000000   -0.000000000   -0.000000000
    0.803914547    0.053563543   -0.000000000   -0.000000000   -0.000000000
    0.818023917    0.053563543   -0.000000000   -0.000000000   -0.000000000
    0.832133286    0.053563543   -0.000000000   -0.000000000   -0.000000000
    0.846242656    0.053563543   -0.000000000   -0.000000000   -0.000000000
    0.860352025    0.053563543   -0.000000000   -0.000000000   -0.000000000
    0.874461395    0.053563543   -0.000000000   -0.000000000   -0.000000000
    0.888570764    0.053563543   -0.000000000   -0.000000000   -0.000000000
    0.902680134    0.053563543   -0.000000000   -0.000000000   -0.000000000
    0.916789504    0.053563543   -0.000000000   -0.000000000   -0.000000000
    0.930898873    0.053563543   -0.000000000   -0.000000000   -0.000000000
    0.945008243    0.053563543   -0.000000000   -0.000000000   -0.000000000
    0.959117612    0.053563543   -0.000000000   -0.000000000   -0.000000000
    0.973226982    0.053563543   -0.000000000   -0.000000000   -0.000000000
    0.987336351    0.053563543   -0.000000000   -0.000000000   -0.000000000
    1.001445721    0.053563543   -0.000000000   -0.000000000   -0.000000000
    1.015555090    0.053563543   -0.000000000   -0.000000000   -0.000000000
    1.029664460    0.053563543   -0.000000000   -0.000000000   -0.000000000
    1.043773829    0.053563543   -0.000000000   -0.000000000   -0.000000000
    1.057883199    0.053563543   -0.000000000   -0.000000000   -0.000000000
    1.071992569    0.053563543   -0.000000000   -0.000000000   -0.000000000
    1.086101938    0.053563543   -0.000000000   -0.000000000   -0.000000000
    1.100211308    0.053563543   -0.000000000   -0.000000000   -0.000000000
    1.114320677    0.053563543   -0.000000000   -0.000000000   -0.000000000
    1.128430047    0.053563543   -0.000000000   -0.000000000   -0.000000000
    1.142539416    0.053563543   -0.000000000   -0.000000000   -0.000000000
    1.156648786    0.053563543   -0.000000000   -0.000000000   -0.000000000
    1.170758155    0.053563543   -0.000000000   -0.000000000   -0.000000000
    1.184867525    0.053563543   -0.000000000   -0.000000000   -0.000000000
    1.198976895    0.053563543   -0.000000000   -0.000000000   -0.000000000
    1.213086264    0.053563543   -0.000000000   -0.000000000   -0.000000000
    1.227195634    0.053563543   -0.000000000   -0.000000000   -0.000000000
    1.241305003    0.053563543   -0.000000000   -0.000000000   -0.000000000
    1.255414373    0.053563543   -0.000000000   -0.000000000   -0.000000000
    1.269523742    0.053563543   -0.000000000   -0.000000000   -0.000000000
    1.283633112    0.053563543   -0.000000000   -0.000000000   -0.000000000
    1.297742481    0.053563543   -0.000000000   -0.000000000   -0.000000000
    1.311851851    0.053563543   -0.000000000   -0.000000000   -0.000000000
    1.325961221    0.053563543   -0.000000000   -0.000000000   -0.000000000
    1.340070590    0.053563543   -0.000000000   -0.000000000   -0.000000000
    1.354179960    0.053563543   -0.000000000   -0.000000000   -0.000000000
    1.368289329    0.053563543   -0.000000000   -0.000000000   -0.000000000
    1.382398699    0.053563543   -0.000000000   -0.000000000   -0.000000000
    1.396508068    0.053563543   -0.000000000   -0.000000000   -0.000000000
    1.410617438    0.053563543   -0.000000000   -0.000000000   -0.000000000
    1.424726807    0.053563543   -0.000000000   -0.000000000   -0.000000000
    1.438836177    0.053563543   -0.000000000   -0.000000000   -0.000000000
    1.452945546    0.053563543   -0.000000000   -0.000000000   -0.000000000
    1.467054916    0.053563543   -0.000000000   -0.000000000   -0.000000000
    1.481164286    0.053563543   -0.000000000   -0.000000000   -0.000000000
    1.495273655    0.053563543   -0.000000000   -0.000000000   -0.000000000
    1.509383025    0.053563543   -0.000000000   -0.000000000   -0.000000000
    1.523492394    0.053563543   -0.000000000   -0.000000000   -0.000000000
    1.537601764    0.053563543   -0.000000000   -0.000000000   -0.000000000
    1.551711133    0.053563543   -0.000000000   -0.000000000   -0.000000000
    1.565820503    0.053563543   -0.000000000   -0.000000000   -0.000000000
    1.579929872    0.053563543   -0.000000000   -0.000000000   -0.000000000
    1.594039242    0.053563543   -0.000000000   -0.000000000   -0.000000000
    1.608148612    0.053563543   -0.000000000   -0.000000000   -0.000000000
    1.622257981    0.053563543   -0.000000000   -0.000000000   -0.000000000
    1.636367351    0.053563543   -0.000000000   -0.000000000   -0.000000000
    1.650476720    0.053563543   -0.000000000   -0.000000000   -0.000000000
    1.664586090    0.053563543   -0.000000000   -0.000000000   -0.000000000
    1.678695459    0.053563543   -0.000000000   -0.000000000   -0.000000000
    1.692804829    0.053563543   -0.000000000   -0.000000000   -0.000000000
    1.706914198    0.053563543   -0.000000000   -0.000000000   -0.000000000
    1.721023568    0.053563543   -0.000000000   -0.000000000   -0.000000000
    1.735132938    0.053563543   -0.000000000   -0.000000000   -0.000000000
    1.749242307    0.053563543   -0.000000000   -0.000000000   -0.000000000
    1.763351677    0.053563543   -0.000000000   -0.000000000   -0.000000000
    1.777461046    0.053563543   -0.000000000   -0.000000000   -0.000000000
    1.791570416    0.053563543   -0.000000000   -0.000000000   -0.000000000
    1.805679785    0.053563543   -0.000000000   -0.000000000   -0.000000000
    1.819789155    0.053563543   -0.000000000   -0.000000000   -0.000000000
    1.833898524    0.053563543   -0.000000000   -0.000000000   -0.000000000
    1.848007894    0.053563543   -0.000000000   -0.000000000   -0.000000000
    1.862117263    0.053563543   -0.000000000   -0.000000000   -0.000000000
    1.876226633    0.053563543   -0.000000000   -0.000000000   -0.000000000
    1.890336003    0.053563543   -0.000000000   -0.000000000   -0.000000000
    1.904445372    0.053563543   -0.000000000   -0.000000000   -0.000000000
    1.918554742    0.053563543   -0.000000000   -0.000000000   -0.000000000
    1.932664111    0.053563543   -0.000000000   -0.000000000   -0.000000000
    1.946773481    0.053563543   -0.000000000   -0.000000000   -0.000000000
    1.960882850    0.053563543   -0.000000000   -0.000000000   -0.000000000
    1.974992220    0.053563543   -0.000000000   -0.000000000   -0.000000000
    1.989101589    0.053563543   -0.000000000   -0.000000000   -0.000000000
    2.003210959    0.053563543   -0.000000000   -0.000000000   -0.000000000
    2.017320329    0.053563543   -0.000000000   -0.000000000   -0.000000000
    2.031429698    0.053563543   -0.000000000   -0.000000000   -0.000000000
    2.045539068    0.053563543   -0.000000000   -0.000000000   -0.000000000
    2.059648437    0.053563543   -0.000000000   -0.000000000   -0.000000000
    2.073757807    0.053563543   -0.000000000   -0.000000000   -0.000000000
    2.087867176    0.053563543   -0.000000000   -0.000000000   -0.000000000
    2.101976546    0.053563543   -0.000000000   -0.000000000   -0.000000000
    2.116085915    0.053563543   -0.000000000   -0.000000000   -0.000000000
    2.130195285    0.053563543   -0.000000000   -0.000000000   -0.000000000
    2.144304654    0.053563543   -0.000000000   -0.000000000   -0.000000000
    2.158414024    0.053563543   -0.000000000   -0.000000000   -0.000000000
    2.172523394    0.053563543   -0.000000000   -0.000000000   -0.000000000
    2.186632763    0.053563543   -0.000000000   -0.000000000   -0.000000000
    2.200742133    0.053563543   -0.000000000   -0.000000000   -0.000000000
    2.214851502    0.053563543   -0.000000000   -0.000000000   -0.000000000
    2.228960872    0.053563543   -0.000000000   -0.000000000   -0.000000000
    2.243070241    0.053563543   -0.000000000   -0.000000000   -0.000000000
    2.257179611    0.053563543   -0.000000000   -0.000000000   -0.000000000
    2.271288980    0.053563543   -0.000000000   -0.000000000   -0.000000000
    2.285398350    0.053563543   -0.000000000   -0.000000000   -0.000000000
    2.299507720    0.053563543   -0.000000000   -0.000000000   -0.000000000
    2.313617089    0.053563543   -0.000000000   -0.000000000   -0.000000000
    2.327726459    0.053563543   -0.000000000   -0.000000000   -0.000000000
    2.341835828    0.053563543   -0.000000000   -0.000000000   -0.000000000
    2.355945198    0.053563543   -0.000000000   -0.000000000   -0.000000000
    2.370054567    0.053563543   -0.000000000   -0.000000000   -0.000000000
    2.384163937    0.053563543   -0.000000000   -0.000000000   -0.000000000
    2.398273306    0.053563543   -0.000000000   -0.000000000   -0.000000000
    2.412382676    0.053563543   -0.000000000   -0.000000000   -0.000000000
    2.426492046    0.053563543   -0.000000000   -0.000000000   -0.000000000
    2.440601415    0.053563543   -0.000000000   -0.000000000   -0.000000000
    2.454710785    0.053563543   -0.000000000   -0.000000000   -0.000000000
    2.468820154    0.053563543   -0.000000000   -0.000000000   -0.000000000
    2.482929524    0.053563543   -0.000000000   -0.000000000   -0.000000000
    2.497038893    0.053563543   -0.000000000   -0.000000000   -0.000000000
    2.511148263    0.053563543   -0.000000000   -0.000000000   -0.000000000
    2.525257632    0.053563543   -0.000000000   -0.000000000   -0.000000000
    2.539367002    0.053563543   -0.000000000   -0.000000000   -0.000000000
    2.553476371    0.053563543   -0.000000000   -0.000000000   -0.000000000
    2.567585741    0.053563543   -0.000000000   -0.000000000   -0.000000000
    2.581695111    0.053563543   -0.000000000   -0.000000000   -0.000000000
    2.595804480    0.053563543   -0.000000000   -0.000000000   -0.000000000
    2.609913850    0.053563543   -0.000000000   -0.000000000   -0.000000000
    2.624023219    0.053563543   -0.000000000   -0.000000000   -0.000000000
    2.638132589    0.053563543   -0.000000000   -0.000000000   -0.000000000
    2.652241958    0.053563543   -0.000000000   -0.000000000   -0.000000000
    2.666351328    0.053563543   -0.000000000   -0.000000000   -0.000000000
    2.680460697    0.053563543   -0.000000000   -0.000000000   -0.000000000
    2.694570067    0.053563543   -0.000000000   -0.000000000   -0.000000000
    2.708679437    0.053563543   -0.000000000   -0.000000000   -0.000000000
    2.722788806    0.053563543   -0.000000000   -0.000000000   -0.000000000
    2.736898176    0.053563543   -0.000000000   -0.000000000   -0.000000000
    2.751007545    0.053563543   -0.000000000   -0.000000000   -0.000000000
    2.765116915    0.053563543   -0.000000000   -0.000000000   -0.000000000
    2.779226284    0.053563543   -0.000000000   -0.000000000   -0.000000000
    2.793335654    0.053563543   -0.000000000   -0.000000000   -0.000000000
    2.807445023    0.053563543   -0.000000000   -0.000000000   -0.000000000
    2.821554393    0.053563543   -0.000000000   -0.000000000   -0.000000000
    2.835663763    0.053563543   -0.000000000   -0.000000000   -0.000000000
    2.849773132    0.053563543   -0.000000000   -0.000000000   -0.000000000
    2.863882502    0.053563543   -0.000000000   -0.000000000   -0.000000000
    2.877991871    0.053563543   -0.000000000   -0.000000000   -0.000000000
    2.892101241    0.053563543   -0.000000000   -0.000000000   -0.000000000
    2.906210610    0.053563543   -0.000000000   -0.000000000   -0.000000000
    2.920319980    0.053563543   -0.000001709   -0.000169989   -0.000153331
    2.934429349    0.053563543   -0.000014854   -0.001438303   -0.001210645
    2.948538719    0.053563543   -0.000062862   -0.005677180   -0.005026839
    2.962648088    0.053563543   -0.000214872   -0.017716504   -0.017052086
    2.976757458    0.053563543   -0.000650129   -0.048390347   -0.051210603
    2.990866828    0.053563543   -0.001756739   -0.116710422   -0.137413813
    3.004976197    0.053563543   -0.004239547   -0.247792537   -0.329500112
    3.019085567    0.053563543   -0.009150401   -0.462308339   -0.707108845
    3.033194936    0.053563543   -0.017662130   -0.753310834   -1.358124010
    3.047304306    0.053563543   -0.030517236   -1.064065751   -2.337096540
    3.061413675    0.053563543   -0.047289305   -1.289035161   -3.609999540
    3.075523045    0.053563543   -0.065963994   -1.319128829   -5.023685905
    3.089632414    0.053563543   -0.083399391   -1.116838159   -6.340635923
    3.103741784    0.053563543   -0.096774974   -0.768098351   -7.346834682
    3.117851154    0.053563543   -0.105217072   -0.448763297   -7.972658389
    3.131960523    0.053563543   -0.110287238   -0.304313169   -8.330277975
    3.146069893    0.053563543   -0.114622603   -0.327673120   -8.615181039
    3.160179262    0.053563543   -0.119519602   -0.346571475   -8.929085582
    3.174288632    0.053563543   -0.123373808   -0.151783746   -9.163757954
    3.188398001    0.053563543   -0.122420680    0.329120913   -9.052024769
    3.202507371    0.053563543   -0.113366303    0.958775427   -8.357545856
    3.216616740    0.053563543   -0.095884588    1.480087981   -7.056825268
    3.230726110    0.053563543   -0.073094315    1.689952880   -5.375556871
    3.244835479    0.053563543   -0.049843346    1.554834831   -3.665335763
    3.258944849    0.053563543   -0.030269331    1.194687158   -2.226781449
    3.273054219    0.053563543   -0.016330346    0.781373811   -1.202227252
    3.287163588    0.053563543   -0.007825274    0.440888023   -0.576605752
    3.301272958    0.053563543   -0.003326844    0.215911993   -0.245422461
    3.315382327    0.053563543   -0.001252377    0.092001508   -0.092490474
    3.329491697    0.053563543   -0.000418048    0.034308979   -0.030918894
    3.343601066    0.053563543   -0.000111368    0.009982441   -0.008254490
    3.357710436    0.053563543   -0.000010561    0.001013148   -0.000851119
    3.371819805    0.053563543   -0.000000000   -0.000000000   -0.000000000
    3.385929175    0.053563543   -0.000000000   -0.000000000   -0.000000000
    3.400038545    0.053563543   -0.000000000   -0.000000000   -0.000000000
    3.414147914    0.053563543   -0.000000000   -0.000000000   -0.000000000
    3.428257284    0.053563543   -0.000000000   -0.000000000   -0.000000000
    3.442366653    0.053563543   -0.000000000   -0.000000000   -0.000000000
    3.456476023    0.053563543   -0.000000000   -0.000000000   -0.000000000
    3.470585392    0.053563543   -0.000000000   -0.000000000   -0.000000000
    3.484694762    0.053563543   -0.000000000   -0.000000000   -0.000000000
    3.498804131    0.053563543   -0.000000000   -0.000000000   -0.000000000
    3.512913501    0.053563543   -0.000000000   -0.000000000   -0.000000000
    3.527022871    0.053563543   -0.000000000   -0.000000000   -0.000000000
    3.541132240    0.053563543   -0.000000000   -0.000000000   -0.000000000
    3.555241610    0.053563543   -0.000000000   -0.000000000   -0.000000000
    3.569350979    0.053563543   -0.000000000   -0.000000000   -0.000000000
    3.583460349    0.053563543   -0.000000000   -0.000000000   -0.000000000
    3.597569718    0.053563543   -0.000000000   -0.000000000   -0.000000000
    3.611679088    0.053563543   -0.000000000   -0.000000000   -0.000000000
    3.625788457    0.053563543   -0.000000000   -0.000000000   -0.000000000
    3.639897827    0.053563543   -0.000000000   -0.000000000   -0.000000000
    3.654007196    0.053563543   -0.000000000   -0.000000000   -0.000000000
    3.668116566    0.053563543   -0.000000000   -0.000000000   -0.000000000
    3.682225936    0.053563543   -0.000000000   -0.000000000   -0.000000000
    3.696335305    0.053563543   -0.000000000   -0.000000000   -0.000000000
    3.710444675    0.053563543   -0.000000000   -0.000000000   -0.000000000
    3.724554044    0.053563543   -0.000000000   -0.000000000   -0.000000000
    3.738663414    0.053563543   -0.000000000   -0.000000000   -0.000000000
    3.752772783    0.053563543   -0.000000000   -0.000000000   -0.000000000
    3.766882153    0.053563543   -0.000000000   -0.000000000   -0.000000000
    3.780991522    0.053563543   -0.000000000   -0.000000000   -0.000000000
    3.795100892    0.053563543   -0.000000000   -0.000000000   -0.000000000
    3.809210262    0.053563543   -0.000000000   -0.000000000   -0.000000000
    3.823319631    0.053563543   -0.000000000   -0.000000000   -0.000000000
    3.837429001    0.053563543   -0.000000000   -0.000000000   -0.000000000
    3.851538370    0.053563543   -0.000000000   -0.000000000   -0.000000000
    3.865647740    0.053563543   -0.000000000   -0.000000000   -0.000000000
    3.879757109    0.053563543   -0.000000000   -0.000000000   -0.000000000
    3.893866479    0.053563543   -0.000000000   -0.000000000   -0.000000000
    3.907975848    0.053563543   -0.000000000   -0.000000000   -0.000000000
    3.922085218    0.053563543   -0.000000000   -0.000000000   -0.000000000
    3.936194588    0.053563543   -0.000000000   -0.000000000   -0.000000000
    3.950303957    0.053563543   -0.000000000   -0.000000000   -0.000000000
    3.964413327    0.053563543   -0.000000000   -0.000000000   -0.000000000
    3.978522696    0.053563543   -0.000000000   -0.000000000   -0.000000000
    3.992632066    0.053563543   -0.000000000   -0.000000000   -0.000000000
    4.006741435    0.053563543   -0.000000000   -0.000000000   -0.000000000
    4.020850805    0.053563543   -0.000000000   -0.000000000   -0.000000000
    4.034960174    0.053563543   -0.000000000   -0.000000000   -0.000000000
    4.049069544    0.053563543   -0.000000000   -0.000000000   -0.000000000
    4.063178913    0.053563543   -0.000000000   -0.000000000   -0.000000000
    4.077288283    0.053563543   -0.000000000   -0.000000000   -0.000000000
    4.091397653    0.053563543   -0.000000000   -0.000000000   -0.000000000
    4.105507022    0.053563543   -0.000000000   -0.000000000   -0.000000000
    4.119616392    0.053563543   -0.000000000   -0.000000000   -0.000000000
    4.133725761    0.053563543   -0.000000000   -0.000000000   -0.000000000
    4.147835131    0.053563543   -0.000000000   -0.000000000   -0.000000000
    4.161944500    0.053563543   -0.000000000   -0.000000000   -0.000000000
    4.176053870    0.053563543   -0.000000000   -0.000000000   -0.000000000
    4.190163239    0.053563543   -0.000000000   -0.000000000   -0.000000000
    4.204272609    0.053563543   -0.000000000   -0.000000000   -0.000000000
    4.218381979    0.053563543   -0.000000000   -0.000000000   -0.000000000
    4.232491348    0.053563543   -0.000000000   -0.000000000   -0.000000000
    4.246600718    0.053563543   -0.000000000   -0.000000000   -0.000000000
    4.260710087    0.053563543   -0.000000000   -0.000000000   -0.000000000
    4.274819457    0.053563543   -0.000000000   -0.000000000   -0.000000000
    4.288928826    0.053563543   -0.000000000   -0.000000000   -0.000000000
    4.303038196    0.053563543   -0.000000000   -0.000000000   -0.000000000
    4.317147565    0.053563543   -0.000000000   -0.000000000   -0.000000000
    4.331256935    0.053563543   -0.000000000   -0.000000000   -0.000000000
    4.345366304    0.053563543   -0.000000000   -0.000000000   -0.000000000
    4.359475674    0.053563543   -0.000000000   -0.000000000   -0.000000000
    4.373585044    0.053563543   -0.000000000   -0.000000000   -0.000000000
    4.387694413    0.053563543   -0.000000000   -0.000000000   -0.000000000
    4.401803783    0.053563543   -0.000000000   -0.000000000   -0.000000000
    4.415913152    0.053563543   -0.000000000   -0.000000000   -0.000000000
    4.430022522    0.053563543   -0.000000000   -0.000000000   -0.000000000
    4.444131891    0.053563543   -0.000000000   -0.000000000   -0.000000000
    4.458241261    0.053563543   -0.000000000   -0.000000000   -0.000000000
    4.472350630    0.053563543   -0.000000000   -0.000000000   -0.000000000
    4.486460000    0.053563543   -0.000000000   -0.000000000   -0.000000000

    0.084336700    0.067705365   -0.000000000   -0.000000000   -0.000000000
    0.098446070    0.067705365   -0.000000000   -0.000000000   -0.000000000
    0.112555439    0.067705365   -0.000000000   -0.000000000   -0.000000000
    0.126664809    0.067705365   -0.000000000   -0.000000000   -0.000000000
    0.140774178    0.067705365   -0.000000000   -0.000000000   -0.000000000
    0.154883548    0.067705365   -0.000000000   -0.000000000   -0.000000000
    0.168992917    0.067705365   -0.000000000   -0.000000000   -0.000000000
    0.183102287    0.067705365   -0.000000000   -0.000000000   -0.000000000
    0.197211656    0.067705365   -0.000000000   -0.000000000   -0.000000000
    0.211321026    0.067705365   -0.000000000   -0.000000000   -0.000000000
    0.225430396    0.067705365   -0.000000000   -0.000000000   -0.000000000
    0.239539765    0.067705365   -0.000000000   -0.000000000   -0.000000000
    0.253649135    0.067705365   -0.000000000   -0.000000000   -0.000000000
    0.267758504    0.067705365   -0.000000000   -0.000000000   -0.000000000
    0.281867874    0.067705365   -0.000000000   -0.000000000   -0.000000000
    0.295977243    0.067705365   -0.000000000   -0.000000000   -0.000000000
    0.310086613    0.067705365   -0.000000000   -0.000000000   -0.000000000
    0.324195982    0.067705365   -0.000000000   -0.000000000   -0.000000000
    0.338305352    0.067705365   -0.000000000   -0.000000000   -0.000000000
    0.352414721    0.067705365   -0.000000000   -0.000000000   -0.000000000
    0.366524091    0.067705365   -0.000000000   -0.000000000   -0.000000000
    0.380633461    0.067705365   -0.000000000   -0.000000000   -0.000000000
    0.394742830    0.067705365   -0.000000000   -0.000000000   -0.000000000
    0.408852200    0.067705365   -0.000000000   -0.000000000   -0.000000000
    0.422961569    0.067705365   -0.000000000   -0.000000000   -0.000000000
    0.437070939    0.067705365   -0.000000000   -0.000000000   -0.000000000
    0.451180308    0.067705365   -0.000000000   -0.000000000   -0.000000000
    0.465289678    0.067705365   -0.000000000   -0.000000000   -0.000000000
    0.479399047    0.067705365   -0.000000000   -0.000000000   -0.000000000
    0.493508417    0.067705365   -0.000000000   -0.000000000   -0.000000000
    0.507617787    0.067705365   -0.000000000   -0.000000000   -0.000000000
    0.521727156    0.067705365   -0.000000000   -0.000000000   -0.000000000
    0.535836526    0.067705365   -0.000000000   -0.000000000   -0.000000000
    0.549945895    0.067705365   -0.000000000   -0.000000000   -0.000000000
    0.564055265    0.067705365   -0.000000000   -0.000000000   -0.000000000
    0.578164634    0.067705365   -0.000000000   -0.000000000   -0.000000000
    0.592274004    0.067705365   -0.000000000   -0.000000000   -0.000000000
    0.606383373    0.067705365   -0.000000000   -0.000000000   -0.000000000
    0.620492743    0.067705365   -0.000000000   -0.000000000   -0.000000000
    0.634602113    0.067705365   -0.000000000   -0.000000000   -0.000000000
    0.648711482    0.067705365   -0.000000000   -0.000000000   -0.000000000
    0.662820852    0.067705365   -0.000000000   -0.000000000   -0.000000000
    0.676930221    0.067705365   -0.000000000   -0.000000000   -0.000000000
    0.691039591    0.067705365   -0.000000000   -0.000000000   -0.000000000
    0.705148960    0.067705365   -0.000000000   -0.000000000   -0.000000000
    0.719258330    0.067705365   -0.000000000   -0.000000000   -0.000000000
    0.733367699    0.067705365   -0.000000000   -0.000000000   -0.000000000
    0.747477069    0.067705365   -0.000000000   -0.000000000   -0.000000000
    0.761586438    0.067705365   -0.000000000   -0.000000000   -0.000000000
    0.775695808    0.067705365   -0.000000000   -0.000000000   -0.000000000
    0.789805178    0.067705365   -0.000000000   -0.000000000   -0.000000000
    0.803914547    0.067705365   -0.000000000   -0.000000000   -0.000000000
    0.818023917    0.067705365   -0.000000000   -0.000000000   -0.000000000
    0.832133286    0.067705365   -0.000000000   -0.000000000   -0.000000000
    0.846242656    0.067705365   -0.000000000   -0.000000000   -0.000000000
    0.860352025    0.067705365   -0.000000000   -0.000000000   -0.000000000
    0.874461395    0.067705365   -0.000000000   -0.000000000   -0.000000000
    0.888570764    0.067705365   -0.000000000   -0.000000000   -0.000000000
    0.902680134    0.067705365   -0.000000000   -0.000000000   -0.000000000
    0.916789504    0.067705365   -0.000000000   -0.000000000   -0.000000000
    0.930898873    0.067705365   -0.000000000   -0.000000000   -0.000000000
    0.945008243    0.067705365   -0.000000000   -0.000000000   -0.000000000
    0.959117612    0.067705365   -0.000000000   -0.000000000   -0.000000000
    0.973226982    0.067705365   -0.000000000   -0.000000000   -0.000000000
    0.987336351    0.067705365   -0.000000000   -0.000000000   -0.000000000
    1.001445721    0.067705365   -0.000000000   -0.000000000   -0.000000000
    1.015555090    0.067705365   -0.000000000   -0.000000000   -0.000000000
    1.029664460    0.067705365   -0.000000000   -0.000000000   -0.000000000
    1.043773829    0.067705365   -0.000000000   -0.000000000   -0.000000000
    1.057883199    0.067705365   -0.000000000   -0.000000000   -0.000000000
    1.071992569    0.067705365   -0.000000000   -0.000000000   -0.000000000
    1.086101938    0.067705365   -0.000000000   -0.000000000   -0.000000000
    1.100211308    0.067705365   -0.000000000   -0.000000000   -0.000000000
    1.114320677    0.067705365   -0.000000000   -0.000000000   -0.000000000
    1.128430047    0.067705365   -0.000000000   -0.000000000   -0.000000000
    1.142539416    0.067705365   -0.000000000   -0.000000000   -0.000000000
    1.156648786    0.067705365   -0.000000000   -0.000000000   -0.000000000
    1.170758155    0.067705365   -0.000000000   -0.000000000   -0.000000000
    1.184867525    0.067705365   -0.000000000   -0.000000000   -0.000000000
    1.198976895    0.067705365   -0.000000000   -0.000000000   -0.000000000
    1.213086264    0.067705365   -0.000000000   -0.000000000   -0.000000000
    1.227195634    0.067705365   -0.000000000   -0.000000000   -0.000000000
    1.241305003    0.067705365   -0.000000000   -0.000000000   -0.000000000
    1.255414373    0.067705365   -0.000000000   -0.000000000   -0.000000000
    1.269523742    0.067705365   -0.000000000   -0.000000000   -0.000000000
    1.283633112    0.067705365   -0.000000000   -0.000000000   -0.000000000
    1.297742481    0.067705365   -0.000000000   -0.000000000   -0.000000000
    1.311851851    0.067705365   -0.000000000   -0.000000000   -0.000000000
    1.325961221    0.067705365   -0.000000000   -0.000000000   -0.000000000
    1.340070590    0.067705365   -0.000000000   -0.000000000   -0.000000000
    1.354179960    0.067705365   -0.000000000   -0.000000000   -0.000000000
    1.368289329    0.067705365   -0.000000000   -0.000000000   -0.000000000
    1.382398699    0.067705365   -0.000000000   -0.000000000   -0.000000000
    1.396508068    0.067705365   -0.000000000   -0.000000000   -0.000000000
    1.410617438    0.067705365   -0.000000000   -0.000000000   -0.000000000
    1.424726807    0.067705365   -0.000000000   -0.000000000   -0.000000000
    1.438836177    0.067705365   -0.000000000   -0.000000000   -0.000000000
    1.452945546    0.067705365   -0.000000000   -0.000000000   -0.000000000
    1.467054916    0.067705365   -0.000000000   -0.000000000   -0.000000000
    1.481164286    0.067705365   -0.000000000   -0.000000000   -0.000000000
    1.495273655    0.067705365   -0.000000000   -0.000000000   -0.000000000
    1.509383025    0.067705365   -0.000000000   -0.000000000   -0.000000000
    1.523492394    0.067705365   -0.000000000   -0.000000000   -0.000000000
    1.537601764    0.067705365   -0.000000000   -0.000000000   -0.000000000
    1.551711133    0.067705365   -0.000000000   -0.000000000   -0.000000000
    1.565820503    0.067705365   -0.000000000   -0.000000000   -0.000000000
    1.579929872    0.067705365   -0.000000000   -0.000000000   -0.000000000
    1.594039242    0.067705365   -0.000000000   -0.000000000   -0.000000000
    1.608148612    0.067705365   -0.000000000   -0.000000000   -0.000000000
    1.622257981    0.067705365   -0.000000000   -0.000000000   -0.000000000
    1.636367351    0.067705365   -0.000000000   -0.000000000   -0.000000000
    1.650476720    0.067705365   -0.000000000   -0.000000000   -0.000000000
    1.664586090    0.067705365   -0.000000000   -0.000000000   -0.000000000
    1.678695459    0.067705365   -0.000000000   -0.000000000   -0.000000000
    1.692804829    0.067705365   -0.000000000   -0.000000000   -0.000000000
    1.706914198    0.067705365   -0.000000000   -0.000000000   -0.000000000
    1.721023568    0.067705365   -0.000000000   -0.000000000   -0.000000000
    1.735132938    0.067705365   -0.000000000   -0.000000000   -0.000000000
    1.749242307    0.067705365   -0.000000000   -0.000000000   -0.000000000
    1.763351677    0.067705365   -0.000000000   -0.000000000   -0.000000000
    1.777461046    0.067705365   -0.000000000   -0.000000000   -0.000000000
    1.791570416    0.067705365   -0.000000000   -0.000000000   -0.000000000
    1.805679785    0.067705365   -0.000000000   -0.000000000   -0.000000000
    1.819789155    0.067705365   -0.000000000   -0.000000000   -0.000000000
    1.833898524    0.067705365   -0.000000000   -0.000000000   -0.000000000
    1.848007894    0.067705365   -0.000000000   -0.000000000   -0.000000000
    1.862117263    0.067705365   -0.000000000   -0.000000000   -0.000000000
    1.876226633    0.067705365   -0.000000000   -0.000000000   -0.000000000
    1.890336003    0.067705365   -0.000000000   -0.000000000   -0.000000000
    1.904445372    0.067705365   -0.000000000   -0.000000000   -0.000000000
    1.918554742    0.067705365   -0.000000000   -0.000000000   -0.000000000
    1.932664111    0.067705365   -0.000000000   -0.000000000   -0.000000000
    1.946773481    0.067705365   -0.000000000   -0.000000000   -0.000000000
    1.960882850    0.067705365   -0.000000000   -0.000000000   -0.000000000
    1.974992220    0.067705365   -0.000000000   -0.000000000   -0.000000000
    1.989101589    0.067705365   -0.000000000   -0.000000000   -0.000000000
    2.003210959    0.067705365   -0.000000000   -0.000000000   -0.000000000
    2.017320329    0.067705365   -0.000000000   -0.000000000   -0.000000000
    2.031429698    0.067705365   -0.000000000   -0.000000000   -0.000000000
    2.045539068    0.067705365   -0.000000000   -0.000000000   -0.000000000
    2.059648437    0.067705365   -0.000000000   -0.000000000   -0.000000000
    2.073757807    0.067705365   -0.000000000   -0.000000000   -0.000000000
    2.087867176    0.067705365   -0.000000000   -0.000000000   -0.000000000
    2.101976546    0.067705365   -0.000000000   -0.000000000   -0.000000000
    2.116085915    0.067705365   -0.000000000   -0.000000000   -0.000000000
    2.130195285    0.067705365   -0.000000000   -0.000000000   -0.000000000
    2.144304654    0.067705365   -0.000000000   -0.000000000   -0.000000000
    2.158414024    0.067705365   -0.000000000   -0.000000000   -0.000000000
    2.172523394    0.067705365   -0.000000000   -0.000000000   -0.000000000
    2.186632763    0.067705365   -0.000000000   -0.000000000   -0.000000000
    2.200742133    0.067705365   -0.000000000   -0.000000000   -0.000000000
    2.214851502    0.067705365   -0.000000000   -0.000000000   -0.000000000
    2.228960872    0.067705365   -0.000000000   -0.000000000   -0.000000000
    2.243070241    0.067705365   -0.000000000   -0.000000000   -0.000000000
    2.257179611    0.067705365   -0.000000000   -0.000000000   -0.000000000
    2.271288980    0.067705365   -0.000000000   -0.000000000   -0.000000000
    2.285398350    0.067705365   -0.000000000   -0.000000000   -0.000000000
    2.299507720    0.067705365   -0.000000000   -0.000000000   -0.000000000
    2.313617089    0.067705365   -0.000000000   -0.000000000   -0.000000000
    2.327726459    0.067705365   -0.000000000   -0.000000000   -0.000000000
    2.341835828    0.067705365   -0.000000000   -0.000000000   -0.000000000
    2.355945198    0.067705365   -0.000000000   -0.000000000   -0.000000000
    2.370054567    0.067705365   -0.000000000   -0.000000000   -0.000000000
    2.384163937    0.067705365   -0.000000000   -0.000000000   -0.000000000
    2.398273306    0.067705365   -0.000000000   -0.000000000   -0.000000000
    2.412382676    0.067705365   -0.000000000   -0.000000000   -0.000000000
    2.426492046    0.067705365   -0.000000000   -0.000000000   -0.000000000
    2.440601415    0.067705365   -0.000000000   -0.000000000   -0.000000000
    2.454710785    0.067705365   -0.000000000   -0.000000000   -0.000000000
    2.468820154    0.067705365   -0.000000000   -0.000000000   -0.000000000
    2.482929524    0.067705365   -0.000000000   -0.000000000   -0.000000000
    2.497038893    0.067705365   -0.000000000   -0.000000000   -0.000000000
    2.511148263    0.067705365   -0.000000000   -0.000000000   -0.000000000
    2.525257632    0.067705365   -0.000000000   -0.000000000   -0.000000000
    2.539367002    0.067705365   -0.000000000   -0.000000000   -0.000000000
    2.553476371    0.067705365   -0.000000000   -0.000000000   -0.000000000
    2.567585741    0.067705365   -0.000000000   -0.000000000   -0.000000000
    2.581695111    0.067705365   -0.000000000   -0.000000000   -0.000000000
    2.595804480    0.067705365   -0.000000000   -0.000000000   -0.000000000
    2.609913850    0.067705365   -0.000000000   -0.000000000   -0.000000000
    2.624023219    0.067705365   -0.000000000   -0.000000000   -0.000000000
    2.638132589    0.067705365   -0.000000000   -0.000000000   -0.000000000
    2.652241958    0.067705365   -0.000000000   -0.000000000   -0.000000000
    2.666351328    0.067705365   -0.000000000   -0.000000000   -0.000000000
    2.680460697    0.067705365   -0.000000000   -0.000000000   -0.000000000
    2.694570067    0.067705365   -0.000000000   -0.000000000   -0.000000000
    2.708679437    0.067705365   -0.000000000   -0.000000000   -0.000000000
    2.722788806    0.067705365   -0.000000000   -0.000000000   -0.000000000
    2.736898176    0.067705365   -0.000000000   -0.000000000   -0.000000000
    2.751007545    0.067705365   -0.000000000   -0.000000000   -0.000000000
    2.765116915    0.067705365   -0.000000000   -0.000000000   -0.000000000
    2.779226284    0.067705365   -0.000000000   -0.000000000   -0.000000000
    2.793335654    0.067705365   -0.000000000   -0.000000000   -0.000000000
    2.807445023    0.067705365   -0.000000000   -0.000000000   -0.000000000
    2.821554393    0.067705365   -0.000000000   -0.000000000   -0.000000000
    2.835663763    0.067705365   -0.000000000   -0.000000000   -0.000000000
    2.849773132    0.067705365   -0.000000000   -0.000000000   -0.000000000
    2.863882502    0.067705365   -0.000000000   -0.000000000   -0.000000000
    2.877991871    0.067705365   -0.000000000   -0.000000000   -0.000000000
    2.892101241    0.067705365   -0.000000000   -0.000000000   -0.000000000
    2.906210610    0.067705365   -0.000000000   -0.000000000   -0.000000000
    2.920319980    0.067705365   -0.000005710   -0.000567982   -0.000461854
    2.934429349    0.067705365   -0.000044421   -0.004275962   -0.003261457
    2.948538719    0.067705365   -0.000183937   -0.016487373   -0.013221534
    2.962648088    0.067705365   -0.000623161   -0.050981572   -0.044389098
    2.976757458    0.067705365   -0.001869266   -0.138007125   -0.131974300
    2.990866828    0.067705365   -0.005010213   -0.330079098   -0.350739760
    3.004976197    0.067705365   -0.012001505   -0.695473612   -0.833541174
    3.019085567    0.067705365   -0.025731773   -1.288812585   -1.774397445
    3.033194936    0.067705365   -0.049384238   -2.088070272   -3.384241811
    3.047304306    0.067705365   -0.084929105   -2.936191889   -5.790182906
    3.061413675    0.067705365   -0.131126726   -3.545262131   -8.903789807
    3.075523045    0.067705365   -0.182428003   -3.620150964  -12.351093377
    3.089632414    0.067705365   -0.230237317   -3.059554482  -15.557229925
    3.103741784    0.067705365   -0.266816554   -2.093875847  -18.002818756
    3.117851154    0.067705365   -0.289653483   -1.195790372  -19.510057107
    3.131960523    0.067705365   -0.302806599   -0.760606522  -20.333476627
    3.146069893    0.067705365   -0.313334490   -0.780544445  -20.932891200
    3.160179262    0.067705365   -0.324884565   -0.807458242  -21.560211165
    3.174288632    0.067705365   -0.333492514   -0.288757259  -21.983781119
    3.188398001    0.067705365   -0.329442700    0.972919325  -21.599724252
    3.202507371    0.067705365   -0.304158457    2.622581755  -19.868645787
    3.216616740    0.067705365   -0.256806997    3.986243404  -16.739518402
    3.230726110    0.067705365   -0.195612974    4.528359393  -12.738184639
    3.244835479    0.067705365   -0.133372946    4.159086862   -8.683763128
    3.258944849    0.067705365   -0.081024315    3.194804630   -5.277617232
    3.273054219    0.067705365   -0.043743246    2.090511436   -2.851666341
    3.287163588    0.067705365   -0.020979016    1.180412066   -1.369056529
    3.301272958    0.067705365   -0.008929007    0.578727732   -0.583474847
    3.315382327    0.067705365   -0.003364772    0.246846563   -0.220145856
    3.329491697    0.067705365   -0.001124785    0.092193763   -0.073717196
    3.343601066    0.067705365   -0.000300487    0.026902419   -0.019755749
    3.357710436    0.067705365   -0.000031012    0.002975059   -0.002225166
    3.371819805    0.067705365   -0.000000000   -0.000000000   -0.000000000
    3.385929175    0.067705365   -0.000000000   -0.000000000   -0.000000000
    3.400038545    0.067705365   -0.000000000   -0.000000000   -0.000000000
    3.414147914    0.067705365   -0.000000000   -0.000000000   -0.000000000
    3.428257284    0.067705365   -0.000000000   -0.000000000   -0.000000000
    3.442366653    0.067705365   -0.000000000   -0.000000000   -0.000000000
    3.456476023    0.067705365   -0.000000000   -0.000000000   -0.000000000
    3.470585392    0.067705365   -0.000000000   -0.000000000   -0.000000000
    3.484694762    0.067705365   -0.000000000   -0.000000000   -0.000000000
    3.498804131    0.067705365   -0.000000000   -0.000000000   -0.000000000
    3.512913501    0.067705365   -0.000000000   -0.000000000   -0.000000000
    3.527022871    0.067705365   -0.000000000   -0.000000000   -0.000000000
    3.541132240    0.067705365   -0.000000000   -0.000000000   -0.000000000
    3.555241610    0.067705365   -0.000000000   -0.000000000   -0.000000000
    3.569350979    0.067705365   -0.000000000   -0.000000000   -0.000000000
    3.583460349    0.067705365   -0.000000000   -0.000000000   -0.000000000
    3.597569718    0.067705365   -0.000000000   -0.000000000   -0.000000000
    3.611679088    0.067705365   -0.000000000   -0.000000000   -0.000000000
    3.625788457    0.067705365   -0.000000000   -0.000000000   -0.000000000
    3.639897827    0.067705365   -0.000000000   -0.000000000   -0.000000000
    3.654007196    0.067705365   -0.000000000   -0.000000000   -0.000000000
    3.668116566    0.067705365   -0.000000000   -0.000000000   -0.000000000
    3.682225936    0.067705365   -0.000000000   -0.000000000   -0.000000000
    3.696335305    0.067705365   -0.000000000   -0.000000000   -0.000000000
    3.710444675    0.067705365   -0.000000000   -0.000000000   -0.000000000
    3.724554044    0.067705365   -0.000000000   -0.000000000   -0.000000000
    3.738663414    0.067705365   -0.000000000   -0.000000000   -0.000000000
    3.752772783    0.067705365   -0.000000000   -0.000000000   -0.000000000
    3.766882153    0.067705365   -0.000000000   -0.000000000   -0.000000000
    3.780991522    0.067705365   -0.000000000   -0.000000000   -0.000000000
    3.795100892    0.067705365   -0.000000000   -0.000000000   -0.000000000
    3.809210262    0.067705365   -0.000000000   -0.000000000   -0.000000000
    3.823319631    0.067705365   -0.000000000   -0.000000000   -0.000000000
    3.837429001    0.067705365   -0.000000000   -0.000000000   -0.000000000
    3.851538370    0.067705365   -0.000000000   -0.000000000   -0.000000000
    3.865647740    0.067705365   -0.000000000   -0.000000000   -0.000000000
    3.879757109    0.067705365   -0.000000000   -0.000000000   -0.000000000
    3.893866479    0.067705365   -0.000000000   -0.000000000   -0.000000000
    3.907975848    0.067705365   -0.000000000   -0.000000000   -0.000000000
    3.922085218    0.067705365   -0.000000000   -0.000000000   -0.000000000
    3.936194588    0.067705365   -0.000000000   -0.000000000   -0.000000000
    3.950303957    0.067705365   -0.000000000   -0.000000000   -0.000000000
    3.964413327    0.067705365   -0.000000000   -0.000000000   -0.000000000
    3.978522696    0.067705365   -0.000000000   -0.000000000   -0.000000000
    3.992632066    0.067705365   -0.000000000   -0.000000000   -0.000000000
    4.006741435    0.067705365   -0.000000000   -0.000000000   -0.000000000
    4.020850805    0.067705365   -0.000000000   -0.000000000   -0.000000000
    4.034960174    0.067705365   -0.000000000   -0.000000000   -0.000000000
    4.049069544    0.067705365   -0.000000000   -0.000000000   -0.000000000
    4.063178913    0.067705365   -0.000000000   -0.000000000   -0.000000000
    4.077288283    0.067705365   -0.000000000   -0.000000000   -0.000000000
    4.091397653    0.067705365   -0.000000000   -0.000000000   -0.000000000
    4.105507022    0.067705365   -0.000000000   -0.000000000   -0.000000000
    4.119616392    0.067705365   -0.000000000   -0.000000000   -0.000000000
    4.133725761    0.067705365   -0.000000000   -0.000000000   -0.000000000
    4.147835131    0.067705365   -0.000000000   -0.000000000   -0.000000000
    4.161944500    0.067705365   -0.000000000   -0.000000000   -0.000000000
    4.176053870    0.067705365   -0.000000000   -0.000000000   -0.000000000
    4.190163239    0.067705365   -0.000000000   -0.000000000   -0.000000000
    4.204272609    0.067705365   -0.000000000   -0.000000000   -0.000000000
    4.218381979    0.067705365   -0.000000000   -0.000000000   -0.000000000
    4.232491348    0.067705365   -0.000000000   -0.000000000   -0.000000000
    4.246600718    0.067705365   -0.000000000   -0.000000000   -0.000000000
    4.260710087    0.067705365   -0.000000000   -0.000000000   -0.000000000
    4.274819457    0.067705365   -0.000000000   -0.000000000   -0.000000000
    4.288928826    0.067705365   -0.000000000   -0.000000000   -0.000000000
    4.303038196    0.067705365   -0.000000000   -0.000000000   -0.000000000
    4.317147565    0.067705365   -0.000000000   -0.000000000   -0.000000000
    4.331256935    0.067705365   -0.000000000   -0.000000000   -0.000000000
    4.345366304    0.067705365   -0.000000000   -0.000000000   -0.000000000
    4.359475674    0.067705365   -0.000000000   -0.000000000   -0.000000000
    4.373585044    0.067705365   -0.000000000   -0.000000000   -0.000000000
    4.387694413    0.067705365   -0.000000000   -0.000000000   -0.000000000
    4.401803783    0.067705365   -0.000000000   -0.000000000   -0.000000000
    4.415913152    0.067705365   -0.000000000   -0.000000000   -0.000000000
    4.430022522    0.067705365   -0.000000000   -0.000000000   -0.000000000
    4.444131891    0.067705365   -0.000000000   -0.000000000   -0.000000000
    4.458241261    0.067705365   -0.000000000   -0.000000000   -0.000000000
    4.472350630    0.067705365   -0.000000000   -0.000000000   -0.000000000
    4.486460000    0.067705365   -0.000000000   -0.000000000   -0.000000000

    0.084336700    0.081847187   -0.000000000   -0.000000000   -0.000000000
    0.098446070    0.081847187   -0.000000000   -0.000000000   -0.000000000
    0.112555439    0.081847187   -0.000000000   -0.000000000   -0.000000000
    0.126664809    0.081847187   -0.000000000   -0.000000000   -0.000000000
    0.140774178    0.081847187   -0.000000000   -0.000000000   -0.000000000
    0.154883548    0.081847187   -0.000000000   -0.000000000   -0.000000000
    0.168992917    0.081847187   -0.000000000   -0.000000000   -0.000000000
    0.183102287    0.081847187   -0.000000000   -0.000000000   -0.000000000
    0.197211656    0.081847187   -0.000000000   -0.000000000   -0.000000000
    0.211321026    0.081847187   -0.000000000   -0.000000000   -0.000000000
    0.225430396    0.081847187   -0.000000000   -0.000000000   -0.000000000
    0.239539765    0.081847187   -0.000000000   -0.000000000   -0.000000000
    0.253649135    0.081847187   -0.000000000   -0.000000000   -0.000000000
    0.267758504    0.081847187   -0.000000000   -0.000000000   -0.000000000
    0.281867874    0.081847187   -0.000000000   -0.000000000   -0.000000000
    0.295977243    0.081847187   -0.000000000   -0.000000000   -0.000000000
    0.310086613    0.081847187   -0.000000000   -0.000000000   -0.000000000
    0.324195982    0.081847187   -0.000000000   -0.000000000   -0.000000000
    0.338305352    0.081847187   -0.000000000   -0.000000000   -0.000000000
    0.352414721    0.081847187   -0.000000000   -0.000000000   -0.000000000
    0.366524091    0.081847187   -0.000000000   -0.000000000   -0.000000000
    0.380633461    0.081847187   -0.000000000   -0.000000000   -0.000000000
    0.394742830    0.081847187   -0.000000000   -0.000000000   -0.000000000
    0.408852200    0.081847187   -0.000000000   -0.000000000   -0.000000000
    0.422961569    0.081847187   -0.000000000   -0.000000000   -0.000000000
    0.437070939    0.081847187   -0.000000000   -0.000000000   -0.000000000
    0.451180308    0.081847187   -0.000000000   -0.000000000   -0.000000000
    0.465289678    0.081847187   -0.000000000   -0.000000000   -0.000000000
    0.479399047    0.081847187   -0.000000000   -0.000000000   -0.000000000
    0.493508417    0.081847187   -0.000000000   -0.000000000   -0.000000000
    0.507617787    0.081847187   -0.000000000   -0.000000000   -0.000000000
    0.521727156    0.081847187   -0.000000000   -0.000000000   -0.000000000
    0.535836526    0.081847187   -0.000000000   -0.000000000   -0.000000000
    0.549945895    0.081847187   -0.000000000   -0.000000000   -0.000000000
    0.564055265    0.081847187   -0.000000000   -0.000000000   -0.000000000
    0.578164634    0.081847187   -0.000000000   -0.000000000   -0.000000000
    0.592274004    0.081847187   -0.000000000   -0.000000000   -0.000000000
    0.606383373    0.081847187   -0.000000000   -0.000000000   -0.000000000
    0.620492743    0.081847187   -0.000000000   -0.000000000   -0.000000000
    0.634602113    0.081847187   -0.000000000   -0.000000000   -0.000000000
    0.648711482    0.081847187   -0.000000000   -0.000000000   -0.000000000
    0.662820852    0.081847187   -0.000000000   -0.000000000   -0.000000000
    0.676930221    0.081847187   -0.000000000   -0.000000000   -0.000000000
    0.691039591    0.081847187   -0.000000000   -0.000000000   -0.000000000
    0.705148960    0.081847187   -0.000000000   -0.000000000   -0.000000000
    0.719258330    0.081847187   -0.000000000   -0.000000000   -0.000000000
    0.733367699    0.081847187   -0.000000000   -0.000000000   -0.000000000
    0.747477069    0.081847187   -0.000000000   -0.000000000   -0.000000000
    0.761586438    0.081847187   -0.000000000   -0.000000000   -0.000000000
    0.775695808    0.081847187   -0.000000000   -0.000000000   -0.000000000
    0.789805178    0.081847187   -0.000000000   -0.000000000   -0.000000000
    0.803914547    0.081847187   -0.000000000   -0.000000000   -0.000000000
    0.818023917    0.081847187   -0.000000000   -0.000000000   -0.000000000
    0.832133286    0.081847187   -0.000000000   -0.000000000   -0.000000000
    0.846242656    0.081847187   -0.000000000   -0.000000000   -0.000000000
    0.860352025    0.081847187   -0.000000000   -0.000000000   -0.000000000
    0.874461395    0.081847187   -0.000000000   -0.000000000   -0.000000000
    0.888570764    0.081847187   -0.000000000   -0.000000000   -0.000000000
    0.902680134    0.081847187   -0.000000000   -0.000000000   -0.000000000
    0.916789504    0.081847187   -0.000000000   -0.000000000   -0.000000000
    0.930898873    0.081847187   -0.000000000   -0.000000000   -0.000000000
    0.945008243    0.081847187   -0.000000000   -0.000000000   -0.000000000
    0.959117612    0.081847187   -0.000000000   -0.000000000   -0.000000000
    0.973226982    0.081847187   -0.000000000   -0.000000000   -0.000000000
    0.987336351    0.081847187   -0.000000000   -0.000000000   -0.000000000
    1.001445721    0.081847187   -0.000000000   -0.000000000   -0.000000000
    1.015555090    0.081847187   -0.000000000   -0.000000000   -0.000000000
    1.029664460    0.081847187   -0.000000000   -0.000000000   -0.000000000
    1.043773829    0.081847187   -0.000000000   -0.000000000   -0.000000000
    1.057883199    0.081847187   -0.000000000   -0.000000000   -0.000000000
    1.071992569    0.081847187   -0.000000000   -0.000000000   -0.000000000
    1.086101938    0.081847187   -0.000000000   -0.000000000   -0.000000000
    1.100211308    0.081847187   -0.000000000   -0.000000000   -0.000000000
    1.114320677    0.081847187   -0.000000000   -0.000000000   -0.000000000
    1.128430047    0.081847187   -0.000000000   -0.000000000   -0.000000000
    1.142539416    0.081847187   -0.000000000   -0.000000000   -0.000000000
    1.156648786    0.081847187   -0.000000000   -0.000000000   -0.000000000
    1.170758155    0.081847187   -0.000000000   -0.000000000   -0.000000000
    1.184867525    0.081847187   -0.000000000   -0.000000000   -0.000000000
    1.198976895    0.081847187   -0.000000000   -0.000000000   -0.000000000
    1.213086264    0.081847187   -0.000000000   -0.000000000   -0.000000000
    1.227195634    0.081847187   -0.000000000   -0.000000000   -0.000000000
    1.241305003    0.081847187   -0.000000000   -0.000000000   -0.000000000
    1.255414373    0.081847187   -0.000000000   -0.000000000   -0.000000000
    1.269523742    0.081847187   -0.000000000   -0.000000000   -0.000000000
    1.283633112    0.081847187   -0.000000000   -0.000000000   -0.000000000
    1.297742481    0.081847187   -0.000000000   -0.000000000   -0.000000000
    1.311851851    0.081847187   -0.000000000   -0.000000000   -0.000000000
    1.325961221    0.081847187   -0.000000000   -0.000000000   -0.000000000
    1.340070590    0.081847187   -0.000000000   -0.000000000   -0.000000000
    1.354179960    0.081847187   -0.000000000   -0.000000000   -0.000000000
    1.368289329    0.081847187   -0.000000000   -0.000000000   -0.000000000
    1.382398699    0.081847187   -0.000000000   -0.000000000   -0.000000000
    1.396508068    0.081847187   -0.000000000   -0.000000000   -0.000000000
    1.410617438    0.081847187   -0.000000000   -0.000000000   -0.000000000
    1.424726807    0.081847187   -0.000000000   -0.000000000   -0.000000000
    1.438836177    0.081847187   -0.000000000   -0.000000000   -0.000000000
    1.452945546    0.081847187   -0.000000000   -0.000000000   -0.000000000
    1.467054916    0.081847187   -0.000000000   -0.000000000   -0.000000000
    1.481164286    0.081847187   -0.000000000   -0.000000000   -0.000000000
    1.495273655    0.081847187   -0.000000000   -0.000000000   -0.000000000
    1.509383025    0.081847187   -0.000000000   -0.000000000   -0.000000000
    1.523492394    0.081847187   -0.000000000   -0.000000000   -0.000000000
    1.537601764    0.081847187   -0.000000000   -0.000000000   -0.000000000
    1.551711133    0.081847187   -0.000000000   -0.000000000   -0.000000000
    1.565820503    0.081847187   -0.000000000   -0.000000000   -0.000000000
    1.579929872    0.081847187   -0.000000000   -0.000000000   -0.000000000
    1.594039242    0.081847187   -0.000000000   -0.000000000   -0.000000000
    1.608148612    0.081847187   -0.000000000   -0.000000000   -0.000000000
    1.622257981    0.081847187   -0.000000000   -0.000000000   -0.000000000
    1.636367351    0.081847187   -0.000000000   -0.000000000   -0.000000000
    1.650476720    0.081847187   -0.000000000   -0.000000000   -0.000000000
    1.664586090    0.081847187   -0.000000000   -0.000000000   -0.000000000
    1.678695459    0.081847187   -0.000000000   -0.000000000   -0.000000000
    1.692804829    0.081847187   -0.000000000   -0.000000000   -0.000000000
    1.706914198    0.081847187   -0.000000000   -0.000000000   -0.000000000
    1.721023568    0.081847187   -0.000000000   -0.000000000   -0.000000000
    1.735132938    0.081847187   -0.000000000   -0.000000000   -0.000000000
    1.749242307    0.081847187   -0.000000000   -0.000000000   -0.000000000
    1.763351677    0.081847187   -0.000000000   -0.000000000   -0.000000000
    1.777461046    0.081847187   -0.000000000   -0.000000000   -0.000000000
    1.791570416    0.081847187   -0.000000000   -0.000000000   -0.000000000
    1.805679785    0.081847187   -0.000000000   -0.000000000   -0.000000000
    1.819789155    0.081847187   -0.000000000   -0.000000000   -0.000000000
    1.833898524    0.081847187   -0.000000000   -0.000000000   -0.000000000
    1.848007894    0.081847187   -0.000000000   -0.000000000   -0.000000000
    1.862117263    0.081847187   -0.000000000   -0.000000000   -0.000000000
    1.876226633    0.081847187   -0.000000000   -0.000000000   -0.000000000
    1.890336003    0.081847187   -0.000000000   -0.000000000   -0.000000000
    1.904445372    0.081847187   -0.000000000   -0.000000000   -0.000000000
    1.918554742    0.081847187   -0.000000000   -0.000000000   -0.000000000
    1.932664111    0.081847187   -0.000000000   -0.000000000   -0.000000000
    1.946773481    0.081847187   -0.000000000   -0.000000000   -0.000000000
    1.960882850    0.081847187   -0.000000000   -0.000000000   -0.000000000
    1.974992220    0.081847187   -0.000000000   -0.000000000   -0.000000000
    1.989101589    0.081847187   -0.000000000   -0.000000000   -0.000000000
    2.003210959    0.081847187   -0.000000000   -0.000000000   -0.000000000
    2.017320329    0.081847187   -0.000000000   -0.000000000   -0.000000000
    2.031429698    0.081847187   -0.000000000   -0.000000000   -0.000000000
    2.045539068    0.081847187   -0.000000000   -0.000000000   -0.000000000
    2.059648437    0.081847187   -0.000000000   -0.000000000   -0.000000000
    2.073757807    0.081847187   -0.000000000   -0.000000000   -0.000000000
    2.087867176    0.081847187   -0.000000000   -0.000000000   -0.000000000
    2.101976546    0.081847187   -0.000000000   -0.000000000   -0.000000000
    2.116085915    0.081847187   -0.000000000   -0.000000000   -0.000000000
    2.130195285    0.081847187   -0.000000000   -0.000000000   -0.000000000
    2.144304654    0.081847187   -0.000000000   -0.000000000   -0.000000000
    2.158414024    0.081847187   -0.000000000   -0.000000000   -0.000000000
    2.172523394    0.081847187   -0.000000000   -0.000000000   -0.000000000
    2.186632763    0.081847187   -0.000000000   -0.000000000   -0.000000000
    2.200742133    0.081847187   -0.000000000   -0.000000000   -0.000000000
    2.214851502    0.081847187   -0.000000000   -0.000000000   -0.000000000
    2.228960872    0.081847187   -0.000000000   -0.000000000   -0.000000000
    2.243070241    0.081847187   -0.000000000   -0.000000000   -0.000000000
    2.257179611    0.081847187   -0.000000000   -0.000000000   -0.000000000
    2.271288980    0.081847187   -0.000000000   -0.000000000   -0.000000000
    2.285398350    0.081847187   -0.000000000   -0.000000000   -0.000000000
    2.299507720    0.081847187   -0.000000000   -0.000000000   -0.000000000
    2.313617089    0.081847187   -0.000000000   -0.000000000   -0.000000000
    2.327726459    0.081847187   -0.000000000   -0.000000000   -0.000000000
    2.341835828    0.081847187   -0.000000000   -0.000000000   -0.000000000
    2.355945198    0.081847187   -0.000000000   -0.000000000   -0.000000000
    2.370054567    0.081847187   -0.000000000   -0.000000000   -0.000000000
    2.384163937    0.081847187   -0.000000000   -0.000000000   -0.000000000
    2.398273306    0.081847187   -0.000000000   -0.000000000   -0.000000000
    2.412382676    0.081847187   -0.000000000   -0.000000000   -0.000000000
    2.426492046    0.081847187   -0.000000000   -0.000000000   -0.000000000
    2.440601415    0.081847187   -0.000000000   -0.000000000   -0.000000000
    2.454710785    0.081847187   -0.000000000   -0.000000000   -0.000000000
    2.468820154    0.081847187   -0.000000000   -0.000000000   -0.000000000
    2.482929524    0.081847187   -0.000000000   -0.000000000   -0.000000000
    2.497038893    0.081847187   -0.000000000   -0.000000000   -0.000000000
    2.511148263    0.081847187   -0.000000000   -0.000000000   -0.000000000
    2.525257632    0.081847187   -0.000000000   -0.000000000   -0.000000000
    2.539367002    0.081847187   -0.000000000   -0.000000000   -0.000000000
    2.553476371    0.081847187   -0.000000000   -0.000000000   -0.000000000
    2.567585741    0.081847187   -0.000000000   -0.000000000   -0.000000000
    2.581695111    0.081847187   -0.000000000   -0.000000000   -0.000000000
    2.595804480    0.081847187   -0.000000000   -0.000000000   -0.000000000
    2.609913850    0.081847187   -0.000000000   -0.000000000   -0.000000000
    2.624023219    0.081847187   -0.000000000   -0.000000000   -0.000000000
    2.638132589    0.081847187   -0.000000000   -0.000000000   -0.000000000
    2.652241958    0.081847187   -0.000000000   -0.000000000   -0.000000000
    2.666351328    0.081847187   -0.000000000   -0.000000000   -0.000000000
    2.680460697    0.081847187   -0.000000000   -0.000000000   -0.000000000
    2.694570067    0.081847187   -0.000000000   -0.000000000   -0.000000000
    2.708679437    0.081847187   -0.000000000   -0.000000000   -0.000000000
    2.722788806    0.081847187   -0.000000000   -0.000000000   -0.000000000
    2.736898176    0.081847187   -0.000000000   -0.000000000   -0.000000000
    2.751007545    0.081847187   -0.000000000   -0.000000000   -0.000000000
    2.765116915    0.081847187   -0.000000000   -0.000000000   -0.000000000
    2.779226284    0.081847187   -0.000000000   -0.000000000   -0.000000000
    2.793335654    0.081847187   -0.000000000   -0.000000000   -0.000000000
    2.807445023    0.081847187   -0.000000000   -0.000000000   -0.000000000
    2.821554393    0.081847187   -0.000000000   -0.000000000   -0.000000000
    2.835663763    0.081847187   -0.000000000   -0.000000000   -0.000000000
    2.849773132    0.081847187   -0.000000000   -0.000000000   -0.000000000
    2.863882502    0.081847187   -0.000000000   -0.000000000   -0.000000000
    2.877991871    0.081847187   -0.000000000   -0.000000000   -0.000000000
    2.892101241    0.081847187   -0.000000067   -0.000006998   -0.000007005
    2.906210610    0.081847187   -0.000000275   -0.000026420   -0.000028876
    2.920319980    0.081847187   -0.000017839   -0.001762131   -0.001318150
    2.934429349    0.081847187   -0.000121720   -0.011591346   -0.008080901
    2.948538719    0.081847187   -0.000489309   -0.043340351   -0.031606111
    2.962648088    0.081847187   -0.001634443   -0.132143720   -0.104166182
    2.976757458    0.081847187   -0.004840770   -0.353189267   -0.304632781
    2.990866828    0.081847187   -0.012826130   -0.835069942   -0.797535670
    3.004976197    0.081847187   -0.030410138   -1.741561892   -1.870050993
    3.019085567    0.081847187   -0.064619167   -3.198811012   -3.934156867
    3.033194936    0.081847187   -0.123079699   -5.144231533   -7.428544117
    3.047304306    0.081847187   -0.210371744   -7.191982606  -12.606363915
    3.061413675    0.081847187   -0.323270872   -8.647687579  -19.263852348
    3.075523045    0.081847187   -0.448226226   -8.807088291  -26.603846223
    3.089632414    0.081847187   -0.564433441   -7.429616645  -33.415897161
    3.103741784    0.081847187   -0.653114298   -5.060398319  -38.603702390
    3.117851154    0.081847187   -0.707862685   -2.819858430  -41.770120112
    3.131960523    0.081847187   -0.737913438   -1.656354424  -43.408047960
    3.146069893    0.081847187   -0.759904777   -1.581674442  -44.450661064
    3.160179262    0.081847187   -0.782907968   -1.573753261  -45.440626215
    3.174288632    0.081847187   -0.798452456   -0.349205003  -45.964249663
    3.188398001    0.081847187   -0.784586282    2.566480022  -44.856243586
    3.202507371    0.081847187   -0.721730906    6.368816779  -41.063253514
    3.216616740    0.081847187   -0.608059656    9.504122728  -34.494995001
    3.230726110    0.081847187   -0.462697845   10.729527706  -26.211558054
    3.244835479    0.081847187   -0.315412543    9.832994112  -17.861864358
    3.258944849    0.081847187   -0.191684338    7.550055037  -10.859737819
    3.273054219    0.081847187   -0.103567058    4.942794508   -5.873229083
    3.287163588    0.081847187   -0.049718269    2.793217703   -2.822924239
    3.301272958    0.081847187   -0.021187633    1.371200945   -1.204916565
    3.315382327    0.081847187   -0.007993368    0.585502619   -0.455212011
    3.329491697    0.081847187   -0.002676403    0.219058838   -0.152733165
    3.343601066    0.081847187   -0.000717314    0.064136899   -0.041113833
    3.357710436    0.081847187   -0.000080365    0.007709633   -0.005056028
    3.371819805    0.081847187   -0.000000000   -0.000000000   -0.000000000
    3.385929175    0.081847187   -0.000000000   -0.000000000   -0.000000000
    3.400038545    0.081847187   -0.000000000   -0.000000000   -0.000000000
    3.414147914    0.081847187   -0.000000000   -0.000000000   -0.000000000
    3.428257284    0.081847187   -0.000000000   -0.000000000   -0.000000000
    3.442366653    0.081847187   -0.000000000   -0.000000000   -0.000000000
    3.456476023    0.081847187   -0.000000000   -0.000000000   -0.000000000
    3.470585392    0.081847187   -0.000000000   -0.000000000   -0.000000000
    3.484694762    0.081847187   -0.000000000   -0.000000000   -0.000000000
    3.498804131    0.081847187   -0.000000000   -0.000000000   -0.000000000
    3.512913501    0.081847187   -0.000000000   -0.000000000   -0.000000000
    3.527022871    0.081847187   -0.000000000   -0.000000000   -0.000000000
    3.541132240    0.081847187   -0.000000000   -0.000000000   -0.000000000
    3.555241610    0.081847187   -0.000000000   -0.000000000   -0.000000000
    3.569350979    0.081847187   -0.000000000   -0.000000000   -0.000000000
    3.583460349    0.081847187   -0.000000000   -0.000000000   -0.000000000
    3.597569718    0.081847187   -0.000000000   -0.000000000   -0.000000000
    3.611679088    0.081847187   -0.000000000   -0.000000000   -0.000000000
    3.625788457    0.081847187   -0.000000000   -0.000000000   -0.000000000
    3.639897827    0.081847187   -0.000000000   -0.000000000   -0.000000000
    3.654007196    0.081847187   -0.000000000   -0.000000000   -0.000000000
    3.668116566    0.081847187   -0.000000000   -0.000000000   -0.000000000
    3.682225936    0.081847187   -0.000000000   -0.000000000   -0.000000000
    3.696335305    0.081847187   -0.000000000   -0.000000000   -0.000000000
    3.710444675    0.081847187   -0.000000000   -0.000000000   -0.000000000
    3.724554044    0.081847187   -0.000000000   -0.000000000   -0.000000000
    3.738663414    0.081847187   -0.000000000   -0.000000000   -0.000000000
    3.752772783    0.081847187   -0.000000000   -0.000000000   -0.000000000
    3.766882153    0.081847187   -0.000000000   -0.000000000   -0.000000000
    3.780991522    0.081847187   -0.000000000   -0.000000000   -0.000000000
    3.795100892    0.081847187   -0.000000000   -0.000000000   -0.000000000
    3.809210262    0.081847187   -0.000000000   -0.000000000   -0.000000000
    3.823319631    0.081847187   -0.000000000   -0.000000000   -0.000000000
    3.837429001    0.081847187   -0.000000000   -0.000000000   -0.000000000
    3.851538370    0.081847187   -0.000000000   -0.000000000   -0.000000000
    3.865647740    0.081847187   -0.000000000   -0.000000000   -0.000000000
    3.879757109    0.081847187   -0.000000000   -0.000000000   -0.000000000
    3.893866479    0.081847187   -0.000000000   -0.000000000   -0.000000000
    3.907975848    0.081847187   -0.000000000   -0.000000000   -0.000000000
    3.922085218    0.081847187   -0.000000000   -0.000000000   -0.000000000
    3.936194588    0.081847187   -0.000000000   -0.000000000   -0.000000000
    3.950303957    0.081847187   -0.000000000   -0.000000000   -0.000000000
    3.964413327    0.081847187   -0.000000000   -0.000000000   -0.000000000
    3.978522696    0.081847187   -0.000000000   -0.000000000   -0.000000000
    3.992632066    0.081847187   -0.000000000   -0.000000000   -0.000000000
    4.006741435    0.081847187   -0.000000000   -0.000000000   -0.000000000
    4.020850805    0.081847187   -0.000000000   -0.000000000   -0.000000000
    4.034960174    0.081847187   -0.000000000   -0.000000000   -0.000000000
    4.049069544    0.081847187   -0.000000000   -0.000000000   -0.000000000
    4.063178913    0.081847187   -0.000000000   -0.000000000   -0.000000000
    4.077288283    0.081847187   -0.000000000   -0.000000000   -0.000000000
    4.091397653    0.081847187   -0.000000000   -0.000000000   -0.000000000
    4.105507022    0.081847187   -0.000000000   -0.000000000   -0.000000000
    4.119616392    0.081847187   -0.000000000   -0.000000000   -0.000000000
    4.133725761    0.081847187   -0.000000000   -0.000000000   -0.000000000
    4.147835131    0.081847187   -0.000000000   -0.000000000   -0.000000000
    4.161944500    0.081847187   -0.000000000   -0.000000000   -0.000000000
    4.176053870    0.081847187   -0.000000000   -0.000000000   -0.000000000
    4.190163239    0.081847187   -0.000000000   -0.000000000   -0.000000000
    4.204272609    0.081847187   -0.000000000   -0.000000000   -0.000000000
    4.218381979    0.081847187   -0.000000000   -0.000000000   -0.000000000
    4.232491348    0.081847187   -0.000000000   -0.000000000   -0.000000000
    4.246600718    0.081847187   -0.000000000   -0.000000000   -0.000000000
    4.260710087    0.081847187   -0.000000000   -0.000000000   -0.000000000
    4.274819457    0.081847187   -0.000000000   -0.000000000   -0.000000000
    4.288928826    0.081847187   -0.000000000   -0.000000000   -0.000000000
    4.303038196    0.081847187   -0.000000000   -0.000000000   -0.000000000
    4.317147565    0.081847187   -0.000000000   -0.000000000   -0.000000000
    4.331256935    0.081847187   -0.000000000   -0.000000000   -0.000000000
    4.345366304    0.081847187   -0.000000000   -0.000000000   -0.000000000
    4.359475674    0.081847187   -0.000000000   -0.000000000   -0.000000000
    4.373585044    0.081847187   -0.000000000   -0.000000000   -0.000000000
    4.387694413    0.081847187   -0.000000000   -0.000000000   -0.000000000
    4.401803783    0.081847187   -0.000000000   -0.000000000   -0.000000000
    4.415913152    0.081847187   -0.000000000   -0.000000000   -0.000000000
    4.430022522    0.081847187   -0.000000000   -0.000000000   -0.000000000
    4.444131891    0.081847187   -0.000000000   -0.000000000   -0.000000000
    4.458241261    0.081847187   -0.000000000   -0.000000000   -0.000000000
    4.472350630    0.081847187   -0.000000000   -0.000000000   -0.000000000
    4.486460000    0.081847187   -0.000000000   -0.000000000   -0.000000000

    0.084336700    0.095989008   -0.000000000   -0.000000000   -0.000000000
    0.098446070    0.095989008   -0.000000000   -0.000000000   -0.000000000
    0.112555439    0.095989008   -0.000000000   -0.000000000   -0.000000000
    0.126664809    0.095989008   -0.000000000   -0.000000000   -0.000000000
    0.140774178    0.095989008   -0.000000000   -0.000000000   -0.000000000
    0.154883548    0.095989008   -0.000000000   -0.000000000   -0.000000000
    0.168992917    0.095989008   -0.000000000   -0.000000000   -0.000000000
    0.183102287    0.095989008   -0.000000000   -0.000000000   -0.000000000
    0.197211656    0.095989008   -0.000000000   -0.000000000   -0.000000000
    0.211321026    0.095989008   -0.000000000   -0.000000000   -0.000000000
    0.225430396    0.095989008   -0.000000000   -0.000000000   -0.000000000
    0.239539765    0.095989008   -0.000000000   -0.000000000   -0.000000000
    0.253649135    0.095989008   -0.000000000   -0.000000000   -0.000000000
    0.267758504    0.095989008   -0.000000000   -0.000000000   -0.000000000
    0.281867874    0.095989008   -0.000000000   -0.000000000   -0.000000000
    0.295977243    0.095989008   -0.000000000   -0.000000000   -0.000000000
    0.310086613    0.095989008   -0.000000000   -0.000000000   -0.000000000
    0.324195982    0.095989008   -0.000000000   -0.000000000   -0.000000000
    0.338305352    0.095989008   -0.000000000   -0.000000000   -0.000000000
    0.352414721    0.095989008   -0.000000000   -0.000000000   -0.000000000
    0.366524091    0.095989008   -0.000000000   -0.000000000   -0.000000000
    0.380633461    0.095989008   -0.000000000   -0.000000000   -0.000000000
    0.394742830    0.095989008   -0.000000000   -0.000000000   -0.000000000
    0.408852200    0.095989008   -0.000000000   -0.000000000   -0.000000000
    0.422961569    0.095989008   -0.000000000   -0.000000000   -0.000000000
    0.437070939    0.095989008   -0.000000000   -0.000000000   -0.000000000
    0.451180308    0.095989008   -0.000000000   -0.000000000   -0.000000000
    0.465289678    0.095989008   -0.000000000   -0.000000000   -0.000000000
    0.479399047    0.095989008   -0.000000000   -0.000000000   -0.000000000
    0.493508417    0.095989008   -0.000000000   -0.000000000   -0.000000000
    0.507617787    0.095989008   -0.000000000   -0.000000000   -0.000000000
    0.521727156    0.095989008   -0.000000000   -0.000000000   -0.000000000
    0.535836526    0.095989008   -0.000000000   -0.000000000   -0.000000000
    0.549945895    0.095989008   -0.000000000   -0.000000000   -0.000000000
    0.564055265    0.095989008   -0.000000000   -0.000000000   -0.000000000
    0.578164634    0.095989008   -0.000000000   -0.000000000   -0.000000000
    0.592274004    0.095989008   -0.000000000   -0.000000000   -0.000000000
    0.606383373    0.095989008   -0.000000000   -0.000000000   -0.000000000
    0.620492743    0.095989008   -0.000000000   -0.000000000   -0.000000000
    0.634602113    0.095989008   -0.000000000   -0.000000000   -0.000000000
    0.648711482    0.095989008   -0.000000000   -0.000000000   -0.000000000
    0.662820852    0.095989008   -0.000000000   -0.000000000   -0.000000000
    0.676930221    0.095989008   -0.000000000   -0.000000000   -0.000000000
    0.691039591    0.095989008   -0.000000000   -0.000000000   -0.000000000
    0.705148960    0.095989008   -0.000000000   -0.000000000   -0.000000000
    0.719258330    0.095989008   -0.000000000   -0.000000000   -0.000000000
    0.733367699    0.095989008   -0.000000000   -0.000000000   -0.000000000
    0.747477069    0.095989008   -0.000000000   -0.000000000   -0.000000000
    0.761586438    0.095989008   -0.000000000   -0.000000000   -0.000000000
    0.775695808    0.095989008   -0.000000000   -0.000000000   -0.000000000
    0.789805178    0.095989008   -0.000000000   -0.000000000   -0.000000000
    0.803914547    0.095989008   -0.000000000   -0.000000000   -0.000000000
    0.818023917    0.095989008   -0.000000000   -0.000000000   -0.000000000
    0.832133286    0.095989008   -0.000000000   -0.000000000   -0.000000000
    0.846242656    0.095989008   -0.000000000   -0.000000000   -0.000000000
    0.860352025    0.095989008   -0.000000000   -0.000000000   -0.000000000
    0.874461395    0.095989008   -0.000000000   -0.000000000   -0.000000000
    0.888570764    0.095989008   -0.000000000   -0.000000000   -0.000000000
    0.902680134    0.095989008   -0.000000000   -0.000000000   -0.000000000
    0.916789504    0.095989008   -0.000000000   -0.000000000   -0.000000000
    0.930898873    0.095989008   -0.000000000   -0.000000000   -0.000000000
    0.945008243    0.095989008   -0.000000000   -0.000000000   -0.000000000
    0.959117612    0.095989008   -0.000000000   -0.000000000   -0.000000000
    0.973226982    0.095989008   -0.000000000   -0.000000000   -0.000000000
    0.987336351    0.095989008   -0.000000000   -0.000000000   -0.000000000
    1.001445721    0.095989008   -0.000000000   -0.000000000   -0.000000000
    1.015555090    0.095989008   -0.000000000   -0.000000000   -0.000000000
    1.029664460    0.095989008   -0.000000000   -0.000000000   -0.000000000
    1.043773829    0.095989008   -0.000000000   -0.000000000   -0.000000000
    1.057883199    0.095989008   -0.000000000   -0.000000000   -0.000000000
    1.071992569    0.095989008   -0.000000000   -0.000000000   -0.000000000
    1.086101938    0.095989008   -0.000000000   -0.000000000   -0.000000000
    1.100211308    0.095989008   -0.000000000   -0.000000000   -0.000000000
    1.114320677    0.095989008   -0.000000000   -0.000000000   -0.000000000
    1.128430047    0.095989008   -0.000000000   -0.000000000   -0.000000000
    1.142539416    0.095989008   -0.000000000   -0.000000000   -0.000000000
    1.156648786    0.095989008   -0.000000000   -0.000000000   -0.000000000
    1.170758155    0.095989008   -0.000000000   -0.000000000   -0.000000000
    1.184867525    0.095989008   -0.000000000   -0.000000000   -0.000000000
    1.198976895    0.095989008   -0.000000000   -0.000000000   -0.000000000
    1.213086264    0.095989008   -0.000000000   -0.000000000   -0.000000000
    1.227195634    0.095989008   -0.000000000   -0.000000000   -0.000000000
    1.241305003    0.095989008   -0.000000000   -0.000000000   -0.000000000
    1.255414373    0.095989008   -0.000000000   -0.000000000   -0.000000000
    1.269523742    0.095989008   -0.000000000   -0.000000000   -0.000000000
    1.283633112    0.095989008   -0.000000000   -0.000000000   -0.000000000
    1.297742481    0.095989008   -0.000000000   -0.000000000   -0.000000000
    1.311851851    0.095989008   -0.000000000   -0.000000000   -0.000000000
    1.325961221    0.095989008   -0.000000000   -0.000000000   -0.000000000
    1.340070590    0.095989008   -0.000000000   -0.000000000   -0.000000000
    1.354179960    0.095989008   -0.000000000   -0.000000000   -0.000000000
    1.368289329    0.095989008   -0.000000000   -0.000000000   -0.000000000
    1.382398699    0.095989008   -0.000000000   -0.000000000   -0.000000000
    1.396508068    0.095989008   -0.000000000   -0.000000000   -0.000000000
    1.410617438    0.095989008   -0.000000000   -0.000000000   -0.000000000
    1.424726807    0.095989008   -0.000000000   -0.000000000   -0.000000000
    1.438836177    0.095989008   -0.000000000   -0.000000000   -0.000000000
    1.452945546    0.095989008   -0.000000000   -0.000000000   -0.000000000
    1.467054916    0.095989008   -0.000000000   -0.000000000   -0.000000000
    1.481164286    0.095989008   -0.000000000   -0.000000000   -0.000000000
    1.495273655    0.095989008   -0.000000000   -0.000000000   -0.000000000
    1.509383025    0.095989008   -0.000000000   -0.000000000   -0.000000000
    1.523492394    0.095989008   -0.000000000   -0.000000000   -0.000000000
    1.537601764    0.095989008   -0.000000000   -0.000000000   -0.000000000
    1.551711133    0.095989008   -0.000000000   -0.000000000   -0.000000000
    1.565820503    0.095989008   -0.000000000   -0.000000000   -0.000000000
    1.579929872    0.095989008   -0.000000000   -0.000000000   -0.000000000
    1.594039242    0.095989008   -0.000000000   -0.000000000   -0.000000000
    1.608148612    0.095989008   -0.000000000   -0.000000000   -0.000000000
    1.622257981    0.095989008   -0.000000000   -0.000000000   -0.000000000
    1.636367351    0.095989008   -0.000000000   -0.000000000   -0.000000000
    1.650476720    0.095989008   -0.000000000   -0.000000000   -0.000000000
    1.664586090    0.095989008   -0.000000000   -0.000000000   -0.000000000
    1.678695459    0.095989008   -0.000000000   -0.000000000   -0.000000000
    1.692804829    0.095989008   -0.000000000   -0.000000000   -0.000000000
    1.706914198    0.095989008   -0.000000000   -0.000000000   -0.000000000
    1.721023568    0.095989008   -0.000000000   -0.000000000   -0.000000000
    1.735132938    0.095989008   -0.000000000   -0.000000000   -0.000000000
    1.749242307    0.095989008   -0.000000000   -0.000000000   -0.000000000
    1.763351677    0.095989008   -0.000000000   -0.000000000   -0.000000000
    1.777461046    0.095989008   -0.000000000   -0.000000000   -0.000000000
    1.791570416    0.095989008   -0.000000000   -0.000000000   -0.000000000
    1.805679785    0.095989008   -0.000000000   -0.000000000   -0.000000000
    1.819789155    0.095989008   -0.000000000   -0.000000000   -0.000000000
    1.833898524    0.095989008   -0.000000000   -0.000000000   -0.000000000
    1.848007894    0.095989008   -0.000000000   -0.000000000   -0.000000000
    1.862117263    0.095989008   -0.000000000   -0.000000000   -0.000000000
    1.876226633    0.095989008   -0.000000000   -0.000000000   -0.000000000
    1.890336003    0.095989008   -0.000000000   -0.000000000   -0.000000000
    1.904445372    0.095989008   -0.000000000   -0.000000000   -0.000000000
    1.918554742    0.095989008   -0.000000000   -0.000000000   -0.000000000
    1.932664111    0.095989008   -0.000000000   -0.000000000   -0.000000000
    1.946773481    0.095989008   -0.000000000   -0.000000000   -0.000000000
    1.960882850    0.095989008   -0.000000000   -0.000000000   -0.000000000
    1.974992220    0.095989008   -0.000000000   -0.000000000   -0.000000000
    1.989101589    0.095989008   -0.000000000   -0.000000000   -0.000000000
    2.003210959    0.095989008   -0.000000000   -0.000000000   -0.000000000
    2.017320329    0.095989008   -0.000000000   -0.000000000   -0.000000000
    2.031429698    0.095989008   -0.000000000   -0.000000000   -0.000000000
    2.045539068    0.095989008   -0.000000000   -0.000000000   -0.000000000
    2.059648437    0.095989008   -0.000000000   -0.000000000   -0.000000000
    2.073757807    0.095989008   -0.000000000   -0.000000000   -0.000000000
    2.087867176    0.095989008   -0.000000000   -0.000000000   -0.000000000
    2.101976546    0.095989008   -0.000000000   -0.000000000   -0.000000000
    2.116085915    0.095989008   -0.000000000   -0.000000000   -0.000000000
    2.130195285    0.095989008   -0.000000000   -0.000000000   -0.000000000
    2.144304654    0.095989008   -0.000000000   -0.000000000   -0.000000000
    2.158414024    0.095989008   -0.000000000   -0.000000000   -0.000000000
    2.172523394    0.095989008   -0.000000000   -0.000000000   -0.000000000
    2.186632763    0.095989008   -0.000000000   -0.000000000   -0.000000000
    2.200742133    0.095989008   -0.000000000   -0.000000000   -0.000000000
    2.214851502    0.095989008   -0.000000000   -0.000000000   -0.000000000
    2.228960872    0.095989008   -0.000000000   -0.000000000   -0.000000000
    2.243070241    0.095989008   -0.000000000   -0.000000000   -0.000000000
    2.257179611    0.095989008   -0.000000000   -0.000000000   -0.000000000
    2.271288980    0.095989008   -0.000000000   -0.000000000   -0.000000000
    2.285398350    0.095989008   -0.000000000   -0.000000000   -0.000000000
    2.299507720    0.095989008   -0.000000000   -0.000000000   -0.000000000
    2.313617089    0.095989008   -0.000000000   -0.000000000   -0.000000000
    2.327726459    0.095989008   -0.000000000   -0.000000000   -0.000000000
    2.341835828    0.095989008   -0.000000000   -0.000000000   -0.000000000
    2.355945198    0.095989008   -0.000000000   -0.000000000   -0.000000000
    2.370054567    0.095989008   -0.000000000   -0.000000000   -0.000000000
    2.384163937    0.095989008   -0.000000000   -0.000000000   -0.000000000
    2.398273306    0.095989008   -0.000000000   -0.000000000   -0.000000000
    2.412382676    0.095989008   -0.000000000   -0.000000000   -0.000000000
    2.426492046    0.095989008   -0.000000000   -0.000000000   -0.000000000
    2.440601415    0.095989008   -0.000000000   -0.000000000   -0.000000000
    2.454710785    0.095989008   -0.000000000   -0.000000000   -0.000000000
    2.468820154    0.095989008   -0.000000000   -0.000000000   -0.000000000
    2.482929524    0.095989008   -0.000000000   -0.000000000   -0.000000000
    2.497038893    0.095989008   -0.000000000   -0.000000000   -0.000000000
    2.511148263    0.095989008   -0.000000000   -0.000000000   -0.000000000
    2.525257632    0.095989008   -0.000000000   -0.000000000   -0.000000000
    2.539367002    0.095989008   -0.000000000   -0.000000000   -0.000000000
    2.553476371    0.095989008   -0.000000000   -0.000000000   -0.000000000
    2.567585741    0.095989008   -0.000000000   -0.000000000   -0.000000000
    2.581695111    0.095989008   -0.000000000   -0.000000000   -0.000000000
    2.595804480    0.095989008   -0.000000000   -0.000000000   -0.000000000
    2.609913850    0.095989008   -0.000000000   -0.000000000   -0.000000000
    2.624023219    0.095989008   -0.000000000   -0.000000000   -0.000000000
    2.638132589    0.095989008   -0.000000000   -0.000000000   -0.000000000
    2.652241958    0.095989008   -0.000000000   -0.000000000   -0.000000000
    2.666351328    0.095989008   -0.000000000   -0.000000000   -0.000000000
    2.680460697    0.095989008   -0.000000000   -0.000000000   -0.000000000
    2.694570067    0.095989008   -0.000000000   -0.000000000   -0.000000000
    2.708679437    0.095989008   -0.000000000   -0.000000000   -0.000000000
    2.722788806    0.095989008   -0.000000000   -0.000000000   -0.000000000
    2.736898176    0.095989008   -0.000000000   -0.000000000   -0.000000000
    2.751007545    0.095989008   -0.000000000   -0.000000000   -0.000000000
    2.765116915    0.095989008   -0.000000000   -0.000000000   -0.000000000
    2.779226284    0.095989008   -0.000000000   -0.000000000   -0.000000000
    2.793335654    0.095989008   -0.000000000   -0.000000000   -0.000000000
    2.807445023    0.095989008   -0.000000000   -0.000000000   -0.000000000
    2.821554393    0.095989008   -0.000000000   -0.000000000   -0.000000000
    2.835663763    0.095989008   -0.000000000   -0.000000000   -0.000000000
    2.849773132    0.095989008   -0.000000000   -0.000000000   -0.000000000
    2.863882502    0.095989008   -0.000000000   -0.000000000   -0.000000000
    2.877991871    0.095989008   -0.000000000   -0.000000000   -0.000000000
    2.892101241    0.095989008   -0.000000277   -0.000028980   -0.000026564
    2.906210610    0.095989008   -0.000001140   -0.000109406   -0.000109501
    2.920319980    0.095989008   -0.000047963   -0.004719838   -0.003167927
    2.934429349    0.095989008   -0.000295301   -0.027867376   -0.017423699
    2.948538719    0.095989008   -0.001156524   -0.101332111   -0.066042438
    2.962648088    0.095989008   -0.003813027   -0.304839039   -0.213948506
    2.976757458    0.095989008   -0.011157606   -0.804681366   -0.615872828
    2.990866828    0.095989008   -0.029230188   -1.880482584   -1.588351477
    3.004976197    0.095989008   -0.068588014   -3.880229483   -3.673013978
    3.019085567    0.095989008   -0.144399350   -7.060033185   -7.631002565
    3.033194936    0.095989008   -0.272851982  -11.263713088  -14.253348554
    3.047304306    0.095989008   -0.463337014  -15.650519307  -23.973043720
    3.061413675    0.095989008   -0.708439694  -18.738693731  -36.383449630
    3.075523045    0.095989008   -0.978868363  -19.043425372  -50.012640572
    3.089632414    0.095989008   -1.230075431  -16.059776351  -62.655242836
    3.103741784    0.095989008   -1.421718629  -10.923658825  -72.305616702
    3.117851154    0.095989008   -1.539260550   -5.975305125  -78.185038739
    3.131960523    0.095989008   -1.600982873   -3.221272296  -81.088296700
    3.146069893    0.095989008   -1.641291226   -2.754355720  -82.625333398
    3.160179262    0.095989008   -1.679952513   -2.529965439  -83.793067114
    3.174288632    0.095989008   -1.701220687    0.072255194  -83.978728344
    3.188398001    0.095989008   -1.661569115    6.053276305  -81.274924212
    3.202507371    0.095989008   -1.521813188   13.804366914  -73.939835238
    3.216616740    0.095989008   -1.278677690   20.164975793  -61.862828358
    3.230726110    0.095989008   -0.971655861   22.590300393  -46.903631905
    3.244835479    0.095989008   -0.662071956   20.642295578  -31.934617380
    3.258944849    0.095989008   -0.402455740   15.837509632  -19.417607704
    3.273054219    0.095989008   -0.217604390   10.371776221  -10.509701542
    3.287163588    0.095989008   -0.104560771    5.865387591   -5.056828113
    3.301272958    0.095989008   -0.044615219    2.882953674   -2.161658986
    3.315382327    0.095989008   -0.016850094    1.232264484   -0.817653581
    3.329491697    0.095989008   -0.005651248    0.461859347   -0.274899142
    3.343601066    0.095989008   -0.001520432    0.135772905   -0.074404071
    3.357710436    0.095989008   -0.000183789    0.017631428   -0.009938359
    3.371819805    0.095989008   -0.000000000   -0.000000000   -0.000000000
    3.385929175    0.095989008   -0.000000000   -0.000000000   -0.000000000
    3.400038545    0.095989008   -0.000000000   -0.000000000   -0.000000000
    3.414147914    0.095989008   -0.000000000   -0.000000000   -0.000000000
    3.428257284    0.095989008   -0.000000000   -0.000000000   -0.000000000
    3.442366653    0.095989008   -0.000000000   -0.000000000   -0.000000000
    3.456476023    0.095989008   -0.000000000   -0.000000000   -0.000000000
    3.470585392    0.095989008   -0.000000000   -0.000000000   -0.000000000
    3.484694762    0.095989008   -0.000000000   -0.000000000   -0.000000000
    3.498804131    0.095989008   -0.000000000   -0.000000000   -0.000000000
    3.512913501    0.095989008   -0.000000000   -0.000000000   -0.000000000
    3.527022871    0.095989008   -0.000000000   -0.000000000   -0.000000000
    3.541132240    0.095989008   -0.000000000   -0.000000000   -0.000000000
    3.555241610    0.095989008   -0.000000000   -0.000000000   -0.000000000
    3.569350979    0.095989008   -0.000000000   -0.000000000   -0.000000000
    3.583460349    0.095989008   -0.000000000   -0.000000000   -0.000000000
    3.597569718    0.095989008   -0.000000000   -0.000000000   -0.000000000
    3.611679088    0.095989008   -0.000000000   -0.000000000   -0.000000000
    3.625788457    0.095989008   -0.000000000   -0.000000000   -0.000000000
    3.639897827    0.095989008   -0.000000000   -0.000000000   -0.000000000
    3.654007196    0.095989008   -0.000000000   -0.000000000   -0.000000000
    3.668116566    0.095989008   -0.000000000   -0.000000000   -0.000000000
    3.682225936    0.095989008   -0.000000000   -0.000000000   -0.000000000
    3.696335305    0.095989008   -0.000000000   -0.000000000   -0.000000000
    3.710444675    0.095989008   -0.000000000   -0.000000000   -0.000000000
    3.724554044    0.095989008   -0.000000000   -0.000000000   -0.000000000
    3.738663414    0.095989008   -0.000000000   -0.000000000   -0.000000000
    3.752772783    0.095989008   -0.000000000   -0.000000000   -0.000000000
    3.766882153    0.095989008   -0.000000000   -0.000000000   -0.000000000
    3.780991522    0.095989008   -0.000000000   -0.000000000   -0.000000000
    3.795100892    0.095989008   -0.000000000   -0.000000000   -0.000000000
    3.809210262    0.095989008   -0.000000000   -0.000000000   -0.000000000
    3.823319631    0.095989008   -0.000000000   -0.000000000   -0.000000000
    3.837429001    0.095989008   -0.000000000   -0.000000000   -0.000000000
    3.851538370    0.095989008   -0.000000000   -0.000000000   -0.000000000
    3.865647740    0.095989008   -0.000000000   -0.000000000   -0.000000000
    3.879757109    0.095989008   -0.000000000   -0.000000000   -0.000000000
    3.893866479    0.095989008   -0.000000000   -0.000000000   -0.000000000
    3.907975848    0.095989008   -0.000000000   -0.000000000   -0.000000000
    3.922085218    0.095989008   -0.000000000   -0.000000000   -0.000000000
    3.936194588    0.095989008   -0.000000000   -0.000000000   -0.000000000
    3.950303957    0.095989008   -0.000000000   -0.000000000   -0.000000000
    3.964413327    0.095989008   -0.000000000   -0.000000000   -0.000000000
    3.978522696    0.095989008   -0.000000000   -0.000000000   -0.000000000
    3.992632066    0.095989008   -0.000000000   -0.000000000   -0.000000000
    4.006741435    0.095989008   -0.000000000   -0.000000000   -0.000000000
    4.020850805    0.095989008   -0.000000000   -0.000000000   -0.000000000
    4.034960174    0.095989008   -0.000000000   -0.000000000   -0.000000000
    4.049069544    0.095989008   -0.000000000   -0.000000000   -0.000000000
    4.063178913    0.095989008   -0.000000000   -0.000000000   -0.000000000
    4.077288283    0.095989008   -0.000000000   -0.000000000   -0.000000000
    4.091397653    0.095989008   -0.000000000   -0.000000000   -0.000000000
    4.105507022    0.095989008   -0.000000000   -0.000000000   -0.000000000
    4.119616392    0.095989008   -0.000000000   -0.000000000   -0.000000000
    4.133725761    0.095989008   -0.000000000   -0.000000000   -0.000000000
    4.147835131    0.095989008   -0.000000000   -0.000000000   -0.000000000
    4.161944500    0.095989008   -0.000000000   -0.000000000   -0.000000000
    4.176053870    0.095989008   -0.000000000   -0.000000000   -0.000000000
    4.190163239    0.095989008   -0.000000000   -0.000000000   -0.000000000
    4.204272609    0.095989008   -0.000000000   -0.000000000   -0.000000000
    4.218381979    0.095989008   -0.000000000   -0.000000000   -0.000000000
    4.232491348    0.095989008   -0.000000000   -0.000000000   -0.000000000
    4.246600718    0.095989008   -0.000000000   -0.000000000   -0.000000000
    4.260710087    0.095989008   -0.000000000   -0.000000000   -0.000000000
    4.274819457    0.095989008   -0.000000000   -0.000000000   -0.000000000
    4.288928826    0.095989008   -0.000000000   -0.000000000   -0.000000000
    4.303038196    0.095989008   -0.000000000   -0.000000000   -0.000000000
    4.317147565    0.095989008   -0.000000000   -0.000000000   -0.000000000
    4.331256935    0.095989008   -0.000000000   -0.000000000   -0.000000000
    4.345366304    0.095989008   -0.000000000   -0.000000000   -0.000000000
    4.359475674    0.095989008   -0.000000000   -0.000000000   -0.000000000
    4.373585044    0.095989008   -0.000000000   -0.000000000   -0.000000000
    4.387694413    0.095989008   -0.000000000   -0.000000000   -0.000000000
    4.401803783    0.095989008   -0.000000000   -0.000000000   -0.000000000
    4.415913152    0.095989008   -0.000000000   -0.000000000   -0.000000000
    4.430022522    0.095989008   -0.000000000   -0.000000000   -0.000000000
    4.444131891    0.095989008   -0.000000000   -0.000000000   -0.000000000
    4.458241261    0.095989008   -0.000000000   -0.000000000   -0.000000000
    4.472350630    0.095989008   -0.000000000   -0.000000000   -0.000000000
    4.486460000    0.095989008   -0.000000000   -0.000000000   -0.000000000

    0.084336700    0.110130830   -0.000000000   -0.000000000   -0.000000000
    0.098446070    0.110130830   -0.000000000   -0.000000000   -0.000000000
    0.112555439    0.110130830   -0.000000000   -0.000000000   -0.000000000
    0.126664809    0.110130830   -0.000000000   -0.000000000   -0.000000000
    0.140774178    0.110130830   -0.000000000   -0.000000000   -0.000000000
    0.154883548    0.110130830   -0.000000000   -0.000000000   -0.000000000
    0.168992917    0.110130830   -0.000000000   -0.000000000   -0.000000000
    0.183102287    0.110130830   -0.000000000   -0.000000000   -0.000000000
    0.197211656    0.110130830   -0.000000000   -0.000000000   -0.000000000
    0.211321026    0.110130830   -0.000000000   -0.000000000   -0.000000000
    0.225430396    0.110130830   -0.000000000   -0.000000000   -0.000000000
    0.239539765    0.110130830   -0.000000000   -0.000000000   -0.000000000
    0.253649135    0.110130830   -0.000000000   -0.000000000   -0.000000000
    0.267758504    0.110130830   -0.000000000   -0.000000000   -0.000000000
    0.281867874    0.110130830   -0.000000000   -0.000000000   -0.000000000
    0.295977243    0.110130830   -0.000000000   -0.000000000   -0.000000000
    0.310086613    0.110130830   -0.000000000   -0.000000000   -0.000000000
    0.324195982    0.110130830   -0.000000000   -0.000000000   -0.000000000
    0.338305352    0.110130830   -0.000000000   -0.000000000   -0.000000000
    0.352414721    0.110130830   -0.000000000   -0.000000000   -0.000000000
    0.366524091    0.110130830   -0.000000000   -0.000000000   -0.000000000
    0.380633461    0.110130830   -0.000000000   -0.000000000   -0.000000000
    0.394742830    0.110130830   -0.000000000   -0.000000000   -0.000000000
    0.408852200    0.110130830   -0.000000000   -0.000000000   -0.000000000
    0.422961569    0.110130830   -0.000000000   -0.000000000   -0.000000000
    0.437070939    0.110130830   -0.000000000   -0.000000000   -0.000000000
    0.451180308    0.110130830   -0.000000000   -0.000000000   -0.000000000
    0.465289678    0.110130830   -0.000000000   -0.000000000   -0.000000000
    0.479399047    0.110130830   -0.000000000   -0.000000000   -0.000000000
    0.493508417    0.110130830   -0.000000000   -0.000000000   -0.000000000
    0.507617787    0.110130830   -0.000000000   -0.000000000   -0.000000000
    0.521727156    0.110130830   -0.000000000   -0.000000000   -0.000000000
    0.535836526    0.110130830   -0.000000000   -0.000000000   -0.000000000
    0.549945895    0.110130830   -0.000000000   -0.000000000   -0.000000000
    0.564055265    0.110130830   -0.000000000   -0.000000000   -0.000000000
    0.578164634    0.110130830   -0.000000000   -0.000000000   -0.000000000
    0.592274004    0.110130830   -0.000000000   -0.000000000   -0.000000000
    0.606383373    0.110130830   -0.000000000   -0.000000000   -0.000000000
    0.620492743    0.110130830   -0.000000000   -0.000000000   -0.000000000
    0.634602113    0.110130830   -0.000000000   -0.000000000   -0.000000000
    0.648711482    0.110130830   -0.000000000   -0.000000000   -0.000000000
    0.662820852    0.110130830   -0.000000000   -0.000000000   -0.000000000
    0.676930221    0.110130830   -0.000000000   -0.000000000   -0.000000000
    0.691039591    0.110130830   -0.000000000   -0.000000000   -0.000000000
    0.705148960    0.110130830   -0.000000000   -0.000000000   -0.000000000
    0.719258330    0.110130830   -0.000000000   -0.000000000   -0.000000000
    0.733367699    0.110130830   -0.000000000   -0.000000000   -0.000000000
    0.747477069    0.110130830   -0.000000000   -0.000000000   -0.000000000
    0.761586438    0.110130830   -0.000000000   -0.000000000   -0.000000000
    0.775695808    0.110130830   -0.000000000   -0.000000000   -0.000000000
    0.789805178    0.110130830   -0.000000000   -0.000000000   -0.000000000
    0.803914547    0.110130830   -0.000000000   -0.000000000   -0.000000000
    0.818023917    0.110130830   -0.000000000   -0.000000000   -0.000000000
    0.832133286    0.110130830   -0.000000000   -0.000000000   -0.000000000
    0.846242656    0.110130830   -0.000000000   -0.000000000   -0.000000000
    0.860352025    0.110130830   -0.000000000   -0.000000000   -0.000000000
    0.874461395    0.110130830   -0.000000000   -0.000000000   -0.000000000
    0.888570764    0.110130830   -0.000000000   -0.000000000   -0.000000000
    0.902680134    0.110130830   -0.000000000   -0.000000000   -0.000000000
    0.916789504    0.110130830   -0.000000000   -0.000000000   -0.000000000
    0.930898873    0.110130830   -0.000000000   -0.000000000   -0.000000000
    0.945008243    0.110130830   -0.000000000   -0.000000000   -0.000000000
    0.959117612    0.110130830   -0.000000000   -0.000000000   -0.000000000
    0.973226982    0.110130830   -0.000000000   -0.000000000   -0.000000000
    0.987336351    0.110130830   -0.000000000   -0.000000000   -0.000000000
    1.001445721    0.110130830   -0.000000000   -0.000000000   -0.000000000
    1.015555090    0.110130830   -0.000000000   -0.000000000   -0.000000000
    1.029664460    0.110130830   -0.000000000   -0.000000000   -0.000000000
    1.043773829    0.110130830   -0.000000000   -0.000000000   -0.000000000
    1.057883199    0.110130830   -0.000000000   -0.000000000   -0.000000000
    1.071992569    0.110130830   -0.000000000   -0.000000000   -0.000000000
    1.086101938    0.110130830   -0.000000000   -0.000000000   -0.000000000
    1.100211308    0.110130830   -0.000000000   -0.000000000   -0.000000000
    1.114320677    0.110130830   -0.000000000   -0.000000000   -0.000000000
    1.128430047    0.110130830   -0.000000000   -0.000000000   -0.000000000
    1.142539416    0.110130830   -0.000000000   -0.000000000   -0.000000000
    1.156648786    0.110130830   -0.000000000   -0.000000000   -0.000000000
    1.170758155    0.110130830   -0.000000000   -0.000000000   -0.000000000
    1.184867525    0.110130830   -0.000000000   -0.000000000   -0.000000000
    1.198976895    0.110130830   -0.000000000   -0.000000000   -0.000000000
    1.213086264    0.110130830   -0.000000000   -0.000000000   -0.000000000
    1.227195634    0.110130830   -0.000000000   -0.000000000   -0.000000000
    1.241305003    0.110130830   -0.000000000   -0.000000000   -0.000000000
    1.255414373    0.110130830   -0.000000000   -0.000000000   -0.000000000
    1.269523742    0.110130830   -0.000000000   -0.000000000   -0.000000000
    1.283633112    0.110130830   -0.000000000   -0.000000000   -0.000000000
    1.297742481    0.110130830   -0.000000000   -0.000000000   -0.000000000
    1.311851851    0.110130830   -0.000000000   -0.000000000   -0.000000000
    1.325961221    0.110130830   -0.000000000   -0.000000000   -0.000000000
    1.340070590    0.110130830   -0.000000000   -0.000000000   -0.000000000
    1.354179960    0.110130830   -0.000000000   -0.000000000   -0.000000000
    1.368289329    0.110130830   -0.000000000   -0.000000000   -0.000000000
    1.382398699    0.110130830   -0.000000000   -0.000000000   -0.000000000
    1.396508068    0.110130830   -0.000000000   -0.000000000   -0.000000000
    1.410617438    0.110130830   -0.000000000   -0.000000000   -0.000000000
    1.424726807    0.110130830   -0.000000000   -0.000000000   -0.000000000
    1.438836177    0.110130830   -0.000000000   -0.000000000   -0.000000000
    1.452945546    0.110130830   -0.000000000   -0.000000000   -0.000000000
    1.467054916    0.110130830   -0.000000000   -0.000000000   -0.000000000
    1.481164286    0.110130830   -0.000000000   -0.000000000   -0.000000000
    1.495273655    0.110130830   -0.000000000   -0.000000000   -0.000000000
    1.509383025    0.110130830   -0.000000000   -0.000000000   -0.000000000
    1.523492394    0.110130830   -0.000000000   -0.000000000   -0.000000000
    1.537601764    0.110130830   -0.000000000   -0.000000000   -0.000000000
    1.551711133    0.110130830   -0.000000000   -0.000000000   -0.000000000
    1.565820503    0.110130830   -0.000000000   -0.000000000   -0.000000000
    1.579929872    0.110130830   -0.000000000   -0.000000000   -0.000000000
    1.594039242    0.110130830   -0.000000000   -0.000000000   -0.000000000
    1.608148612    0.110130830   -0.000000000   -0.000000000   -0.000000000
    1.622257981    0.110130830   -0.000000000   -0.000000000   -0.000000000
    1.636367351    0.110130830   -0.000000000   -0.000000000   -0.000000000
    1.650476720    0.110130830   -0.000000000   -0.000000000   -0.000000000
    1.664586090    0.110130830   -0.000000000   -0.000000000   -0.000000000
    1.678695459    0.110130830   -0.000000000   -0.000000000   -0.000000000
    1.692804829    0.110130830   -0.000000000   -0.000000000   -0.000000000
    1.706914198    0.110130830   -0.000000000   -0.000000000   -0.000000000
    1.721023568    0.110130830   -0.000000000   -0.000000000   -0.000000000
    1.735132938    0.110130830   -0.000000000   -0.000000000   -0.000000000
    1.749242307    0.110130830   -0.000000000   -0.000000000   -0.000000000
    1.763351677    0.110130830   -0.000000000   -0.000000000   -0.000000000
    1.777461046    0.110130830   -0.000000000   -0.000000000   -0.000000000
    1.791570416    0.110130830   -0.000000000   -0.000000000   -0.000000000
    1.805679785    0.110130830   -0.000000000   -0.000000000   -0.000000000
    1.819789155    0.110130830   -0.000000000   -0.000000000   -0.000000000
    1.833898524    0.110130830   -0.000000000   -0.000000000   -0.000000000
    1.848007894    0.110130830   -0.000000000   -0.000000000   -0.000000000
    1.862117263    0.110130830   -0.000000000   -0.000000000   -0.000000000
    1.876226633    0.110130830   -0.000000000   -0.000000000   -0.000000000
    1.890336003    0.110130830   -0.000000000   -0.000000000   -0.000000000
    1.904445372    0.110130830   -0.000000000   -0.000000000   -0.000000000
    1.918554742    0.110130830   -0.000000000   -0.000000000   -0.000000000
    1.932664111    0.110130830   -0.000000000   -0.000000000   -0.000000000
    1.946773481    0.110130830   -0.000000000   -0.000000000   -0.000000000
    1.960882850    0.110130830   -0.000000000   -0.000000000   -0.000000000
    1.974992220    0.110130830   -0.000000000   -0.000000000   -0.000000000
    1.989101589    0.110130830   -0.000000000   -0.000000000   -0.000000000
    2.003210959    0.110130830   -0.000000000   -0.000000000   -0.000000000
    2.017320329    0.110130830   -0.000000000   -0.000000000   -0.000000000
    2.031429698    0.110130830   -0.000000000   -0.000000000   -0.000000000
    2.045539068    0.110130830   -0.000000000   -0.000000000   -0.000000000
    2.059648437    0.110130830   -0.000000000   -0.000000000   -0.000000000
    2.073757807    0.110130830   -0.000000000   -0.000000000   -0.000000000
    2.087867176    0.110130830   -0.000000000   -0.000000000   -0.000000000
    2.101976546    0.110130830   -0.000000000   -0.000000000   -0.000000000
    2.116085915    0.110130830   -0.000000000   -0.000000000   -0.000000000
    2.130195285    0.110130830   -0.000000000   -0.000000000   -0.000000000
    2.144304654    0.110130830   -0.000000000   -0.000000000   -0.000000000
    2.158414024    0.110130830   -0.000000000   -0.000000000   -0.000000000
    2.172523394    0.110130830   -0.000000000   -0.000000000   -0.000000000
    2.186632763    0.110130830   -0.000000000   -0.000000000   -0.000000000
    2.200742133    0.110130830   -0.000000000   -0.000000000   -0.000000000
    2.214851502    0.110130830   -0.000000000   -0.000000000   -0.000000000
    2.228960872    0.110130830   -0.000000000   -0.000000000   -0.000000000
    2.243070241    0.110130830   -0.000000000   -0.000000000   -0.000000000
    2.257179611    0.110130830   -0.000000000   -0.000000000   -0.000000000
    2.271288980    0.110130830   -0.000000000   -0.000000000   -0.000000000
    2.285398350    0.110130830   -0.000000000   -0.000000000   -0.000000000
    2.299507720    0.110130830   -0.000000000   -0.000000000   -0.000000000
    2.313617089    0.110130830   -0.000000000   -0.000000000   -0.000000000
    2.327726459    0.110130830   -0.000000000   -0.000000000   -0.000000000
    2.341835828    0.110130830   -0.000000000   -0.000000000   -0.000000000
    2.355945198    0.110130830   -0.000000000   -0.000000000   -0.000000000
    2.370054567    0.110130830   -0.000000000   -0.000000000   -0.000000000
    2.384163937    0.110130830   -0.000000000   -0.000000000   -0.000000000
    2.398273306    0.110130830   -0.000000000   -0.000000000   -0.000000000
    2.412382676    0.110130830   -0.000000000   -0.000000000   -0.000000000
    2.426492046    0.110130830   -0.000000000   -0.000000000   -0.000000000
    2.440601415    0.110130830   -0.000000000   -0.000000000   -0.000000000
    2.454710785    0.110130830   -0.000000000   -0.000000000   -0.000000000
    2.468820154    0.110130830   -0.000000000   -0.000000000   -0.000000000
    2.482929524    0.110130830   -0.000000000   -0.000000000   -0.000000000
    2.497038893    0.110130830   -0.000000000   -0.000000000   -0.000000000
    2.511148263    0.110130830   -0.000000000   -0.000000000   -0.000000000
    2.525257632    0.110130830   -0.000000000   -0.000000000   -0.000000000
    2.539367002    0.110130830   -0.000000000   -0.000000000   -0.000000000
    2.553476371    0.110130830   -0.000000000   -0.000000000   -0.000000000
    2.567585741    0.110130830   -0.000000000   -0.000000000   -0.000000000
    2.581695111    0.110130830   -0.000000000   -0.000000000   -0.000000000
    2.595804480    0.110130830   -0.000000000   -0.000000000   -0.000000000
    2.609913850    0.110130830   -0.000000000   -0.000000000   -0.000000000
    2.624023219    0.110130830   -0.000000000   -0.000000000   -0.000000000
    2.638132589    0.110130830   -0.000000000   -0.000000000   -0.000000000
    2.652241958    0.110130830   -0.000000000   -0.000000000   -0.000000000
    2.666351328    0.110130830   -0.000000000   -0.000000000   -0.000000000
    2.680460697    0.110130830   -0.000000000   -0.000000000   -0.000000000
    2.694570067    0.110130830   -0.000000000   -0.000000000   -0.000000000
    2.708679437    0.110130830   -0.000000000   -0.000000000   -0.000000000
    2.722788806    0.110130830   -0.000000000   -0.000000000   -0.000000000
    2.736898176    0.110130830   -0.000000000   -0.000000000   -0.000000000
    2.751007545    0.110130830   -0.000000000   -0.000000000   -0.000000000
    2.765116915    0.110130830   -0.000000000   -0.000000000   -0.000000000
    2.779226284    0.110130830   -0.000000000   -0.000000000   -0.000000000
    2.793335654    0.110130830   -0.000000000   -0.000000000   -0.000000000
    2.807445023    0.110130830   -0.000000000   -0.000000000   -0.000000000
    2.821554393    0.110130830   -0.000000000   -0.000000000   -0.000000000
    2.835663763    0.110130830   -0.000000000   -0.000000000   -0.000000000
    2.849773132    0.110130830   -0.000000000   -0.000000000   -0.000000000
    2.863882502    0.110130830   -0.000000000   -0.000000000   -0.000000000
    2.877991871    0.110130830   -0.000000000   -0.000000000   -0.000000000
    2.892101241    0.110130830   -0.000001011   -0.000105906   -0.000088146
    2.906210610    0.110130830   -0.000004166   -0.000399818   -0.000363345
    2.920319980    0.110130830   -0.000115780   -0.011330038   -0.006792946
    2.934429349    0.110130830   -0.000647000   -0.060406658   -0.033643482
    2.948538719    0.110130830   -0.002464851   -0.213261551   -0.123160339
    2.962648088    0.110130830   -0.008003737   -0.631562840   -0.390549250
    2.976757458    0.110130830   -0.023098022   -1.643463570   -1.102635525
    2.990866828    0.110130830   -0.059726847   -3.789219022   -2.791636368
    3.004976197    0.110130830   -0.138479675   -7.722769200   -6.345774081
    3.019085567    0.110130830   -0.288431369  -13.897968382  -12.980380715
    3.033194936    0.110130830   -0.539989587  -21.968575051  -23.918714732
    3.047304306    0.110130830   -0.910044280  -30.306576502  -39.781737755
    3.061413675    0.110130830   -1.383406868  -36.113665697  -59.861757928
    3.075523045    0.110130830   -1.903928687  -36.626771949  -81.815542509
    3.089632414    0.110130830   -2.387170353  -30.913574480 -102.192051995
    3.103741784    0.110130830   -2.756415302  -21.061875648 -117.837922153
    3.117851154    0.110130830   -2.982390417  -11.379458474 -127.427176755
    3.131960523    0.110130830   -3.096521009   -5.609752179 -131.997371765
    3.146069893    0.110130830   -3.161207570   -4.057924286 -133.876542454
    3.160179262    0.110130830   -3.214208983   -3.138978026 -134.610889982
    3.174288632    0.110130830   -3.230157705    1.848646946 -133.475447311
    3.188398001    0.110130830   -3.133383753   12.756334156 -127.868960090
    3.202507371    0.110130830   -2.855223218   26.742552200 -115.399311112
    3.216616740    0.110130830   -2.391153362   38.130688414  -96.023543937
    3.230726110    0.110130830   -1.813724269   42.322618358  -72.567528753
    3.244835479    0.110130830   -1.234948245   38.527841640  -49.330213052
    3.258944849    0.110130830   -0.750736522   29.524084741  -29.984458600
    3.273054219    0.110130830   -0.406165173   19.336730787  -16.237238669
    3.287163588    0.110130830   -0.195333095   10.941398496   -7.819656538
    3.301272958    0.110130830   -0.083447079    5.384127686   -3.347313109
    3.315382327    0.110130830   -0.031546372    2.303288663   -1.267367656
    3.329491697    0.110130830   -0.010597492    0.864813947   -0.426956038
    3.343601066    0.110130830   -0.002863830    0.255434657   -0.116333500
    3.357710436    0.110130830   -0.000370928    0.035584171   -0.016779336
    3.371819805    0.110130830   -0.000000000   -0.000000000   -0.000000000
    3.385929175    0.110130830   -0.000000000   -0.000000000   -0.000000000
    3.400038545    0.110130830   -0.000000000   -0.000000000   -0.000000000
    3.414147914    0.110130830   -0.000000000   -0.000000000   -0.000000000
    3.428257284    0.110130830   -0.000000000   -0.000000000   -0.000000000
    3.442366653    0.110130830   -0.000000000   -0.000000000   -0.000000000
    3.456476023    0.110130830   -0.000000000   -0.000000000   -0.000000000
    3.470585392    0.110130830   -0.000000000   -0.000000000   -0.000000000
    3.484694762    0.110130830   -0.000000000   -0.000000000   -0.000000000
    3.498804131    0.110130830   -0.000000000   -0.000000000   -0.000000000
    3.512913501    0.110130830   -0.000000000   -0.000000000   -0.000000000
    3.527022871    0.110130830   -0.000000000   -0.000000000   -0.000000000
    3.541132240    0.110130830   -0.000000000   -0.000000000   -0.000000000
    3.555241610    0.110130830   -0.000000000   -0.000000000   -0.000000000
    3.569350979    0.110130830   -0.000000000   -0.000000000   -0.000000000
    3.583460349    0.110130830   -0.000000000   -0.000000000   -0.000000000
    3.597569718    0.110130830   -0.000000000   -0.000000000   -0.000000000
    3.611679088    0.110130830   -0.000000000   -0.000000000   -0.000000000
    3.625788457    0.110130830   -0.000000000   -0.000000000   -0.000000000
    3.639897827    0.110130830   -0.000000000   -0.000000000   -0.000000000
    3.654007196    0.110130830   -0.000000000   -0.000000000   -0.000000000
    3.668116566    0.110130830   -0.000000000   -0.000000000   -0.000000000
    3.682225936    0.110130830   -0.000000000   -0.000000000   -0.000000000
    3.696335305    0.110130830   -0.000000000   -0.000000000   -0.000000000
    3.710444675    0.110130830   -0.000000000   -0.000000000   -0.000000000
    3.724554044    0.110130830   -0.000000000   -0.000000000   -0.000000000
    3.738663414    0.110130830   -0.000000000   -0.000000000   -0.000000000
    3.752772783    0.110130830   -0.000000000   -0.000000000   -0.000000000
    3.766882153    0.110130830   -0.000000000   -0.000000000   -0.000000000
    3.780991522    0.110130830   -0.000000000   -0.000000000   -0.000000000
    3.795100892    0.110130830   -0.000000000   -0.000000000   -0.000000000
    3.809210262    0.110130830   -0.000000000   -0.000000000   -0.000000000
    3.823319631    0.110130830   -0.000000000   -0.000000000   -0.000000000
    3.837429001    0.110130830   -0.000000000   -0.000000000   -0.000000000
    3.851538370    0.110130830   -0.000000000   -0.000000000   -0.000000000
    3.865647740    0.110130830   -0.000000000   -0.000000000   -0.000000000
    3.879757109    0.110130830   -0.000000000   -0.000000000   -0.000000000
    3.893866479    0.110130830   -0.000000000   -0.000000000   -0.000000000
    3.907975848    0.110130830   -0.000000000   -0.000000000   -0.000000000
    3.922085218    0.110130830   -0.000000000   -0.000000000   -0.000000000
    3.936194588    0.110130830   -0.000000000   -0.000000000   -0.000000000
    3.950303957    0.110130830   -0.000000000   -0.000000000   -0.000000000
    3.964413327    0.110130830   -0.000000000   -0.000000000   -0.000000000
    3.978522696    0.110130830   -0.000000000   -0.000000000   -0.000000000
    3.992632066    0.110130830   -0.000000000   -0.000000000   -0.000000000
    4.006741435    0.110130830   -0.000000000   -0.000000000   -0.000000000
    4.020850805    0.110130830   -0.000000000   -0.000000000   -0.000000000
    4.034960174    0.110130830   -0.000000000   -0.000000000   -0.000000000
    4.049069544    0.110130830   -0.000000000   -0.000000000   -0.000000000
    4.063178913    0.110130830   -0.000000000   -0.000000000   -0.000000000
    4.077288283    0.110130830   -0.000000000   -0.000000000   -0.000000000
    4.091397653    0.110130830   -0.000000000   -0.000000000   -0.000000000
    4.105507022    0.110130830   -0.000000000   -0.000000000   -0.000000000
    4.119616392    0.110130830   -0.000000000   -0.000000000   -0.000000000
    4.133725761    0.110130830   -0.000000000   -0.000000000   -0.000000000
    4.147835131    0.110130830   -0.000000000   -0.000000000   -0.000000000
    4.161944500    0.110130830   -0.000000000   -0.000000000   -0.000000000
    4.176053870    0.110130830   -0.000000000   -0.000000000   -0.000000000
    4.190163239    0.110130830   -0.000000000   -0.000000000   -0.000000000
    4.204272609    0.110130830   -0.000000000   -0.000000000   -0.000000000
    4.218381979    0.110130830   -0.000000000   -0.000000000   -0.000000000
    4.232491348    0.110130830   -0.000000000   -0.000000000   -0.000000000
    4.246600718    0.110130830   -0.000000000   -0.000000000   -0.000000000
    4.260710087    0.110130830   -0.000000000   -0.000000000   -0.000000000
    4.274819457    0.110130830   -0.000000000   -0.000000000   -0.000000000
    4.288928826    0.110130830   -0.000000000   -0.000000000   -0.000000000
    4.303038196    0.110130830   -0.000000000   -0.000000000   -0.000000000
    4.317147565    0.110130830   -0.000000000   -0.000000000   -0.000000000
    4.331256935    0.110130830   -0.000000000   -0.000000000   -0.000000000
    4.345366304    0.110130830   -0.000000000   -0.000000000   -0.000000000
    4.359475674    0.110130830   -0.000000000   -0.000000000   -0.000000000
    4.373585044    0.110130830   -0.000000000   -0.000000000   -0.000000000
    4.387694413    0.110130830   -0.000000000   -0.000000000   -0.000000000
    4.401803783    0.110130830   -0.000000000   -0.000000000   -0.000000000
    4.415913152    0.110130830   -0.000000000   -0.000000000   -0.000000000
    4.430022522    0.110130830   -0.000000000   -0.000000000   -0.000000000
    4.444131891    0.110130830   -0.000000000   -0.000000000   -0.000000000
    4.458241261    0.110130830   -0.000000000   -0.000000000   -0.000000000
    4.472350630    0.110130830   -0.000000000   -0.000000000   -0.000000000
    4.486460000    0.110130830   -0.000000000   -0.000000000   -0.000000000

    0.084336700    0.124272652   -0.000000000   -0.000000000   -0.000000000
    0.098446070    0.124272652   -0.000000000   -0.000000000   -0.000000000
    0.112555439    0.124272652   -0.000000000   -0.000000000   -0.000000000
    0.126664809    0.124272652   -0.000000000   -0.000000000   -0.000000000
    0.140774178    0.124272652   -0.000000000   -0.000000000   -0.000000000
    0.154883548    0.124272652   -0.000000000   -0.000000000   -0.000000000
    0.168992917    0.124272652   -0.000000000   -0.000000000   -0.000000000
    0.183102287    0.124272652   -0.000000000   -0.000000000   -0.000000000
    0.197211656    0.124272652   -0.000000000   -0.000000000   -0.000000000
    0.211321026    0.124272652   -0.000000000   -0.000000000   -0.000000000
    0.225430396    0.124272652   -0.000000000   -0.000000000   -0.000000000
    0.239539765    0.124272652   -0.000000000   -0.000000000   -0.000000000
    0.253649135    0.124272652   -0.000000000   -0.000000000   -0.000000000
    0.267758504    0.124272652   -0.000000000   -0.000000000   -0.000000000
    0.281867874    0.124272652   -0.000000000   -0.000000000   -0.000000000
    0.295977243    0.124272652   -0.000000000   -0.000000000   -0.000000000
    0.310086613    0.124272652   -0.000000000   -0.000000000   -0.000000000
    0.324195982    0.124272652   -0.000000000   -0.000000000   -0.000000000
    0.338305352    0.124272652   -0.000000000   -0.000000000   -0.000000000
    0.352414721    0.124272652   -0.000000000   -0.000000000   -0.000000000
    0.366524091    0.124272652   -0.000000000   -0.000000000   -0.000000000
    0.380633461    0.124272652   -0.000000000   -0.000000000   -0.000000000
    0.394742830    0.124272652   -0.000000000   -0.000000000   -0.000000000
    0.408852200    0.124272652   -0.000000000   -0.000000000   -0.000000000
    0.422961569    0.124272652   -0.000000000   -0.000000000   -0.000000000
    0.437070939    0.124272652   -0.000000000   -0.000000000   -0.000000000
    0.451180308    0.124272652   -0.000000000   -0.000000000   -0.000000000
    0.465289678    0.124272652   -0.000000000   -0.000000000   -0.000000000
    0.479399047    0.124272652   -0.000000000   -0.000000000   -0.000000000
    0.493508417    0.124272652   -0.000000000   -0.000000000   -0.000000000
    0.507617787    0.124272652   -0.000000000   -0.000000000   -0.000000000
    0.521727156    0.124272652   -0.000000000   -0.000000000   -0.000000000
    0.535836526    0.124272652   -0.000000000   -0.000000000   -0.000000000
    0.549945895    0.124272652   -0.000000000   -0.000000000   -0.000000000
    0.564055265    0.124272652   -0.000000000   -0.000000000   -0.000000000
    0.578164634    0.124272652   -0.000000000   -0.000000000   -0.000000000
    0.592274004    0.124272652   -0.000000000   -0.000000000   -0.000000000
    0.606383373    0.124272652   -0.000000000   -0.000000000   -0.000000000
    0.620492743    0.124272652   -0.000000000   -0.000000000   -0.000000000
    0.634602113    0.124272652   -0.000000000   -0.000000000   -0.000000000
    0.648711482    0.124272652   -0.000000000   -0.000000000   -0.000000000
    0.662820852    0.124272652   -0.000000000   -0.000000000   -0.000000000
    0.676930221    0.124272652   -0.000000000   -0.000000000   -0.000000000
    0.691039591    0.124272652   -0.000000000   -0.000000000   -0.000000000
    0.705148960    0.124272652   -0.000000000   -0.000000000   -0.000000000
    0.719258330    0.124272652   -0.000000000   -0.000000000   -0.000000000
    0.733367699    0.124272652   -0.000000000   -0.000000000   -0.000000000
    0.747477069    0.124272652   -0.000000000   -0.000000000   -0.000000000
    0.761586438    0.124272652   -0.000000000   -0.000000000   -0.000000000
    0.775695808    0.124272652   -0.000000000   -0.000000000   -0.000000000
    0.789805178    0.124272652   -0.000000000   -0.000000000   -0.000000000
    0.803914547    0.124272652   -0.000000000   -0.000000000   -0.000000000
    0.818023917    0.124272652   -0.000000000   -0.000000000   -0.000000000
    0.832133286    0.124272652   -0.000000000   -0.000000000   -0.000000000
    0.846242656    0.124272652   -0.000000000   -0.000000000   -0.000000000
    0.860352025    0.124272652   -0.000000000   -0.000000000   -0.000000000
    0.874461395    0.124272652   -0.000000000   -0.000000000   -0.000000000
    0.888570764    0.124272652   -0.000000000   -0.000000000   -0.000000000
    0.902680134    0.124272652   -0.000000000   -0.000000000   -0.000000000
    0.916789504    0.124272652   -0.000000000   -0.000000000   -0.000000000
    0.930898873    0.124272652   -0.000000000   -0.000000000   -0.000000000
    0.945008243    0.124272652   -0.000000000   -0.000000000   -0.000000000
    0.959117612    0.124272652   -0.000000000   -0.000000000   -0.000000000
    0.973226982    0.124272652   -0.000000000   -0.000000000   -0.000000000
    0.987336351    0.124272652   -0.000000000   -0.000000000   -0.000000000
    1.001445721    0.124272652   -0.000000000   -0.000000000   -0.000000000
    1.015555090    0.124272652   -0.000000000   -0.000000000   -0.000000000
    1.029664460    0.124272652   -0.000000000   -0.000000000   -0.000000000
    1.043773829    0.124272652   -0.000000000   -0.000000000   -0.000000000
    1.057883199    0.124272652   -0.000000000   -0.000000000   -0.000000000
    1.071992569    0.124272652   -0.000000000   -0.000000000   -0.000000000
    1.086101938    0.124272652   -0.000000000   -0.000000000   -0.000000000
    1.100211308    0.124272652   -0.000000000   -0.000000000   -0.000000000
    1.114320677    0.124272652   -0.000000000   -0.000000000   -0.000000000
    1.128430047    0.124272652   -0.000000000   -0.000000000   -0.000000000
    1.142539416    0.124272652   -0.000000000   -0.000000000   -0.000000000
    1.156648786    0.124272652   -0.000000000   -0.000000000   -0.000000000
    1.170758155    0.124272652   -0.000000000   -0.000000000   -0.000000000
    1.184867525    0.124272652   -0.000000000   -0.000000000   -0.000000000
    1.198976895    0.124272652   -0.000000000   -0.000000000   -0.000000000
    1.213086264    0.124272652   -0.000000000   -0.000000000   -0.000000000
    1.227195634    0.124272652   -0.000000000   -0.000000000   -0.000000000
    1.241305003    0.124272652   -0.000000000   -0.000000000   -0.000000000
    1.255414373    0.124272652   -0.000000000   -0.000000000   -0.000000000
    1.269523742    0.124272652   -0.000000000   -0.000000000   -0.000000000
    1.283633112    0.124272652   -0.000000000   -0.000000000   -0.000000000
    1.297742481    0.124272652   -0.000000000   -0.000000000   -0.000000000
    1.311851851    0.124272652   -0.000000000   -0.000000000   -0.000000000
    1.325961221    0.124272652   -0.000000000   -0.000000000   -0.000000000
    1.340070590    0.124272652   -0.000000000   -0.000000000   -0.000000000
    1.354179960    0.124272652   -0.000000000   -0.000000000   -0.000000000
    1.368289329    0.124272652   -0.000000000   -0.000000000   -0.000000000
    1.382398699    0.124272652   -0.000000000   -0.000000000   -0.000000000
    1.396508068    0.124272652   -0.000000000   -0.000000000   -0.000000000
    1.410617438    0.124272652   -0.000000000   -0.000000000   -0.000000000
    1.424726807    0.124272652   -0.000000000   -0.000000000   -0.000000000
    1.438836177    0.124272652   -0.000000000   -0.000000000   -0.000000000
    1.452945546    0.124272652   -0.000000000   -0.000000000   -0.000000000
    1.467054916    0.124272652   -0.000000000   -0.000000000   -0.000000000
    1.481164286    0.124272652   -0.000000000   -0.000000000   -0.000000000
    1.495273655    0.124272652   -0.000000000   -0.000000000   -0.000000000
    1.509383025    0.124272652   -0.000000000   -0.000000000   -0.000000000
    1.523492394    0.124272652   -0.000000000   -0.000000000   -0.000000000
    1.537601764    0.124272652   -0.000000000   -0.000000000   -0.000000000
    1.551711133    0.124272652   -0.000000000   -0.000000000   -0.000000000
    1.565820503    0.124272652   -0.000000000   -0.000000000   -0.000000000
    1.579929872    0.124272652   -0.000000000   -0.000000000   -0.000000000
    1.594039242    0.124272652   -0.000000000   -0.000000000   -0.000000000
    1.608148612    0.124272652   -0.000000000   -0.000000000   -0.000000000
    1.622257981    0.124272652   -0.000000000   -0.000000000   -0.000000000
    1.636367351    0.124272652   -0.000000000   -0.000000000   -0.000000000
    1.650476720    0.124272652   -0.000000000   -0.000000000   -0.000000000
    1.664586090    0.124272652   -0.000000000   -0.000000000   -0.000000000
    1.678695459    0.124272652   -0.000000000   -0.000000000   -0.000000000
    1.692804829    0.124272652   -0.000000000   -0.000000000   -0.000000000
    1.706914198    0.124272652   -0.000000000   -0.000000000   -0.000000000
    1.721023568    0.124272652   -0.000000000   -0.000000000   -0.000000000
    1.735132938    0.124272652   -0.000000000   -0.000000000   -0.000000000
    1.749242307    0.124272652   -0.000000000   -0.000000000   -0.000000000
    1.763351677    0.124272652   -0.000000000   -0.000000000   -0.000000000
    1.777461046    0.124272652   -0.000000000   -0.000000000   -0.000000000
    1.791570416    0.124272652   -0.000000000   -0.000000000   -0.000000000
    1.805679785    0.124272652   -0.000000000   -0.000000000   -0.000000000
    1.819789155    0.124272652   -0.000000000   -0.000000000   -0.000000000
    1.833898524    0.124272652   -0.000000000   -0.000000000   -0.000000000
    1.848007894    0.124272652   -0.000000000   -0.000000000   -0.000000000
    1.862117263    0.124272652   -0.000000000   -0.000000000   -0.000000000
    1.876226633    0.124272652   -0.000000000   -0.000000000   -0.000000000
    1.890336003    0.124272652   -0.000000000   -0.000000000   -0.000000000
    1.904445372    0.124272652   -0.000000000   -0.000000000   -0.000000000
    1.918554742    0.124272652   -0.000000000   -0.000000000   -0.000000000
    1.932664111    0.124272652   -0.000000000   -0.000000000   -0.000000000
    1.946773481    0.124272652   -0.000000000   -0.000000000   -0.000000000
    1.960882850    0.124272652   -0.000000000   -0.000000000   -0.000000000
    1.974992220    0.124272652   -0.000000000   -0.000000000   -0.000000000
    1.989101589    0.124272652   -0.000000000   -0.000000000   -0.000000000
    2.003210959    0.124272652   -0.000000000   -0.000000000   -0.000000000
    2.017320329    0.124272652   -0.000000000   -0.000000000   -0.000000000
    2.031429698    0.124272652   -0.000000000   -0.000000000   -0.000000000
    2.045539068    0.124272652   -0.000000000   -0.000000000   -0.000000000
    2.059648437    0.124272652   -0.000000000   -0.000000000   -0.000000000
    2.073757807    0.124272652   -0.000000000   -0.000000000   -0.000000000
    2.087867176    0.124272652   -0.000000000   -0.000000000   -0.000000000
    2.101976546    0.124272652   -0.000000000   -0.000000000   -0.000000000
    2.116085915    0.124272652   -0.000000000   -0.000000000   -0.000000000
    2.130195285    0.124272652   -0.000000000   -0.000000000   -0.000000000
    2.144304654    0.124272652   -0.000000000   -0.000000000   -0.000000000
    2.158414024    0.124272652   -0.000000000   -0.000000000   -0.000000000
    2.172523394    0.124272652   -0.000000000   -0.000000000   -0.000000000
    2.186632763    0.124272652   -0.000000000   -0.000000000   -0.000000000
    2.200742133    0.124272652   -0.000000000   -0.000000000   -0.000000000
    2.214851502    0.124272652   -0.000000000   -0.000000000   -0.000000000
    2.228960872    0.124272652   -0.000000000   -0.000000000   -0.000000000
    2.243070241    0.124272652   -0.000000000   -0.000000000   -0.000000000
    2.257179611    0.124272652   -0.000000000   -0.000000000   -0.000000000
    2.271288980    0.124272652   -0.000000000   -0.000000000   -0.000000000
    2.285398350    0.124272652   -0.000000000   -0.000000000   -0.000000000
    2.299507720    0.124272652   -0.000000000   -0.000000000   -0.000000000
    2.313617089    0.124272652   -0.000000000   -0.000000000   -0.000000000
    2.327726459    0.124272652   -0.000000000   -0.000000000   -0.000000000
    2.341835828    0.124272652   -0.000000000   -0.000000000   -0.000000000
    2.355945198    0.124272652   -0.000000000   -0.000000000   -0.000000000
    2.370054567    0.124272652   -0.000000000   -0.000000000   -0.000000000
    2.384163937    0.124272652   -0.000000000   -0.000000000   -0.000000000
    2.398273306    0.124272652   -0.000000000   -0.000000000   -0.000000000
    2.412382676    0.124272652   -0.000000000   -0.000000000   -0.000000000
    2.426492046    0.124272652   -0.000000000   -0.000000000   -0.000000000
    2.440601415    0.124272652   -0.000000000   -0.000000000   -0.000000000
    2.454710785    0.124272652   -0.000000000   -0.000000000   -0.000000000
    2.468820154    0.124272652   -0.000000000   -0.000000000   -0.000000000
    2.482929524    0.124272652   -0.000000000   -0.000000000   -0.000000000
    2.497038893    0.124272652   -0.000000000   -0.000000000   -0.000000000
    2.511148263    0.124272652   -0.000000000   -0.000000000   -0.000000000
    2.525257632    0.124272652   -0.000000000   -0.000000000   -0.000000000
    2.539367002    0.124272652   -0.000000000   -0.000000000   -0.000000000
    2.553476371    0.124272652   -0.000000000   -0.000000000   -0.000000000
    2.567585741    0.124272652   -0.000000000   -0.000000000   -0.000000000
    2.581695111    0.124272652   -0.000000000   -0.000000000   -0.000000000
    2.595804480    0.124272652   -0.000000000   -0.000000000   -0.000000000
    2.609913850    0.124272652   -0.000000000   -0.000000000   -0.000000000
    2.624023219    0.124272652   -0.000000000   -0.000000000   -0.000000000
    2.638132589    0.124272652   -0.000000000   -0.000000000   -0.000000000
    2.652241958    0.124272652   -0.000000000   -0.000000000   -0.000000000
    2.666351328    0.124272652   -0.000000000   -0.000000000   -0.000000000
    2.680460697    0.124272652   -0.000000000   -0.000000000   -0.000000000
    2.694570067    0.124272652   -0.000000000   -0.000000000   -0.000000000
    2.708679437    0.124272652   -0.000000000   -0.000000000   -0.000000000
    2.722788806    0.124272652   -0.000000000   -0.000000000   -0.000000000
    2.736898176    0.124272652   -0.000000000   -0.000000000   -0.000000000
    2.751007545    0.124272652   -0.000000000   -0.000000000   -0.000000000
    2.765116915    0.124272652   -0.000000000   -0.000000000   -0.000000000
    2.779226284    0.124272652   -0.000000000   -0.000000000   -0.000000000
    2.793335654    0.124272652   -0.000000000   -0.000000000   -0.000000000
    2.807445023    0.124272652   -0.000000000   -0.000000000   -0.000000000
    2.821554393    0.124272652   -0.000000000   -0.000000000   -0.000000000
    2.835663763    0.124272652   -0.000000000   -0.000000000   -0.000000000
    2.849773132    0.124272652   -0.000000000   -0.000000000   -0.000000000
    2.863882502    0.124272652   -0.000000000   -0.000000000   -0.000000000
    2.877991871    0.124272652   -0.000000000   -0.000000000   -0.000000000
    2.892101241    0.124272652   -0.000003259   -0.000341553   -0.000255468
    2.906210610    0.124272652   -0.000013435   -0.001289436   -0.001053061
    2.920319980    0.124272652   -0.000252816   -0.024545648   -0.013117217
    2.934429349    0.124272652   -0.001289209   -0.118818980   -0.058738279
    2.948538719    0.124272652   -0.004766560   -0.406280484   -0.206637317
    2.962648088    0.124272652   -0.015200240   -1.180885510   -0.637655037
    2.976757458    0.124272652   -0.043158548   -3.021792322   -1.756358488
    2.990866828    0.124272652   -0.109901875   -6.857428350   -4.342608788
    3.004976197    0.124272652   -0.251253413  -13.774131661   -9.655547431
    3.019085567    0.124272652   -0.516753464  -24.468564519  -19.355761772
    3.033194936    0.124272652   -0.956954167  -38.257212380  -35.040743332
    3.047304306    0.124272652   -1.598403090  -52.335994429  -57.429750865
    3.061413675    0.124272652   -2.413357113  -62.028938947  -85.454599167
    3.075523045    0.124272652   -3.306334611  -62.801836583 -115.937355395
    3.089632414    0.124272652   -4.135645554  -53.141631255 -144.305495545
    3.103741784    0.124272652   -4.772104224  -36.424837626 -166.353569644
    3.117851154    0.124272652   -5.163235217  -19.623892209 -180.126579754
    3.131960523    0.124272652   -5.355305666   -8.885335297 -186.612486814
    3.146069893    0.124272652   -5.447013083   -4.942182269 -188.515255190
    3.160179262    0.124272652   -5.501284095   -2.311689798 -187.795451118
    3.174288632    0.124272652   -5.482936270    6.389167900 -183.833097631
    3.188398001    0.124272652   -5.277124034   24.142355839 -173.805668994
    3.202507371    0.124272652   -4.779198935   46.506215047 -155.131651867
    3.216616740    0.124272652   -3.985702726   64.482468307 -128.049165423
    3.230726110    0.124272652   -3.015684917   70.751574936  -96.265624474
    3.244835479    0.124272652   -2.050842908   64.082827152  -65.243415955
    3.258944849    0.124272652   -1.246361394   49.010506188  -39.604071104
    3.273054219    0.124272652   -0.674550805   32.087526115  -21.442934061
    3.287163588    0.124272652   -0.324616294   18.160561190  -10.330545290
    3.301272958    0.124272652   -0.138819458    8.944693499   -4.426516830
    3.315382327    0.124272652   -0.052517365    3.828509844   -1.676702467
    3.329491697    0.124272652   -0.017669023    1.439833608   -0.565854027
    3.343601066    0.124272652   -0.004798699    0.427575882   -0.155463576
    3.357710436    0.124272652   -0.000660655    0.063378482   -0.024046157
    3.371819805    0.124272652   -0.000000000   -0.000000000   -0.000000000
    3.385929175    0.124272652   -0.000000000   -0.000000000   -0.000000000
    3.400038545    0.124272652   -0.000000000   -0.000000000   -0.000000000
    3.414147914    0.124272652   -0.000000000   -0.000000000   -0.000000000
    3.428257284    0.124272652   -0.000000000   -0.000000000   -0.000000000
    3.442366653    0.124272652   -0.000000000   -0.000000000   -0.000000000
    3.456476023    0.124272652   -0.000000000   -0.000000000   -0.000000000
    3.470585392    0.124272652   -0.000000000   -0.000000000   -0.000000000
    3.484694762    0.124272652   -0.000000000   -0.000000000   -0.000000000
    3.498804131    0.124272652   -0.000000000   -0.000000000   -0.000000000
    3.512913501    0.124272652   -0.000000000   -0.000000000   -0.000000000
    3.527022871    0.124272652   -0.000000000   -0.000000000   -0.000000000
    3.541132240    0.124272652   -0.000000000   -0.000000000   -0.000000000
    3.555241610    0.124272652   -0.000000000   -0.000000000   -0.000000000
    3.569350979    0.124272652   -0.000000000   -0.000000000   -0.000000000
    3.583460349    0.124272652   -0.000000000   -0.000000000   -0.000000000
    3.597569718    0.124272652   -0.000000000   -0.000000000   -0.000000000
    3.611679088    0.124272652   -0.000000000   -0.000000000   -0.000000000
    3.625788457    0.124272652   -0.000000000   -0.000000000   -0.000000000
    3.639897827    0.124272652   -0.000000000   -0.000000000   -0.000000000
    3.654007196    0.124272652   -0.000000000   -0.000000000   -0.000000000
    3.668116566    0.124272652   -0.000000000   -0.000000000   -0.000000000
    3.682225936    0.124272652   -0.000000000   -0.000000000   -0.000000000
    3.696335305    0.124272652   -0.000000000   -0.000000000   -0.000000000
    3.710444675    0.124272652   -0.000000000   -0.000000000   -0.000000000
    3.724554044    0.124272652   -0.000000000   -0.000000000   -0.000000000
    3.738663414    0.124272652   -0.000000000   -0.000000000   -0.000000000
    3.752772783    0.124272652   -0.000000000   -0.000000000   -0.000000000
    3.766882153    0.124272652   -0.000000000   -0.000000000   -0.000000000
    3.780991522    0.124272652   -0.000000000   -0.000000000   -0.000000000
    3.795100892    0.124272652   -0.000000000   -0.000000000   -0.000000000
    3.809210262    0.124272652   -0.000000000   -0.000000000   -0.000000000
    3.823319631    0.124272652   -0.000000000   -0.000000000   -0.000000000
    3.837429001    0.124272652   -0.000000000   -0.000000000   -0.000000000
    3.851538370    0.124272652   -0.000000000   -0.000000000   -0.000000000
    3.865647740    0.124272652   -0.000000000   -0.000000000   -0.000000000
    3.879757109    0.124272652   -0.000000000   -0.000000000   -0.000000000
    3.893866479    0.124272652   -0.000000000   -0.000000000   -0.000000000
    3.907975848    0.124272652   -0.000000000   -0.000000000   -0.000000000
    3.922085218    0.124272652   -0.000000000   -0.000000000   -0.000000000
    3.936194588    0.124272652   -0.000000000   -0.000000000   -0.000000000
    3.950303957    0.124272652   -0.000000000   -0.000000000   -0.000000000
    3.964413327    0.124272652   -0.000000000   -0.000000000   -0.000000000
    3.978522696    0.124272652   -0.000000000   -0.000000000   -0.000000000
    3.992632066    0.124272652   -0.000000000   -0.000000000   -0.000000000
    4.006741435    0.124272652   -0.000000000   -0.000000000   -0.000000000
    4.020850805    0.124272652   -0.000000000   -0.000000000   -0.000000000
    4.034960174    0.124272652   -0.000000000   -0.000000000   -0.000000000
    4.049069544    0.124272652   -0.000000000   -0.000000000   -0.000000000
    4.063178913    0.124272652   -0.000000000   -0.000000000   -0.000000000
    4.077288283    0.124272652   -0.000000000   -0.000000000   -0.000000000
    4.091397653    0.124272652   -0.000000000   -0.000000000   -0.000000000
    4.105507022    0.124272652   -0.000000000   -0.000000000   -0.000000000
    4.119616392    0.124272652   -0.000000000   -0.000000000   -0.000000000
    4.133725761    0.124272652   -0.000000000   -0.000000000   -0.000000000
    4.147835131    0.124272652   -0.000000000   -0.000000000   -0.000000000
    4.161944500    0.124272652   -0.000000000   -0.000000000   -0.000000000
    4.176053870    0.124272652   -0.000000000   -0.000000000   -0.000000000
    4.190163239    0.124272652   -0.000000000   -0.000000000   -0.000000000
    4.204272609    0.124272652   -0.000000000   -0.000000000   -0.000000000
    4.218381979    0.124272652   -0.000000000   -0.000000000   -0.000000000
    4.232491348    0.124272652   -0.000000000   -0.000000000   -0.000000000
    4.246600718    0.124272652   -0.000000000   -0.000000000   -0.000000000
    4.260710087    0.124272652   -0.000000000   -0.000000000   -0.000000000
    4.274819457    0.124272652   -0.000000000   -0.000000000   -0.000000000
    4.288928826    0.124272652   -0.000000000   -0.000000000   -0.000000000
    4.303038196    0.124272652   -0.000000000   -0.000000000   -0.000000000
    4.317147565    0.124272652   -0.000000000   -0.000000000   -0.000000000
    4.331256935    0.124272652   -0.000000000   -0.000000000   -0.000000000
    4.345366304    0.124272652   -0.000000000   -0.000000000   -0.000000000
    4.359475674    0.124272652   -0.000000000   -0.000000000   -0.000000000
    4.373585044    0.124272652   -0.000000000   -0.000000000   -0.000000000
    4.387694413    0.124272652   -0.000000000   -0.000000000   -0.000000000
    4.401803783    0.124272652   -0.000000000   -0.000000000   -0.000000000
    4.415913152    0.124272652   -0.000000000   -0.000000000   -0.000000000
    4.430022522    0.124272652   -0.000000000   -0.000000000   -0.000000000
    4.444131891    0.124272652   -0.000000000   -0.000000000   -0.000000000
    4.458241261    0.124272652   -0.000000000   -0.000000000   -0.000000000
    4.472350630    0.124272652   -0.000000000   -0.000000000   -0.000000000
    4.486460000    0.124272652   -0.000000000   -0.000000000   -0.000000000

    0.084336700    0.138414473   -0.000000000   -0.000000000   -0.000000000
    0.098446070    0.138414473   -0.000000000   -0.000000000   -0.000000000
    0.112555439    0.138414473   -0.000000000   -0.000000000   -0.000000000
    0.126664809    0.138414473   -0.000000000   -0.000000000   -0.000000000
    0.140774178    0.138414473   -0.000000000   -0.000000000   -0.000000000
    0.154883548    0.138414473   -0.000000000   -0.000000000   -0.000000000
    0.168992917    0.138414473   -0.000000000   -0.000000000   -0.000000000
    0.183102287    0.138414473   -0.000000000   -0.000000000   -0.000000000
    0.197211656    0.138414473   -0.000000000   -0.000000000   -0.000000000
    0.211321026    0.138414473   -0.000000000   -0.000000000   -0.000000000
    0.225430396    0.138414473   -0.000000000   -0.000000000   -0.000000000
    0.239539765    0.138414473   -0.000000000   -0.000000000   -0.000000000
    0.253649135    0.138414473   -0.000000000   -0.000000000   -0.000000000
    0.267758504    0.138414473   -0.000000000   -0.000000000   -0.000000000
    0.281867874    0.138414473   -0.000000000   -0.000000000   -0.000000000
    0.295977243    0.138414473   -0.000000000   -0.000000000   -0.000000000
    0.310086613    0.138414473   -0.000000000   -0.000000000   -0.000000000
    0.324195982    0.138414473   -0.000000000   -0.000000000   -0.000000000
    0.338305352    0.138414473   -0.000000000   -0.000000000   -0.000000000
    0.352414721    0.138414473   -0.000000000   -0.000000000   -0.000000000
    0.366524091    0.138414473   -0.000000000   -0.000000000   -0.000000000
    0.380633461    0.138414473   -0.000000000   -0.000000000   -0.000000000
    0.394742830    0.138414473   -0.000000000   -0.000000000   -0.000000000
    0.408852200    0.138414473   -0.000000000   -0.000000000   -0.000000000
    0.422961569    0.138414473   -0.000000000   -0.000000000   -0.000000000
    0.437070939    0.138414473   -0.000000000   -0.000000000   -0.000000000
    0.451180308    0.138414473   -0.000000000   -0.000000000   -0.000000000
    0.465289678    0.138414473   -0.000000000   -0.000000000   -0.000000000
    0.479399047    0.138414473   -0.000000000   -0.000000000   -0.000000000
    0.493508417    0.138414473   -0.000000000   -0.000000000   -0.000000000
    0.507617787    0.138414473   -0.000000000   -0.000000000   -0.000000000
    0.521727156    0.138414473   -0.000000000   -0.000000000   -0.000000000
    0.535836526    0.138414473   -0.000000000   -0.000000000   -0.000000000
    0.549945895    0.138414473   -0.000000000   -0.000000000   -0.000000000
    0.564055265    0.138414473   -0.000000000   -0.000000000   -0.000000000
    0.578164634    0.138414473   -0.000000000   -0.000000000   -0.000000000
    0.592274004    0.138414473   -0.000000000   -0.000000000   -0.000000000
    0.606383373    0.138414473   -0.000000000   -0.000000000   -0.000000000
    0.620492743    0.138414473   -0.000000000   -0.000000000   -0.000000000
    0.634602113    0.138414473   -0.000000000   -0.000000000   -0.000000000
    0.648711482    0.138414473   -0.000000000   -0.000000000   -0.000000000
    0.662820852    0.138414473   -0.000000000   -0.000000000   -0.000000000
    0.676930221    0.138414473   -0.000000000   -0.000000000   -0.000000000
    0.691039591    0.138414473   -0.000000000   -0.000000000   -0.000000000
    0.705148960    0.138414473   -0.000000000   -0.000000000   -0.000000000
    0.719258330    0.138414473   -0.000000000   -0.000000000   -0.000000000
    0.733367699    0.138414473   -0.000000000   -0.000000000   -0.000000000
    0.747477069    0.138414473   -0.000000000   -0.000000000   -0.000000000
    0.761586438    0.138414473   -0.000000000   -0.000000000   -0.000000000
    0.775695808    0.138414473   -0.000000000   -0.000000000   -0.000000000
    0.789805178    0.138414473   -0.000000000   -0.000000000   -0.000000000
    0.803914547    0.138414473   -0.000000000   -0.000000000   -0.000000000
    0.818023917    0.138414473   -0.000000000   -0.000000000   -0.000000000
    0.832133286    0.138414473   -0.000000000   -0.000000000   -0.000000000
    0.846242656    0.138414473   -0.000000000   -0.000000000   -0.000000000
    0.860352025    0.138414473   -0.000000000   -0.000000000   -0.000000000
    0.874461395    0.138414473   -0.000000000   -0.000000000   -0.000000000
    0.888570764    0.138414473   -0.000000000   -0.000000000   -0.000000000
    0.902680134    0.138414473   -0.000000000   -0.000000000   -0.000000000
    0.916789504    0.138414473   -0.000000000   -0.000000000   -0.000000000
    0.930898873    0.138414473   -0.000000000   -0.000000000   -0.000000000
    0.945008243    0.138414473   -0.000000000   -0.000000000   -0.000000000
    0.959117612    0.138414473   -0.000000000   -0.000000000   -0.000000000
    0.973226982    0.138414473   -0.000000000   -0.000000000   -0.000000000
    0.987336351    0.138414473   -0.000000000   -0.000000000   -0.000000000
    1.001445721    0.138414473   -0.000000000   -0.000000000   -0.000000000
    1.015555090    0.138414473   -0.000000000   -0.000000000   -0.000000000
    1.029664460    0.138414473   -0.000000000   -0.000000000   -0.000000000
    1.043773829    0.138414473   -0.000000000   -0.000000000   -0.000000000
    1.057883199    0.138414473   -0.000000000   -0.000000000   -0.000000000
    1.071992569    0.138414473   -0.000000000   -0.000000000   -0.000000000
    1.086101938    0.138414473   -0.000000000   -0.000000000   -0.000000000
    1.100211308    0.138414473   -0.000000000   -0.000000000   -0.000000000
    1.114320677    0.138414473   -0.000000000   -0.000000000   -0.000000000
    1.128430047    0.138414473   -0.000000000   -0.000000000   -0.000000000
    1.142539416    0.138414473   -0.000000000   -0.000000000   -0.000000000
    1.156648786    0.138414473   -0.000000000   -0.000000000   -0.000000000
    1.170758155    0.138414473   -0.000000000   -0.000000000   -0.000000000
    1.184867525    0.138414473   -0.000000000   -0.000000000   -0.000000000
    1.198976895    0.138414473   -0.000000000   -0.000000000   -0.000000000
    1.213086264    0.138414473   -0.000000000   -0.000000000   -0.000000000
    1.227195634    0.138414473   -0.000000000   -0.000000000   -0.000000000
    1.241305003    0.138414473   -0.000000000   -0.000000000   -0.000000000
    1.255414373    0.138414473   -0.000000000   -0.000000000   -0.000000000
    1.269523742    0.138414473   -0.000000000   -0.000000000   -0.000000000
    1.283633112    0.138414473   -0.000000000   -0.000000000   -0.000000000
    1.297742481    0.138414473   -0.000000000   -0.000000000   -0.000000000
    1.311851851    0.138414473   -0.000000000   -0.000000000   -0.000000000
    1.325961221    0.138414473   -0.000000000   -0.000000000   -0.000000000
    1.340070590    0.138414473   -0.000000000   -0.000000000   -0.000000000
    1.354179960    0.138414473   -0.000000000   -0.000000000   -0.000000000
    1.368289329    0.138414473   -0.000000000   -0.000000000   -0.000000000
    1.382398699    0.138414473   -0.000000000   -0.000000000   -0.000000000
    1.396508068    0.138414473   -0.000000000   -0.000000000   -0.000000000
    1.410617438    0.138414473   -0.000000000   -0.000000000   -0.000000000
    1.424726807    0.138414473   -0.000000000   -0.000000000   -0.000000000
    1.438836177    0.138414473   -0.000000000   -0.000000000   -0.000000000
    1.452945546    0.138414473   -0.000000000   -0.000000000   -0.000000000
    1.467054916    0.138414473   -0.000000000   -0.000000000   -0.000000000
    1.481164286    0.138414473   -0.000000000   -0.000000000   -0.000000000
    1.495273655    0.138414473   -0.000000000   -0.000000000   -0.000000000
    1.509383025    0.138414473   -0.000000000   -0.000000000   -0.000000000
    1.523492394    0.138414473   -0.000000000   -0.000000000   -0.000000000
    1.537601764    0.138414473   -0.000000000   -0.000000000   -0.000000000
    1.551711133    0.138414473   -0.000000000   -0.000000000   -0.000000000
    1.565820503    0.138414473   -0.000000000   -0.000000000   -0.000000000
    1.579929872    0.138414473   -0.000000000   -0.000000000   -0.000000000
    1.594039242    0.138414473   -0.000000000   -0.000000000   -0.000000000
    1.608148612    0.138414473   -0.000000000   -0.000000000   -0.000000000
    1.622257981    0.138414473   -0.000000000   -0.000000000   -0.000000000
    1.636367351    0.138414473   -0.000000000   -0.000000000   -0.000000000
    1.650476720    0.138414473   -0.000000000   -0.000000000   -0.000000000
    1.664586090    0.138414473   -0.000000000   -0.000000000   -0.000000000
    1.678695459    0.138414473   -0.000000000   -0.000000000   -0.000000000
    1.692804829    0.138414473   -0.000000000   -0.000000000   -0.000000000
    1.706914198    0.138414473   -0.000000000   -0.000000000   -0.000000000
    1.721023568    0.138414473   -0.000000000   -0.000000000   -0.000000000
    1.735132938    0.138414473   -0.000000000   -0.000000000   -0.000000000
    1.749242307    0.138414473   -0.000000000   -0.000000000   -0.000000000
    1.763351677    0.138414473   -0.000000000   -0.000000000   -0.000000000
    1.777461046    0.138414473   -0.000000000   -0.000000000   -0.000000000
    1.791570416    0.138414473   -0.000000000   -0.000000000   -0.000000000
    1.805679785    0.138414473   -0.000000000   -0.000000000   -0.000000000
    1.819789155    0.138414473   -0.000000000   -0.000000000   -0.000000000
    1.833898524    0.138414473   -0.000000000   -0.000000000   -0.000000000
    1.848007894    0.138414473   -0.000000000   -0.000000000   -0.000000000
    1.862117263    0.138414473   -0.000000000   -0.000000000   -0.000000000
    1.876226633    0.138414473   -0.000000000   -0.000000000   -0.000000000
    1.890336003    0.138414473   -0.000000000   -0.000000000   -0.000000000
    1.904445372    0.138414473   -0.000000000   -0.000000000   -0.000000000
    1.918554742    0.138414473   -0.000000000   -0.000000000   -0.000000000
    1.932664111    0.138414473   -0.000000000   -0.000000000   -0.000000000
    1.946773481    0.138414473   -0.000000000   -0.000000000   -0.000000000
    1.960882850    0.138414473   -0.000000000   -0.000000000   -0.000000000
    1.974992220    0.138414473   -0.000000000   -0.000000000   -0.000000000
    1.989101589    0.138414473   -0.000000000   -0.000000000   -0.000000000
    2.003210959    0.138414473   -0.000000000   -0.000000000   -0.000000000
    2.017320329    0.138414473   -0.000000000   -0.000000000   -0.000000000
    2.031429698    0.138414473   -0.000000000   -0.000000000   -0.000000000
    2.045539068    0.138414473   -0.000000000   -0.000000000   -0.000000000
    2.059648437    0.138414473   -0.000000000   -0.000000000   -0.000000000
    2.073757807    0.138414473   -0.000000000   -0.000000000   -0.000000000
    2.087867176    0.138414473   -0.000000000   -0.000000000   -0.000000000
    2.101976546    0.138414473   -0.000000000   -0.000000000   -0.000000000
    2.116085915    0.138414473   -0.000000000   -0.000000000   -0.000000000
    2.130195285    0.138414473   -0.000000000   -0.000000000   -0.000000000
    2.144304654    0.138414473   -0.000000000   -0.000000000   -0.000000000
    2.158414024    0.138414473   -0.000000000   -0.000000000   -0.000000000
    2.172523394    0.138414473   -0.000000000   -0.000000000   -0.000000000
    2.186632763    0.138414473   -0.000000000   -0.000000000   -0.000000000
    2.200742133    0.138414473   -0.000000000   -0.000000000   -0.000000000
    2.214851502    0.138414473   -0.000000000   -0.000000000   -0.000000000
    2.228960872    0.138414473   -0.000000000   -0.000000000   -0.000000000
    2.243070241    0.138414473   -0.000000000   -0.000000000   -0.000000000
    2.257179611    0.138414473   -0.000000000   -0.000000000   -0.000000000
    2.271288980    0.138414473   -0.000000000   -0.000000000   -0.000000000
    2.285398350    0.138414473   -0.000000000   -0.000000000   -0.000000000
    2.299507720    0.138414473   -0.000000000   -0.000000000   -0.000000000
    2.313617089    0.138414473   -0.000000000   -0.000000000   -0.000000000
    2.327726459    0.138414473   -0.000000000   -0.000000000   -0.000000000
    2.341835828    0.138414473   -0.000000000   -0.000000000   -0.000000000
    2.355945198    0.138414473   -0.000000000   -0.000000000   -0.000000000
    2.370054567    0.138414473   -0.000000000   -0.000000000   -0.000000000
    2.384163937    0.138414473   -0.000000000   -0.000000000   -0.000000000
    2.398273306    0.138414473   -0.000000000   -0.000000000   -0.000000000
    2.412382676    0.138414473   -0.000000000   -0.000000000   -0.000000000
    2.426492046    0.138414473   -0.000000000   -0.000000000   -0.000000000
    2.440601415    0.138414473   -0.000000000   -0.000000000   -0.000000000
    2.454710785    0.138414473   -0.000000000   -0.000000000   -0.000000000
    2.468820154    0.138414473   -0.000000000   -0.000000000   -0.000000000
    2.482929524    0.138414473   -0.000000000   -0.000000000   -0.000000000
    2.497038893    0.138414473   -0.000000000   -0.000000000   -0.000000000
    2.511148263    0.138414473   -0.000000000   -0.000000000   -0.000000000
    2.525257632    0.138414473   -0.000000000   -0.000000000   -0.000000000
    2.539367002    0.138414473   -0.000000000   -0.000000000   -0.000000000
    2.553476371    0.138414473   -0.000000000   -0.000000000   -0.000000000
    2.567585741    0.138414473   -0.000000000   -0.000000000   -0.000000000
    2.581695111    0.138414473   -0.000000000   -0.000000000   -0.000000000
    2.595804480    0.138414473   -0.000000000   -0.000000000   -0.000000000
    2.609913850    0.138414473   -0.000000000   -0.000000000   -0.000000000
    2.624023219    0.138414473   -0.000000000   -0.000000000   -0.000000000
    2.638132589    0.138414473   -0.000000000   -0.000000000   -0.000000000
    2.652241958    0.138414473   -0.000000000   -0.000000000   -0.000000000
    2.666351328    0.138414473   -0.000000000   -0.000000000   -0.000000000
    2.680460697    0.138414473   -0.000000000   -0.000000000   -0.000000000
    2.694570067    0.138414473   -0.000000000   -0.000000000   -0.000000000
    2.708679437    0.138414473   -0.000000000   -0.000000000   -0.000000000
    2.722788806    0.138414473   -0.000000000   -0.000000000   -0.000000000
    2.736898176    0.138414473   -0.000000000   -0.000000000   -0.000000000
    2.751007545    0.138414473   -0.000000000   -0.000000000   -0.000000000
    2.765116915    0.138414473   -0.000000000   -0.000000000   -0.000000000
    2.779226284    0.138414473   -0.000000000   -0.000000000   -0.000000000
    2.793335654    0.138414473   -0.000000000   -0.000000000   -0.000000000
    2.807445023    0.138414473   -0.000000000   -0.000000000   -0.000000000
    2.821554393    0.138414473   -0.000000000   -0.000000000   -0.000000000
    2.835663763    0.138414473   -0.000000000   -0.000000000   -0.000000000
    2.849773132    0.138414473   -0.000000000   -0.000000000   -0.000000000
    2.863882502    0.138414473   -0.000000000   -0.000000000   -0.000000000
    2.877991871    0.138414473   -0.000000000   -0.000000000   -0.000000000
    2.892101241    0.138414473   -0.000009276   -0.000972101   -0.000645102
    2.906210610    0.138414473   -0.000038238   -0.003669891   -0.002659167
    2.920319980    0.138414473   -0.000503882   -0.048407783   -0.023060430
    2.934429349    0.138414473   -0.002355578   -0.213692602   -0.093774997
    2.948538719    0.138414473   -0.008429383   -0.705606587   -0.315273358
    2.962648088    0.138414473   -0.026302059   -2.005033438   -0.939481111
    2.976757458    0.138414473   -0.073239788   -5.028519852   -2.505569227
    2.990866828    0.138414473   -0.183109682  -11.195899157   -6.003509969
    3.004976197    0.138414473   -0.411629295  -22.099583651  -12.958067233
    3.019085567    0.138414473   -0.833894656  -38.652295912  -25.271689498
    3.033194936    0.138414473   -1.524244689  -59.651118311  -44.649013140
    3.047304306    0.138414473   -2.518925108  -80.798788075  -71.699138399
    3.061413675    0.138414473   -3.772742518  -95.187356620 -105.041579547
    3.075523045    0.138414473   -5.141663452  -96.263857116 -141.093821580
    3.089632414    0.138414473   -6.415238324  -81.867673938 -174.871394008
    3.103741784    0.138414473   -7.400691611  -56.780746226 -201.733209605
    3.117851154    0.138414473   -8.013902564  -30.892889680 -219.193085391
    3.131960523    0.138414473   -8.311647353  -13.068814698 -227.642526408
    3.146069893    0.138414473   -8.428865476   -4.740910171 -229.327972318
    3.160179262    0.138414473   -8.456477859    1.346339315 -226.136675893
    3.174288632    0.138414473   -8.352941570   15.280662344 -217.833880513
    3.188398001    0.138414473   -7.967092614   41.204755672 -202.283142578
    3.202507371    0.138414473   -7.161686610   72.954370213 -177.642511217
    3.216616740    0.138414473   -5.940591111   97.943005519 -144.777058256
    3.230726110    0.138414473   -4.479279176  105.926646473 -107.867394313
    3.244835479    0.138414473   -3.040167719   95.286296507  -72.678408025
    3.258944849    0.138414473   -1.846008602   72.649438772  -43.965898489
    3.273054219    0.138414473   -0.999001945   47.510817516  -23.764185660
    3.287163588    0.138414473   -0.480884061   26.880853253  -11.439179742
    3.301272958    0.138414473   -0.205787463   13.245692789   -4.901670748
    3.315382327    0.138414473   -0.077878242    5.669649690   -1.855350072
    3.329491697    0.138414473   -0.026232759    2.134958458   -0.626705135
    3.343601066    0.138414473   -0.007163859    0.637834175   -0.174056512
    3.357710436    0.138414473   -0.001038425    0.099619052   -0.028617769
    3.371819805    0.138414473   -0.000000000   -0.000000000   -0.000000000
    3.385929175    0.138414473   -0.000000000   -0.000000000   -0.000000000
    3.400038545    0.138414473   -0.000000000   -0.000000000   -0.000000000
    3.414147914    0.138414473   -0.000000000   -0.000000000   -0.000000000
    3.428257284    0.138414473   -0.000000000   -0.000000000   -0.000000000
    3.442366653    0.138414473   -0.000000000   -0.000000000   -0.000000000
    3.456476023    0.138414473   -0.000000000   -0.000000000   -0.000000000
    3.470585392    0.138414473   -0.000000000   -0.000000000   -0.000000000
    3.484694762    0.138414473   -0.000000000   -0.000000000   -0.000000000
    3.498804131    0.138414473   -0.000000000   -0.000000000   -0.000000000
    3.512913501    0.138414473   -0.000000000   -0.000000000   -0.000000000
    3.527022871    0.138414473   -0.000000000   -0.000000000   -0.000000000
    3.541132240    0.138414473   -0.000000000   -0.000000000   -0.000000000
    3.555241610    0.138414473   -0.000000000   -0.000000000   -0.000000000
    3.569350979    0.138414473   -0.000000000   -0.000000000   -0.000000000
    3.583460349    0.138414473   -0.000000000   -0.000000000   -0.000000000
    3.597569718    0.138414473   -0.000000000   -0.000000000   -0.000000000
    3.611679088    0.138414473   -0.000000000   -0.000000000   -0.000000000
    3.625788457    0.138414473   -0.000000000   -0.000000000   -0.000000000
    3.639897827    0.138414473   -0.000000000   -0.000000000   -0.000000000
    3.654007196    0.138414473   -0.000000000   -0.000000000   -0.000000000
    3.668116566    0.138414473   -0.000000000   -0.000000000   -0.000000000
    3.682225936    0.138414473   -0.000000000   -0.000000000   -0.000000000
    3.696335305    0.138414473   -0.000000000   -0.000000000   -0.000000000
    3.710444675    0.138414473   -0.000000000   -0.000000000   -0.000000000
    3.724554044    0.138414473   -0.000000000   -0.000000000   -0.000000000
    3.738663414    0.138414473   -0.000000000   -0.000000000   -0.000000000
    3.752772783    0.138414473   -0.000000000   -0.000000000   -0.000000000
    3.766882153    0.138414473   -0.000000000   -0.000000000   -0.000000000
    3.780991522    0.138414473   -0.000000000   -0.000000000   -0.000000000
    3.795100892    0.138414473   -0.000000000   -0.000000000   -0.000000000
    3.809210262    0.138414473   -0.000000000   -0.000000000   -0.000000000
    3.823319631    0.138414473   -0.000000000   -0.000000000   -0.000000000
    3.837429001    0.138414473   -0.000000000   -0.000000000   -0.000000000
    3.851538370    0.138414473   -0.000000000   -0.000000000   -0.000000000
    3.865647740    0.138414473   -0.000000000   -0.000000000   -0.000000000
    3.879757109    0.138414473   -0.000000000   -0.000000000   -0.000000000
    3.893866479    0.138414473   -0.000000000   -0.000000000   -0.000000000
    3.907975848    0.138414473   -0.000000000   -0.000000000   -0.000000000
    3.922085218    0.138414473   -0.000000000   -0.000000000   -0.000000000
    3.936194588    0.138414473   -0.000000000   -0.000000000   -0.000000000
    3.950303957    0.138414473   -0.000000000   -0.000000000   -0.000000000
    3.964413327    0.138414473   -0.000000000   -0.000000000   -0.000000000
    3.978522696    0.138414473   -0.000000000   -0.000000000   -0.000000000
    3.992632066    0.138414473   -0.000000000   -0.000000000   -0.000000000
    4.006741435    0.138414473   -0.000000000   -0.000000000   -0.000000000
    4.020850805    0.138414473   -0.000000000   -0.000000000   -0.000000000
    4.034960174    0.138414473   -0.000000000   -0.000000000   -0.000000000
    4.049069544    0.138414473   -0.000000000   -0.000000000   -0.000000000
    4.063178913    0.138414473   -0.000000000   -0.000000000   -0.000000000
    4.077288283    0.138414473   -0.000000000   -0.000000000   -0.000000000
    4.091397653    0.138414473   -0.000000000   -0.000000000   -0.000000000
    4.105507022    0.138414473   -0.000000000   -0.000000000   -0.000000000
    4.119616392    0.138414473   -0.000000000   -0.000000000   -0.000000000
    4.133725761    0.138414473   -0.000000000   -0.000000000   -0.000000000
    4.147835131    0.138414473   -0.000000000   -0.000000000   -0.000000000
    4.161944500    0.138414473   -0.000000000   -0.000000000   -0.000000000
    4.176053870    0.138414473   -0.000000000   -0.000000000   -0.000000000
    4.190163239    0.138414473   -0.000000000   -0.000000000   -0.000000000
    4.204272609    0.138414473   -0.000000000   -0.000000000   -0.000000000
    4.218381979    0.138414473   -0.000000000   -0.000000000   -0.000000000
    4.232491348    0.138414473   -0.000000000   -0.000000000   -0.000000000
    4.246600718    0.138414473   -0.000000000   -0.000000000   -0.000000000
    4.260710087    0.138414473   -0.000000000   -0.000000000   -0.000000000
    4.274819457    0.138414473   -0.000000000   -0.000000000   -0.000000000
    4.288928826    0.138414473   -0.000000000   -0.000000000   -0.000000000
    4.303038196    0.138414473   -0.000000000   -0.000000000   -0.000000000
    4.317147565    0.138414473   -0.000000000   -0.000000000   -0.000000000
    4.331256935    0.138414473   -0.000000000   -0.000000000   -0.000000000
    4.345366304    0.138414473   -0.000000000   -0.000000000   -0.000000000
    4.359475674    0.138414473   -0.000000000   -0.000000000   -0.000000000
    4.373585044    0.138414473   -0.000000000   -0.000000000   -0.000000000
    4.387694413    0.138414473   -0.000000000   -0.000000000   -0.000000000
    4.401803783    0.138414473   -0.000000000   -0.000000000   -0.000000000
    4.415913152    0.138414473   -0.000000000   -0.000000000   -0.000000000
    4.430022522    0.138414473   -0.000000000   -0.000000000   -0.000000000
    4.444131891    0.138414473   -0.000000000   -0.000000000   -0.000000000
    4.458241261    0.138414473   -0.000000000   -0.000000000   -0.000000000
    4.472350630    0.138414473   -0.000000000   -0.000000000   -0.000000000
    4.486460000    0.138414473   -0.000000000   -0.000000000   -0.000000000

    0.084336700    0.152556295   -0.000000000   -0.000000000   -0.000000000
    0.098446070    0.152556295   -0.000000000   -0.000000000   -0.000000000
    0.112555439    0.152556295   -0.000000000   -0.000000000   -0.000000000
    0.126664809    0.152556295   -0.000000000   -0.000000000   -0.000000000
    0.140774178    0.152556295   -0.000000000   -0.000000000   -0.000000000
    0.154883548    0.152556295   -0.000000000   -0.000000000   -0.000000000
    0.168992917    0.152556295   -0.000000000   -0.000000000   -0.000000000
    0.183102287    0.152556295   -0.000000000   -0.000000000   -0.000000000
    0.197211656    0.152556295   -0.000000000   -0.000000000   -0.000000000
    0.211321026    0.152556295   -0.000000000   -0.000000000   -0.000000000
    0.225430396    0.152556295   -0.000000000   -0.000000000   -0.000000000
    0.239539765    0.152556295   -0.000000000   -0.000000000   -0.000000000
    0.253649135    0.152556295   -0.000000000   -0.000000000   -0.000000000
    0.267758504    0.152556295   -0.000000000   -0.000000000   -0.000000000
    0.281867874    0.152556295   -0.000000000   -0.000000000   -0.000000000
    0.295977243    0.152556295   -0.000000000   -0.000000000   -0.000000000
    0.310086613    0.152556295   -0.000000000   -0.000000000   -0.000000000
    0.324195982    0.152556295   -0.000000000   -0.000000000   -0.000000000
    0.338305352    0.152556295   -0.000000000   -0.000000000   -0.000000000
    0.352414721    0.152556295   -0.000000000   -0.000000000   -0.000000000
    0.366524091    0.152556295   -0.000000000   -0.000000000   -0.000000000
    0.380633461    0.152556295   -0.000000000   -0.000000000   -0.000000000
    0.394742830    0.152556295   -0.000000000   -0.000000000   -0.000000000
    0.408852200    0.152556295   -0.000000000   -0.000000000   -0.000000000
    0.422961569    0.152556295   -0.000000000   -0.000000000   -0.000000000
    0.437070939    0.152556295   -0.000000000   -0.000000000   -0.000000000
    0.451180308    0.152556295   -0.000000000   -0.000000000   -0.000000000
    0.465289678    0.152556295   -0.000000000   -0.000000000   -0.000000000
    0.479399047    0.152556295   -0.000000000   -0.000000000   -0.000000000
    0.493508417    0.152556295   -0.000000000   -0.000000000   -0.000000000
    0.507617787    0.152556295   -0.000000000   -0.000000000   -0.000000000
    0.521727156    0.152556295   -0.000000000   -0.000000000   -0.000000000
    0.535836526    0.152556295   -0.000000000   -0.000000000   -0.000000000
    0.549945895    0.152556295   -0.000000000   -0.000000000   -0.000000000
    0.564055265    0.152556295   -0.000000000   -0.000000000   -0.000000000
    0.578164634    0.152556295   -0.000000000   -0.000000000   -0.000000000
    0.592274004    0.152556295   -0.000000000   -0.000000000   -0.000000000
    0.606383373    0.152556295   -0.000000000   -0.000000000   -0.000000000
    0.620492743    0.152556295   -0.000000000   -0.000000000   -0.000000000
    0.634602113    0.152556295   -0.000000000   -0.000000000   -0.000000000
    0.648711482    0.152556295   -0.000000000   -0.000000000   -0.000000000
    0.662820852    0.152556295   -0.000000000   -0.000000000   -0.000000000
    0.676930221    0.152556295   -0.000000000   -0.000000000   -0.000000000
    0.691039591    0.152556295   -0.000000000   -0.000000000   -0.000000000
    0.705148960    0.152556295   -0.000000000   -0.000000000   -0.000000000
    0.719258330    0.152556295   -0.000000000   -0.000000000   -0.000000000
    0.733367699    0.152556295   -0.000000000   -0.000000000   -0.000000000
    0.747477069    0.152556295   -0.000000000   -0.000000000   -0.000000000
    0.761586438    0.152556295   -0.000000000   -0.000000000   -0.000000000
    0.775695808    0.152556295   -0.000000000   -0.000000000   -0.000000000
    0.789805178    0.152556295   -0.000000000   -0.000000000   -0.000000000
    0.803914547    0.152556295   -0.000000000   -0.000000000   -0.000000000
    0.818023917    0.152556295   -0.000000000   -0.000000000   -0.000000000
    0.832133286    0.152556295   -0.000000000   -0.000000000   -0.000000000
    0.846242656    0.152556295   -0.000000000   -0.000000000   -0.000000000
    0.860352025    0.152556295   -0.000000000   -0.000000000   -0.000000000
    0.874461395    0.152556295   -0.000000000   -0.000000000   -0.000000000
    0.888570764    0.152556295   -0.000000000   -0.000000000   -0.000000000
    0.902680134    0.152556295   -0.000000000   -0.000000000   -0.000000000
    0.916789504    0.152556295   -0.000000000   -0.000000000   -0.000000000
    0.930898873    0.152556295   -0.000000000   -0.000000000   -0.000000000
    0.945008243    0.152556295   -0.000000000   -0.000000000   -0.000000000
    0.959117612    0.152556295   -0.000000000   -0.000000000   -0.000000000
    0.973226982    0.152556295   -0.000000000   -0.000000000   -0.000000000
    0.987336351    0.152556295   -0.000000000   -0.000000000   -0.000000000
    1.001445721    0.152556295   -0.000000000   -0.000000000   -0.000000000
    1.015555090    0.152556295   -0.000000000   -0.000000000   -0.000000000
    1.029664460    0.152556295   -0.000000000   -0.000000000   -0.000000000
    1.043773829    0.152556295   -0.000000000   -0.000000000   -0.000000000
    1.057883199    0.152556295   -0.000000000   -0.000000000   -0.000000000
    1.071992569    0.152556295   -0.000000000   -0.000000000   -0.000000000
    1.086101938    0.152556295   -0.000000000   -0.000000000   -0.000000000
    1.100211308    0.152556295   -0.000000000   -0.000000000   -0.000000000
    1.114320677    0.152556295   -0.000000000   -0.000000000   -0.000000000
    1.128430047    0.152556295   -0.000000000   -0.000000000   -0.000000000
    1.142539416    0.152556295   -0.000000000   -0.000000000   -0.000000000
    1.156648786    0.152556295   -0.000000000   -0.000000000   -0.000000000
    1.170758155    0.152556295   -0.000000000   -0.000000000   -0.000000000
    1.184867525    0.152556295   -0.000000000   -0.000000000   -0.000000000
    1.198976895    0.152556295   -0.000000000   -0.000000000   -0.000000000
    1.213086264    0.152556295   -0.000000000   -0.000000000   -0.000000000
    1.227195634    0.152556295   -0.000000000   -0.000000000   -0.000000000
    1.241305003    0.152556295   -0.000000000   -0.000000000   -0.000000000
    1.255414373    0.152556295   -0.000000000   -0.000000000   -0.000000000
    1.269523742    0.152556295   -0.000000000   -0.000000000   -0.000000000
    1.283633112    0.152556295   -0.000000000   -0.000000000   -0.000000000
    1.297742481    0.152556295   -0.000000000   -0.000000000   -0.000000000
    1.311851851    0.152556295   -0.000000000   -0.000000000   -0.000000000
    1.325961221    0.152556295   -0.000000000   -0.000000000   -0.000000000
    1.340070590    0.152556295   -0.000000000   -0.000000000   -0.000000000
    1.354179960    0.152556295   -0.000000000   -0.000000000   -0.000000000
    1.368289329    0.152556295   -0.000000000   -0.000000000   -0.000000000
    1.382398699    0.152556295   -0.000000000   -0.000000000   -0.000000000
    1.396508068    0.152556295   -0.000000000   -0.000000000   -0.000000000
    1.410617438    0.152556295   -0.000000000   -0.000000000   -0.000000000
    1.424726807    0.152556295   -0.000000000   -0.000000000   -0.000000000
    1.438836177    0.152556295   -0.000000000   -0.000000000   -0.000000000
    1.452945546    0.152556295   -0.000000000   -0.000000000   -0.000000000
    1.467054916    0.152556295   -0.000000000   -0.000000000   -0.000000000
    1.481164286    0.152556295   -0.000000000   -0.000000000   -0.000000000
    1.495273655    0.152556295   -0.000000000   -0.000000000   -0.000000000
    1.509383025    0.152556295   -0.000000000   -0.000000000   -0.000000000
    1.523492394    0.152556295   -0.000000000   -0.000000000   -0.000000000
    1.537601764    0.152556295   -0.000000000   -0.000000000   -0.000000000
    1.551711133    0.152556295   -0.000000000   -0.000000000   -0.000000000
    1.565820503    0.152556295   -0.000000000   -0.000000000   -0.000000000
    1.579929872    0.152556295   -0.000000000   -0.000000000   -0.000000000
    1.594039242    0.152556295   -0.000000000   -0.000000000   -0.000000000
    1.608148612    0.152556295   -0.000000000   -0.000000000   -0.000000000
    1.622257981    0.152556295   -0.000000000   -0.000000000   -0.000000000
    1.636367351    0.152556295   -0.000000000   -0.000000000   -0.000000000
    1.650476720    0.152556295   -0.000000000   -0.000000000   -0.000000000
    1.664586090    0.152556295   -0.000000000   -0.000000000   -0.000000000
    1.678695459    0.152556295   -0.000000000   -0.000000000   -0.000000000
    1.692804829    0.152556295   -0.000000000   -0.000000000   -0.000000000
    1.706914198    0.152556295   -0.000000000   -0.000000000   -0.000000000
    1.721023568    0.152556295   -0.000000000   -0.000000000   -0.000000000
    1.735132938    0.152556295   -0.000000000   -0.000000000   -0.000000000
    1.749242307    0.152556295   -0.000000000   -0.000000000   -0.000000000
    1.763351677    0.152556295   -0.000000000   -0.000000000   -0.000000000
    1.777461046    0.152556295   -0.000000000   -0.000000000   -0.000000000
    1.791570416    0.152556295   -0.000000000   -0.000000000   -0.000000000
    1.805679785    0.152556295   -0.000000000   -0.000000000   -0.000000000
    1.819789155    0.152556295   -0.000000000   -0.000000000   -0.000000000
    1.833898524    0.152556295   -0.000000000   -0.000000000   -0.000000000
    1.848007894    0.152556295   -0.000000000   -0.000000000   -0.000000000
    1.862117263    0.152556295   -0.000000000   -0.000000000   -0.000000000
    1.876226633    0.152556295   -0.000000000   -0.000000000   -0.000000000
    1.890336003    0.152556295   -0.000000000   -0.000000000   -0.000000000
    1.904445372    0.152556295   -0.000000000   -0.000000000   -0.000000000
    1.918554742    0.152556295   -0.000000000   -0.000000000   -0.000000000
    1.932664111    0.152556295   -0.000000000   -0.000000000   -0.000000000
    1.946773481    0.152556295   -0.000000000   -0.000000000   -0.000000000
    1.960882850    0.152556295   -0.000000000   -0.000000000   -0.000000000
    1.974992220    0.152556295   -0.000000000   -0.000000000   -0.000000000
    1.989101589    0.152556295   -0.000000000   -0.000000000   -0.000000000
    2.003210959    0.152556295   -0.000000000   -0.000000000   -0.000000000
    2.017320329    0.152556295   -0.000000000   -0.000000000   -0.000000000
    2.031429698    0.152556295   -0.000000000   -0.000000000   -0.000000000
    2.045539068    0.152556295   -0.000000000   -0.000000000   -0.000000000
    2.059648437    0.152556295   -0.000000000   -0.000000000   -0.000000000
    2.073757807    0.152556295   -0.000000000   -0.000000000   -0.000000000
    2.087867176    0.152556295   -0.000000000   -0.000000000   -0.000000000
    2.101976546    0.152556295   -0.000000000   -0.000000000   -0.000000000
    2.116085915    0.152556295   -0.000000000   -0.000000000   -0.000000000
    2.130195285    0.152556295   -0.000000000   -0.000000000   -0.000000000
    2.144304654    0.152556295   -0.000000000   -0.000000000   -0.000000000
    2.158414024    0.152556295   -0.000000000   -0.000000000   -0.000000000
    2.172523394    0.152556295   -0.000000000   -0.000000000   -0.000000000
    2.186632763    0.152556295   -0.000000000   -0.000000000   -0.000000000
    2.200742133    0.152556295   -0.000000000   -0.000000000   -0.000000000
    2.214851502    0.152556295   -0.000000000   -0.000000000   -0.000000000
    2.228960872    0.152556295   -0.000000000   -0.000000000   -0.000000000
    2.243070241    0.152556295   -0.000000000   -0.000000000   -0.000000000
    2.257179611    0.152556295   -0.000000000   -0.000000000   -0.000000000
    2.271288980    0.152556295   -0.000000000   -0.000000000   -0.000000000
    2.285398350    0.152556295   -0.000000000   -0.000000000   -0.000000000
    2.299507720    0.152556295   -0.000000000   -0.000000000   -0.000000000
    2.313617089    0.152556295   -0.000000000   -0.000000000   -0.000000000
    2.327726459    0.152556295   -0.000000000   -0.000000000   -0.000000000
    2.341835828    0.152556295   -0.000000000   -0.000000000   -0.000000000
    2.355945198    0.152556295   -0.000000000   -0.000000000   -0.000000000
    2.370054567    0.152556295   -0.000000000   -0.000000000   -0.000000000
    2.384163937    0.152556295   -0.000000000   -0.000000000   -0.000000000
    2.398273306    0.152556295   -0.000000000   -0.000000000   -0.000000000
    2.412382676    0.152556295   -0.000000000   -0.000000000   -0.000000000
    2.426492046    0.152556295   -0.000000000   -0.000000000   -0.000000000
    2.440601415    0.152556295   -0.000000000   -0.000000000   -0.000000000
    2.454710785    0.152556295   -0.000000000   -0.000000000   -0.000000000
    2.468820154    0.152556295   -0.000000000   -0.000000000   -0.000000000
    2.482929524    0.152556295   -0.000000000   -0.000000000   -0.000000000
    2.497038893    0.152556295   -0.000000000   -0.000000000   -0.000000000
    2.511148263    0.152556295   -0.000000000   -0.000000000   -0.000000000
    2.525257632    0.152556295   -0.000000000   -0.000000000   -0.000000000
    2.539367002    0.152556295   -0.000000000   -0.000000000   -0.000000000
    2.553476371    0.152556295   -0.000000000   -0.000000000   -0.000000000
    2.567585741    0.152556295   -0.000000000   -0.000000000   -0.000000000
    2.581695111    0.152556295   -0.000000000   -0.000000000   -0.000000000
    2.595804480    0.152556295   -0.000000000   -0.000000000   -0.000000000
    2.609913850    0.152556295   -0.000000000   -0.000000000   -0.000000000
    2.624023219    0.152556295   -0.000000000   -0.000000000   -0.000000000
    2.638132589    0.152556295   -0.000000000   -0.000000000   -0.000000000
    2.652241958    0.152556295   -0.000000000   -0.000000000   -0.000000000
    2.666351328    0.152556295   -0.000000000   -0.000000000   -0.000000000
    2.680460697    0.152556295   -0.000000000   -0.000000000   -0.000000000
    2.694570067    0.152556295   -0.000000000   -0.000000000   -0.000000000
    2.708679437    0.152556295   -0.000000000   -0.000000000   -0.000000000
    2.722788806    0.152556295   -0.000000000   -0.000000000   -0.000000000
    2.736898176    0.152556295   -0.000000000   -0.000000000   -0.000000000
    2.751007545    0.152556295   -0.000000000   -0.000000000   -0.000000000
    2.765116915    0.152556295   -0.000000000   -0.000000000   -0.000000000
    2.779226284    0.152556295   -0.000000000   -0.000000000   -0.000000000
    2.793335654    0.152556295   -0.000000000   -0.000000000   -0.000000000
    2.807445023    0.152556295   -0.000000000   -0.000000000   -0.000000000
    2.821554393    0.152556295   -0.000000000   -0.000000000   -0.000000000
    2.835663763    0.152556295   -0.000000000   -0.000000000   -0.000000000
    2.849773132    0.152556295   -0.000000000   -0.000000000   -0.000000000
    2.863882502    0.152556295   -0.000000346   -0.000034859   -0.000034170
    2.877991871    0.152556295   -0.000001602   -0.000149426   -0.000159007
    2.892101241    0.152556295   -0.000028918   -0.002916955   -0.001972379
    2.906210610    0.152556295   -0.000113477   -0.010541291   -0.007562531
    2.920319980    0.152556295   -0.000973205   -0.090958996   -0.042025435
    2.934429349    0.152556295   -0.004106207   -0.361995727   -0.150550210
    2.948538719    0.152556295   -0.014033526   -1.141583118   -0.469729835
    2.962648088    0.152556295   -0.042386296   -3.141898341   -1.317478630
    2.976757458    0.152556295   -0.114811840   -7.668318909   -3.330528199
    2.990866828    0.152556295   -0.279999177  -16.653970315   -7.591942158
    3.004976197    0.152556295   -0.615697248  -32.151108681  -15.648199748
    3.019085567    0.152556295   -1.223327547  -55.146247972  -29.250437887
    3.033194936    0.152556295   -2.199484494  -83.743938712  -49.765202756
    3.047304306    0.152556295   -3.586589354 -112.075270987  -77.412383084
    3.061413675    0.152556295   -5.318741860 -131.121842596 -110.683124271
    3.075523045    0.152556295   -7.202927300 -132.556019399 -146.377646854
    3.089632414    0.152556295   -8.962234500 -113.660452395 -180.296459073
    3.103741784    0.152556295  -10.341270560  -80.326281680 -208.415185580
    3.117851154    0.152556295  -11.218709798  -44.785225761 -228.020357006
    3.131960523    0.152556295  -11.648829279  -18.231309510 -238.265560397
    3.146069893    0.152556295  -11.788432837   -3.035418715 -239.803787244
    3.160179262    0.152556295  -11.750082890    8.984598599 -233.665606017
    3.174288632    0.152556295  -11.492875761   29.683265916 -220.192438157
    3.188398001    0.152556295  -10.846611770   63.918850446 -198.994502788
    3.202507371    0.152556295   -9.660092073  104.045359289 -170.130990266
    3.216616740    0.152556295   -7.956325591  134.536762551 -135.515100382
    3.230726110    0.152556295   -5.969687385  142.849055394  -99.193131296
    3.244835479    0.152556295   -4.038924306  127.279810060  -65.978057689
    3.258944849    0.152556295   -2.448004901   96.568665729  -39.561393290
    3.273054219    0.152556295   -1.323642424   63.003102784  -21.259750387
    3.287163588    0.152556295   -0.636903449   35.599768054  -10.190864670
    3.301272958    0.152556295   -0.272579348   17.535935258   -4.355304722
    3.315382327    0.152556295   -0.103124492    7.500427764   -1.642529109
    3.329491697    0.152556295   -0.034755701    2.825770661   -0.553711916
    3.343601066    0.152556295   -0.009548049    0.849800898   -0.156262140
    3.357710436    0.152556295   -0.001440428    0.138184260   -0.026965056
    3.371819805    0.152556295   -0.000000000   -0.000000000   -0.000000000
    3.385929175    0.152556295   -0.000000000   -0.000000000   -0.000000000
    3.400038545    0.152556295   -0.000000000   -0.000000000   -0.000000000
    3.414147914    0.152556295   -0.000000000   -0.000000000   -0.000000000
    3.428257284    0.152556295   -0.000000000   -0.000000000   -0.000000000
    3.442366653    0.152556295   -0.000000000   -0.000000000   -0.000000000
    3.456476023    0.152556295   -0.000000000   -0.000000000   -0.000000000
    3.470585392    0.152556295   -0.000000000   -0.000000000   -0.000000000
    3.484694762    0.152556295   -0.000000000   -0.000000000   -0.000000000
    3.498804131    0.152556295   -0.000000000   -0.000000000   -0.000000000
    3.512913501    0.152556295   -0.000000000   -0.000000000   -0.000000000
    3.527022871    0.152556295   -0.000000000   -0.000000000   -0.000000000
    3.541132240    0.152556295   -0.000000000   -0.000000000   -0.000000000
    3.555241610    0.152556295   -0.000000000   -0.000000000   -0.000000000
    3.569350979    0.152556295   -0.000000000   -0.000000000   -0.000000000
    3.583460349    0.152556295   -0.000000000   -0.000000000   -0.000000000
    3.597569718    0.152556295   -0.000000000   -0.000000000   -0.000000000
    3.611679088    0.152556295   -0.000000000   -0.000000000   -0.000000000
    3.625788457    0.152556295   -0.000000000   -0.000000000   -0.000000000
    3.639897827    0.152556295   -0.000000000   -0.000000000   -0.000000000
    3.654007196    0.152556295   -0.000000000   -0.000000000   -0.000000000
    3.668116566    0.152556295   -0.000000000   -0.000000000   -0.000000000
    3.682225936    0.152556295   -0.000000000   -0.000000000   -0.000000000
    3.696335305    0.152556295   -0.000000000   -0.000000000   -0.000000000
    3.710444675    0.152556295   -0.000000000   -0.000000000   -0.000000000
    3.724554044    0.152556295   -0.000000000   -0.000000000   -0.000000000
    3.738663414    0.152556295   -0.000000000   -0.000000000   -0.000000000
    3.752772783    0.152556295   -0.000000000   -0.000000000   -0.000000000
    3.766882153    0.152556295   -0.000000000   -0.000000000   -0.000000000
    3.780991522    0.152556295   -0.000000000   -0.000000000   -0.000000000
    3.795100892    0.152556295   -0.000000000   -0.000000000   -0.000000000
    3.809210262    0.152556295   -0.000000000   -0.000000000   -0.000000000
    3.823319631    0.152556295   -0.000000000   -0.000000000   -0.000000000
    3.837429001    0.152556295   -0.000000000   -0.000000000   -0.000000000
    3.851538370    0.152556295   -0.000000000   -0.000000000   -0.000000000
    3.865647740    0.152556295   -0.000000000   -0.000000000   -0.000000000
    3.879757109    0.152556295   -0.000000000   -0.000000000   -0.000000000
    3.893866479    0.152556295   -0.000000000   -0.000000000   -0.000000000
    3.907975848    0.152556295   -0.000000000   -0.000000000   -0.000000000
    3.922085218    0.152556295   -0.000000000   -0.000000000   -0.000000000
    3.936194588    0.152556295   -0.000000000   -0.000000000   -0.000000000
    3.950303957    0.152556295   -0.000000000   -0.000000000   -0.000000000
    3.964413327    0.152556295   -0.000000000   -0.000000000   -0.000000000
    3.978522696    0.152556295   -0.000000000   -0.000000000   -0.000000000
    3.992632066    0.152556295   -0.000000000   -0.000000000   -0.000000000
    4.006741435    0.152556295   -0.000000000   -0.000000000   -0.000000000
    4.020850805    0.152556295   -0.000000000   -0.000000000   -0.000000000
    4.034960174    0.152556295   -0.000000000   -0.000000000   -0.000000000
    4.049069544    0.152556295   -0.000000000   -0.000000000   -0.000000000
    4.063178913    0.152556295   -0.000000000   -0.000000000   -0.000000000
    4.077288283    0.152556295   -0.000000000   -0.000000000   -0.000000000
    4.091397653    0.152556295   -0.000000000   -0.000000000   -0.000000000
    4.105507022    0.152556295   -0.000000000   -0.000000000   -0.000000000
    4.119616392    0.152556295   -0.000000000   -0.000000000   -0.000000000
    4.133725761    0.152556295   -0.000000000   -0.000000000   -0.000000000
    4.147835131    0.152556295   -0.000000000   -0.000000000   -0.000000000
    4.161944500    0.152556295   -0.000000000   -0.000000000   -0.000000000
    4.176053870    0.152556295   -0.000000000   -0.000000000   -0.000000000
    4.190163239    0.152556295   -0.000000000   -0.000000000   -0.000000000
    4.204272609    0.152556295   -0.000000000   -0.000000000   -0.000000000
    4.218381979    0.152556295   -0.000000000   -0.000000000   -0.000000000
    4.232491348    0.152556295   -0.000000000   -0.000000000   -0.000000000
    4.246600718    0.152556295   -0.000000000   -0.000000000   -0.000000000
    4.260710087    0.152556295   -0.000000000   -0.000000000   -0.000000000
    4.274819457    0.152556295   -0.000000000   -0.000000000   -0.000000000
    4.288928826    0.152556295   -0.000000000   -0.000000000   -0.000000000
    4.303038196    0.152556295   -0.000000000   -0.000000000   -0.000000000
    4.317147565    0.152556295   -0.000000000   -0.000000000   -0.000000000
    4.331256935    0.152556295   -0.000000000   -0.000000000   -0.000000000
    4.345366304    0.152556295   -0.000000000   -0.000000000   -0.000000000
    4.359475674    0.152556295   -0.000000000   -0.000000000   -0.000000000
    4.373585044    0.152556295   -0.000000000   -0.000000000   -0.000000000
    4.387694413    0.152556295   -0.000000000   -0.000000000   -0.000000000
    4.401803783    0.152556295   -0.000000000   -0.000000000   -0.000000000
    4.415913152    0.152556295   -0.000000000   -0.000000000   -0.000000000
    4.430022522    0.152556295   -0.000000000   -0.000000000   -0.000000000
    4.444131891    0.152556295   -0.000000000   -0.000000000   -0.000000000
    4.458241261    0.152556295   -0.000000000   -0.000000000   -0.000000000
    4.472350630    0.152556295   -0.000000000   -0.000000000   -0.000000000
    4.486460000    0.152556295   -0.000000000   -0.000000000   -0.000000000

    0.084336700    0.166698116   -0.000000000   -0.000000000   -0.000000000
    0.098446070    0.166698116   -0.000000000   -0.000000000   -0.000000000
    0.112555439    0.166698116   -0.000000000   -0.000000000   -0.000000000
    0.126664809    0.166698116   -0.000000000   -0.000000000   -0.000000000
    0.140774178    0.166698116   -0.000000000   -0.000000000   -0.000000000
    0.154883548    0.166698116   -0.000000000   -0.000000000   -0.000000000
    0.168992917    0.166698116   -0.000000000   -0.000000000   -0.000000000
    0.183102287    0.166698116   -0.000000000   -0.000000000   -0.000000000
    0.197211656    0.166698116   -0.000000000   -0.000000000   -0.000000000
    0.211321026    0.166698116   -0.000000000   -0.000000000   -0.000000000
    0.225430396    0.166698116   -0.000000000   -0.000000000   -0.000000000
    0.239539765    0.166698116   -0.000000000   -0.000000000   -0.000000000
    0.253649135    0.166698116   -0.000000000   -0.000000000   -0.000000000
    0.267758504    0.166698116   -0.000000000   -0.000000000   -0.000000000
    0.281867874    0.166698116   -0.000000000   -0.000000000   -0.000000000
    0.295977243    0.166698116   -0.000000000   -0.000000000   -0.000000000
    0.310086613    0.166698116   -0.000000000   -0.000000000   -0.000000000
    0.324195982    0.166698116   -0.000000000   -0.000000000   -0.000000000
    0.338305352    0.166698116   -0.000000000   -0.000000000   -0.000000000
    0.352414721    0.166698116   -0.000000000   -0.000000000   -0.000000000
    0.366524091    0.166698116   -0.000000000   -0.000000000   -0.000000000
    0.380633461    0.166698116   -0.000000000   -0.000000000   -0.000000000
    0.394742830    0.166698116   -0.000000000   -0.000000000   -0.000000000
    0.408852200    0.166698116   -0.000000000   -0.000000000   -0.000000000
    0.422961569    0.166698116   -0.000000000   -0.000000000   -0.000000000
    0.437070939    0.166698116   -0.000000000   -0.000000000   -0.000000000
    0.451180308    0.166698116   -0.000000000   -0.000000000   -0.000000000
    0.465289678    0.166698116   -0.000000000   -0.000000000   -0.000000000
    0.479399047    0.166698116   -0.000000000   -0.000000000   -0.000000000
    0.493508417    0.166698116   -0.000000000   -0.000000000   -0.000000000
    0.507617787    0.166698116   -0.000000000   -0.000000000   -0.000000000
    0.521727156    0.166698116   -0.000000000   -0.000000000   -0.000000000
    0.535836526    0.166698116   -0.000000000   -0.000000000   -0.000000000
    0.549945895    0.166698116   -0.000000000   -0.000000000   -0.000000000
    0.564055265    0.166698116   -0.000000000   -0.000000000   -0.000000000
    0.578164634    0.166698116   -0.000000000   -0.000000000   -0.000000000
    0.592274004    0.166698116   -0.000000000   -0.000000000   -0.000000000
    0.606383373    0.166698116   -0.000000000   -0.000000000   -0.000000000
    0.620492743    0.166698116   -0.000000000   -0.000000000   -0.000000000
    0.634602113    0.166698116   -0.000000000   -0.000000000   -0.000000000
    0.648711482    0.166698116   -0.000000000   -0.000000000   -0.000000000
    0.662820852    0.166698116   -0.000000000   -0.000000000   -0.000000000
    0.676930221    0.166698116   -0.000000000   -0.000000000   -0.000000000
    0.691039591    0.166698116   -0.000000000   -0.000000000   -0.000000000
    0.705148960    0.166698116   -0.000000000   -0.000000000   -0.000000000
    0.719258330    0.166698116   -0.000000000   -0.000000000   -0.000000000
    0.733367699    0.166698116   -0.000000000   -0.000000000   -0.000000000
    0.747477069    0.166698116   -0.000000000   -0.000000000   -0.000000000
    0.761586438    0.166698116   -0.000000000   -0.000000000   -0.000000000
    0.775695808    0.166698116   -0.000000000   -0.000000000   -0.000000000
    0.789805178    0.166698116   -0.000000000   -0.000000000   -0.000000000
    0.803914547    0.166698116   -0.000000000   -0.000000000   -0.000000000
    0.818023917    0.166698116   -0.000000000   -0.000000000   -0.000000000
    0.832133286    0.166698116   -0.000000000   -0.000000000   -0.000000000
    0.846242656    0.166698116   -0.000000000   -0.000000000   -0.000000000
    0.860352025    0.166698116   -0.000000000   -0.000000000   -0.000000000
    0.874461395    0.166698116   -0.000000000   -0.000000000   -0.000000000
    0.888570764    0.166698116   -0.000000000   -0.000000000   -0.000000000
    0.902680134    0.166698116   -0.000000000   -0.000000000   -0.000000000
    0.916789504    0.166698116   -0.000000000   -0.000000000   -0.000000000
    0.930898873    0.166698116   -0.000000000   -0.000000000   -0.000000000
    0.945008243    0.166698116   -0.000000000   -0.000000000   -0.000000000
    0.959117612    0.166698116   -0.000000000   -0.000000000   -0.000000000
    0.973226982    0.166698116   -0.000000000   -0.000000000   -0.000000000
    0.987336351    0.166698116   -0.000000000   -0.000000000   -0.000000000
    1.001445721    0.166698116   -0.000000000   -0.000000000   -0.000000000
    1.015555090    0.166698116   -0.000000000   -0.000000000   -0.000000000
    1.029664460    0.166698116   -0.000000000   -0.000000000   -0.000000000
    1.043773829    0.166698116   -0.000000000   -0.000000000   -0.000000000
    1.057883199    0.166698116   -0.000000000   -0.000000000   -0.000000000
    1.071992569    0.166698116   -0.000000000   -0.000000000   -0.000000000
    1.086101938    0.166698116   -0.000000000   -0.000000000   -0.000000000
    1.100211308    0.166698116   -0.000000000   -0.000000000   -0.000000000
    1.114320677    0.166698116   -0.000000000   -0.000000000   -0.000000000
    1.128430047    0.166698116   -0.000000000   -0.000000000   -0.000000000
    1.142539416    0.166698116   -0.000000000   -0.000000000   -0.000000000
    1.156648786    0.166698116   -0.000000000   -0.000000000   -0.000000000
    1.170758155    0.166698116   -0.000000000   -0.000000000   -0.000000000
    1.184867525    0.166698116   -0.000000000   -0.000000000   -0.000000000
    1.198976895    0.166698116   -0.000000000   -0.000000000   -0.000000000
    1.213086264    0.166698116   -0.000000000   -0.000000000   -0.000000000
    1.227195634    0.166698116   -0.000000000   -0.000000000   -0.000000000
    1.241305003    0.166698116   -0.000000000   -0.000000000   -0.000000000
    1.255414373    0.166698116   -0.000000000   -0.000000000   -0.000000000
    1.269523742    0.166698116   -0.000000000   -0.000000000   -0.000000000
    1.283633112    0.166698116   -0.000000000   -0.000000000   -0.000000000
    1.297742481    0.166698116   -0.000000000   -0.000000000   -0.000000000
    1.311851851    0.166698116   -0.000000000   -0.000000000   -0.000000000
    1.325961221    0.166698116   -0.000000000   -0.000000000   -0.000000000
    1.340070590    0.166698116   -0.000000000   -0.000000000   -0.000000000
    1.354179960    0.166698116   -0.000000000   -0.000000000   -0.000000000
    1.368289329    0.166698116   -0.000000000   -0.000000000   -0.000000000
    1.382398699    0.166698116   -0.000000000   -0.000000000   -0.000000000
    1.396508068    0.166698116   -0.000000000   -0.000000000   -0.000000000
    1.410617438    0.166698116   -0.000000000   -0.000000000   -0.000000000
    1.424726807    0.166698116   -0.000000000   -0.000000000   -0.000000000
    1.438836177    0.166698116   -0.000000000   -0.000000000   -0.000000000
    1.452945546    0.166698116   -0.000000000   -0.000000000   -0.000000000
    1.467054916    0.166698116   -0.000000000   -0.000000000   -0.000000000
    1.481164286    0.166698116   -0.000000000   -0.000000000   -0.000000000
    1.495273655    0.166698116   -0.000000000   -0.000000000   -0.000000000
    1.509383025    0.166698116   -0.000000000   -0.000000000   -0.000000000
    1.523492394    0.166698116   -0.000000000   -0.000000000   -0.000000000
    1.537601764    0.166698116   -0.000000000   -0.000000000   -0.000000000
    1.551711133    0.166698116   -0.000000000   -0.000000000   -0.000000000
    1.565820503    0.166698116   -0.000000000   -0.000000000   -0.000000000
    1.579929872    0.166698116   -0.000000000   -0.000000000   -0.000000000
    1.594039242    0.166698116   -0.000000000   -0.000000000   -0.000000000
    1.608148612    0.166698116   -0.000000000   -0.000000000   -0.000000000
    1.622257981    0.166698116   -0.000000000   -0.000000000   -0.000000000
    1.636367351    0.166698116   -0.000000000   -0.000000000   -0.000000000
    1.650476720    0.166698116   -0.000000000   -0.000000000   -0.000000000
    1.664586090    0.166698116   -0.000000000   -0.000000000   -0.000000000
    1.678695459    0.166698116   -0.000000000   -0.000000000   -0.000000000
    1.692804829    0.166698116   -0.000000000   -0.000000000   -0.000000000
    1.706914198    0.166698116   -0.000000000   -0.000000000   -0.000000000
    1.721023568    0.166698116   -0.000000000   -0.000000000   -0.000000000
    1.735132938    0.166698116   -0.000000000   -0.000000000   -0.000000000
    1.749242307    0.166698116   -0.000000000   -0.000000000   -0.000000000
    1.763351677    0.166698116   -0.000000000   -0.000000000   -0.000000000
    1.777461046    0.166698116   -0.000000000   -0.000000000   -0.000000000
    1.791570416    0.166698116   -0.000000000   -0.000000000   -0.000000000
    1.805679785    0.166698116   -0.000000000   -0.000000000   -0.000000000
    1.819789155    0.166698116   -0.000000000   -0.000000000   -0.000000000
    1.833898524    0.166698116   -0.000000000   -0.000000000   -0.000000000
    1.848007894    0.166698116   -0.000000000   -0.000000000   -0.000000000
    1.862117263    0.166698116   -0.000000000   -0.000000000   -0.000000000
    1.876226633    0.166698116   -0.000000000   -0.000000000   -0.000000000
    1.890336003    0.166698116   -0.000000000   -0.000000000   -0.000000000
    1.904445372    0.166698116   -0.000000000   -0.000000000   -0.000000000
    1.918554742    0.166698116   -0.000000000   -0.000000000   -0.000000000
    1.932664111    0.166698116   -0.000000000   -0.000000000   -0.000000000
    1.946773481    0.166698116   -0.000000000   -0.000000000   -0.000000000
    1.960882850    0.166698116   -0.000000000   -0.000000000   -0.000000000
    1.974992220    0.166698116   -0.000000000   -0.000000000   -0.000000000
    1.989101589    0.166698116   -0.000000000   -0.000000000   -0.000000000
    2.003210959    0.166698116   -0.000000000   -0.000000000   -0.000000000
    2.017320329    0.166698116   -0.000000000   -0.000000000   -0.000000000
    2.031429698    0.166698116   -0.000000000   -0.000000000   -0.000000000
    2.045539068    0.166698116   -0.000000000   -0.000000000   -0.000000000
    2.059648437    0.166698116   -0.000000000   -0.000000000   -0.000000000
    2.073757807    0.166698116   -0.000000000   -0.000000000   -0.000000000
    2.087867176    0.166698116   -0.000000000   -0.000000000   -0.000000000
    2.101976546    0.166698116   -0.000000000   -0.000000000   -0.000000000
    2.116085915    0.166698116   -0.000000000   -0.000000000   -0.000000000
    2.130195285    0.166698116   -0.000000000   -0.000000000   -0.000000000
    2.144304654    0.166698116   -0.000000000   -0.000000000   -0.000000000
    2.158414024    0.166698116   -0.000000000   -0.000000000   -0.000000000
    2.172523394    0.166698116   -0.000000000   -0.000000000   -0.000000000
    2.186632763    0.166698116   -0.000000000   -0.000000000   -0.000000000
    2.200742133    0.166698116   -0.000000000   -0.000000000   -0.000000000
    2.214851502    0.166698116   -0.000000000   -0.000000000   -0.000000000
    2.228960872    0.166698116   -0.000000000   -0.000000000   -0.000000000
    2.243070241    0.166698116   -0.000000000   -0.000000000   -0.000000000
    2.257179611    0.166698116   -0.000000000   -0.000000000   -0.000000000
    2.271288980    0.166698116   -0.000000000   -0.000000000   -0.000000000
    2.285398350    0.166698116   -0.000000000   -0.000000000   -0.000000000
    2.299507720    0.166698116   -0.000000000   -0.000000000   -0.000000000
    2.313617089    0.166698116   -0.000000000   -0.000000000   -0.000000000
    2.327726459    0.166698116   -0.000000000   -0.000000000   -0.000000000
    2.341835828    0.166698116   -0.000000000   -0.000000000   -0.000000000
    2.355945198    0.166698116   -0.000000000   -0.000000000   -0.000000000
    2.370054567    0.166698116   -0.000000000   -0.000000000   -0.000000000
    2.384163937    0.166698116   -0.000000000   -0.000000000   -0.000000000
    2.398273306    0.166698116   -0.000000000   -0.000000000   -0.000000000
    2.412382676    0.166698116   -0.000000000   -0.000000000   -0.000000000
    2.426492046    0.166698116   -0.000000000   -0.000000000   -0.000000000
    2.440601415    0.166698116   -0.000000000   -0.000000000   -0.000000000
    2.454710785    0.166698116   -0.000000000   -0.000000000   -0.000000000
    2.468820154    0.166698116   -0.000000000   -0.000000000   -0.000000000
    2.482929524    0.166698116   -0.000000000   -0.000000000   -0.000000000
    2.497038893    0.166698116   -0.000000000   -0.000000000   -0.000000000
    2.511148263    0.166698116   -0.000000000   -0.000000000   -0.000000000
    2.525257632    0.166698116   -0.000000000   -0.000000000   -0.000000000
    2.539367002    0.166698116   -0.000000000   -0.000000000   -0.000000000
    2.553476371    0.166698116   -0.000000000   -0.000000000   -0.000000000
    2.567585741    0.166698116   -0.000000000   -0.000000000   -0.000000000
    2.581695111    0.166698116   -0.000000000   -0.000000000   -0.000000000
    2.595804480    0.166698116   -0.000000000   -0.000000000   -0.000000000
    2.609913850    0.166698116   -0.000000000   -0.000000000   -0.000000000
    2.624023219    0.166698116   -0.000000000   -0.000000000   -0.000000000
    2.638132589    0.166698116   -0.000000000   -0.000000000   -0.000000000
    2.652241958    0.166698116   -0.000000000   -0.000000000   -0.000000000
    2.666351328    0.166698116   -0.000000000   -0.000000000   -0.000000000
    2.680460697    0.166698116   -0.000000000   -0.000000000   -0.000000000
    2.694570067    0.166698116   -0.000000000   -0.000000000   -0.000000000
    2.708679437    0.166698116   -0.000000000   -0.000000000   -0.000000000
    2.722788806    0.166698116   -0.000000000   -0.000000000   -0.000000000
    2.736898176    0.166698116   -0.000000000   -0.000000000   -0.000000000
    2.751007545    0.166698116   -0.000000000   -0.000000000   -0.000000000
    2.765116915    0.166698116   -0.000000000   -0.000000000   -0.000000000
    2.779226284    0.166698116   -0.000000000   -0.000000000   -0.000000000
    2.793335654    0.166698116   -0.000000000   -0.000000000   -0.000000000
    2.807445023    0.166698116   -0.000000000   -0.000000000   -0.000000000
    2.821554393    0.166698116   -0.000000000   -0.000000000   -0.000000000
    2.835663763    0.166698116   -0.000000000   -0.000000000   -0.000000000
    2.849773132    0.166698116   -0.000000403   -0.000039543   -0.000040513
    2.863882502    0.166698116   -0.000002826   -0.000267632   -0.000270374
    2.877991871    0.166698116   -0.000011387   -0.001001010   -0.001082616
    2.892101241    0.166698116   -0.000088818   -0.008378452   -0.006198173
    2.906210610    0.166698116   -0.000321124   -0.028192180   -0.021249290
    2.920319980    0.166698116   -0.001858388   -0.165231381   -0.081907211
    2.934429349    0.166698116   -0.006980599   -0.587717121   -0.254067300
    2.948538719    0.166698116   -0.022428079   -1.748506108   -0.714746799
    2.962648088    0.166698116   -0.064726557   -4.610948571   -1.835724550
    2.976757458    0.166698116   -0.168868230  -10.859315930   -4.292486167
    2.990866828    0.166698116   -0.398564936  -22.842306348   -9.102646474
    3.004976197    0.166698116   -0.851784757  -42.872978802  -17.535274215
    3.019085567    0.166698116   -1.650970530  -71.750185371  -30.749366425
    3.033194936    0.166698116   -2.906906408 -106.779947575  -49.325201193
    3.047304306    0.166698116   -4.660959193 -140.794398689  -72.869128456
    3.061413675    0.166698116   -6.826561648 -163.390949852 -100.011258699
    3.075523045    0.166698116   -9.173245607 -165.284519733 -128.771778724
    3.089632414    0.166698116  -11.377557741 -143.456806062 -156.927497640
    3.103741784    0.166698116  -13.137982683 -104.140733260 -182.121383905
    3.117851154    0.166698116  -14.295591991  -60.404630880 -201.812593179
    3.131960523    0.166698116  -14.881127105  -24.553043964 -213.479316313
    3.146069893    0.166698116  -15.043438421    0.013756081 -215.230908845
    3.160179262    0.166698116  -14.898854560   20.885514522 -206.460627345
    3.174288632    0.166698116  -14.415338779   49.732989666 -188.053975728
    3.188398001    0.166698116  -13.434249747   91.105202511 -162.108699264
    3.202507371    0.166698116  -11.824470559  136.420645952 -131.517702525
    3.216616740    0.166698116   -9.645761511  168.821611436  -99.618336682
    3.230726110    0.166698116   -7.185560327  175.019260475  -69.809062627
    3.244835479    0.166698116   -4.836980908  153.847852275  -44.819007884
    3.258944849    0.166698116   -2.921792511  115.826625302  -26.149539861
    3.273054219    0.166698116   -1.576405323   75.231000536  -13.766508087
    3.287163588    0.166698116   -0.757373245   42.384596400   -6.490587375
    3.301272958    0.166698116   -0.323848391   20.843320691   -2.739459175
    3.315382327    0.166698116   -0.122364848    8.897479707   -1.018426699
    3.329491697    0.166698116   -0.041211878    3.348799015   -0.338342610
    3.343601066    0.166698116   -0.011393063    1.014207417   -0.098690796
    3.357710436    0.166698116   -0.001763288    0.169157146   -0.017423991
    3.371819805    0.166698116   -0.000000000   -0.000000000   -0.000000000
    3.385929175    0.166698116   -0.000000000   -0.000000000   -0.000000000
    3.400038545    0.166698116   -0.000000000   -0.000000000   -0.000000000
    3.414147914    0.166698116   -0.000000000   -0.000000000   -0.000000000
    3.428257284    0.166698116   -0.000000000   -0.000000000   -0.000000000
    3.442366653    0.166698116   -0.000000000   -0.000000000   -0.000000000
    3.456476023    0.166698116   -0.000000000   -0.000000000   -0.000000000
    3.470585392    0.166698116   -0.000000000   -0.000000000   -0.000000000
    3.484694762    0.166698116   -0.000000000   -0.000000000   -0.000000000
    3.498804131    0.166698116   -0.000000000   -0.000000000   -0.000000000
    3.512913501    0.166698116   -0.000000000   -0.000000000   -0.000000000
    3.527022871    0.166698116   -0.000000000   -0.000000000   -0.000000000
    3.541132240    0.166698116   -0.000000000   -0.000000000   -0.000000000
    3.555241610    0.166698116   -0.000000000   -0.000000000   -0.000000000
    3.569350979    0.166698116   -0.000000000   -0.000000000   -0.000000000
    3.583460349    0.166698116   -0.000000000   -0.000000000   -0.000000000
    3.597569718    0.166698116   -0.000000000   -0.000000000   -0.000000000
    3.611679088    0.166698116   -0.000000000   -0.000000000   -0.000000000
    3.625788457    0.166698116   -0.000000000   -0.000000000   -0.000000000
    3.639897827    0.166698116   -0.000000000   -0.000000000   -0.000000000
    3.654007196    0.166698116   -0.000000000   -0.000000000   -0.000000000
    3.668116566    0.166698116   -0.000000000   -0.000000000   -0.000000000
    3.682225936    0.166698116   -0.000000000   -0.000000000   -0.000000000
    3.696335305    0.166698116   -0.000000000   -0.000000000   -0.000000000
    3.710444675    0.166698116   -0.000000000   -0.000000000   -0.000000000
    3.724554044    0.166698116   -0.000000000   -0.000000000   -0.000000000
    3.738663414    0.166698116   -0.000000000   -0.000000000   -0.000000000
    3.752772783    0.166698116   -0.000000000   -0.000000000   -0.000000000
    3.766882153    0.166698116   -0.000000000   -0.000000000   -0.000000000
    3.780991522    0.166698116   -0.000000000   -0.000000000   -0.000000000
    3.795100892    0.166698116   -0.000000000   -0.000000000   -0.000000000
    3.809210262    0.166698116   -0.000000000   -0.000000000   -0.000000000
    3.823319631    0.166698116   -0.000000000   -0.000000000   -0.000000000
    3.837429001    0.166698116   -0.000000000   -0.000000000   -0.000000000
    3.851538370    0.166698116   -0.000000000   -0.000000000   -0.000000000
    3.865647740    0.166698116   -0.000000000   -0.000000000   -0.000000000
    3.879757109    0.166698116   -0.000000000   -0.000000000   -0.000000000
    3.893866479    0.166698116   -0.000000000   -0.000000000   -0.000000000
    3.907975848    0.166698116   -0.000000000   -0.000000000   -0.000000000
    3.922085218    0.166698116   -0.000000000   -0.000000000   -0.000000000
    3.936194588    0.166698116   -0.000000000   -0.000000000   -0.000000000
    3.950303957    0.166698116   -0.000000000   -0.000000000   -0.000000000
    3.964413327    0.166698116   -0.000000000   -0.000000000   -0.000000000
    3.978522696    0.166698116   -0.000000000   -0.000000000   -0.000000000
    3.992632066    0.166698116   -0.000000000   -0.000000000   -0.000000000
    4.006741435    0.166698116   -0.000000000   -0.000000000   -0.000000000
    4.020850805    0.166698116   -0.000000000   -0.000000000   -0.000000000
    4.034960174    0.166698116   -0.000000000   -0.000000000   -0.000000000
    4.049069544    0.166698116   -0.000000000   -0.000000000   -0.000000000
    4.063178913    0.166698116   -0.000000000   -0.000000000   -0.000000000
    4.077288283    0.166698116   -0.000000000   -0.000000000   -0.000000000
    4.091397653    0.166698116   -0.000000000   -0.000000000   -0.000000000
    4.105507022    0.166698116   -0.000000000   -0.000000000   -0.000000000
    4.119616392    0.166698116   -0.000000000   -0.000000000   -0.000000000
    4.133725761    0.166698116   -0.000000000   -0.000000000   -0.000000000
    4.147835131    0.166698116   -0.000000000   -0.000000000   -0.000000000
    4.161944500    0.166698116   -0.000000000   -0.000000000   -0.000000000
    4.176053870    0.166698116   -0.000000000   -0.000000000   -0.000000000
    4.190163239    0.166698116   -0.000000000   -0.000000000   -0.000000000
    4.204272609    0.166698116   -0.000000000   -0.000000000   -0.000000000
    4.218381979    0.166698116   -0.000000000   -0.000000000   -0.000000000
    4.232491348    0.166698116   -0.000000000   -0.000000000   -0.000000000
    4.246600718    0.166698116   -0.000000000   -0.000000000   -0.000000000
    4.260710087    0.166698116   -0.000000000   -0.000000000   -0.000000000
    4.274819457    0.166698116   -0.000000000   -0.000000000   -0.000000000
    4.288928826    0.166698116   -0.000000000   -0.000000000   -0.000000000
    4.303038196    0.166698116   -0.000000000   -0.000000000   -0.000000000
    4.317147565    0.166698116   -0.000000000   -0.000000000   -0.000000000
    4.331256935    0.166698116   -0.000000000   -0.000000000   -0.000000000
    4.345366304    0.166698116   -0.000000000   -0.000000000   -0.000000000
    4.359475674    0.166698116   -0.000000000   -0.000000000   -0.000000000
    4.373585044    0.166698116   -0.000000000   -0.000000000   -0.000000000
    4.387694413    0.166698116   -0.000000000   -0.000000000   -0.000000000
    4.401803783    0.166698116   -0.000000000   -0.000000000   -0.000000000
    4.415913152    0.166698116   -0.000000000   -0.000000000   -0.000000000
    4.430022522    0.166698116   -0.000000000   -0.000000000   -0.000000000
    4.444131891    0.166698116   -0.000000000   -0.000000000   -0.000000000
    4.458241261    0.166698116   -0.000000000   -0.000000000   -0.000000000
    4.472350630    0.166698116   -0.000000000   -0.000000000   -0.000000000
    4.486460000    0.166698116   -0.000000000   -0.000000000   -0.000000000

    0.084336700    0.180839938   -0.000000000   -0.000000000   -0.000000000
    0.098446070    0.180839938   -0.000000000   -0.000000000   -0.000000000
    0.112555439    0.180839938   -0.000000000   -0.000000000   -0.000000000
    0.126664809    0.180839938   -0.000000000   -0.000000000   -0.000000000
    0.140774178    0.180839938   -0.000000000   -0.000000000   -0.000000000
    0.154883548    0.180839938   -0.000000000   -0.000000000   -0.000000000
    0.168992917    0.180839938   -0.000000000   -0.000000000   -0.000000000
    0.183102287    0.180839938   -0.000000000   -0.000000000   -0.000000000
    0.197211656    0.180839938   -0.000000000   -0.000000000   -0.000000000
    0.211321026    0.180839938   -0.000000000   -0.000000000   -0.000000000
    0.225430396    0.180839938   -0.000000000   -0.000000000   -0.000000000
    0.239539765    0.180839938   -0.000000000   -0.000000000   -0.000000000
    0.253649135    0.180839938   -0.000000000   -0.000000000   -0.000000000
    0.267758504    0.180839938   -0.000000000   -0.000000000   -0.000000000
    0.281867874    0.180839938   -0.000000000   -0.000000000   -0.000000000
    0.295977243    0.180839938   -0.000000000   -0.000000000   -0.000000000
    0.310086613    0.180839938   -0.000000000   -0.000000000   -0.000000000
    0.324195982    0.180839938   -0.000000000   -0.000000000   -0.000000000
    0.338305352    0.180839938   -0.000000000   -0.000000000   -0.000000000
    0.352414721    0.180839938   -0.000000000   -0.000000000   -0.000000000
    0.366524091    0.180839938   -0.000000000   -0.000000000   -0.000000000
    0.380633461    0.180839938   -0.000000000   -0.000000000   -0.000000000
    0.394742830    0.180839938   -0.000000000   -0.000000000   -0.000000000
    0.408852200    0.180839938   -0.000000000   -0.000000000   -0.000000000
    0.422961569    0.180839938   -0.000000000   -0.000000000   -0.000000000
    0.437070939    0.180839938   -0.000000000   -0.000000000   -0.000000000
    0.451180308    0.180839938   -0.000000000   -0.000000000   -0.000000000
    0.465289678    0.180839938   -0.000000000   -0.000000000   -0.000000000
    0.479399047    0.180839938   -0.000000000   -0.000000000   -0.000000000
    0.493508417    0.180839938   -0.000000000   -0.000000000   -0.000000000
    0.507617787    0.180839938   -0.000000000   -0.000000000   -0.000000000
    0.521727156    0.180839938   -0.000000000   -0.000000000   -0.000000000
    0.535836526    0.180839938   -0.000000000   -0.000000000   -0.000000000
    0.549945895    0.180839938   -0.000000000   -0.000000000   -0.000000000
    0.564055265    0.180839938   -0.000000000   -0.000000000   -0.000000000
    0.578164634    0.180839938   -0.000000000   -0.000000000   -0.000000000
    0.592274004    0.180839938   -0.000000000   -0.000000000   -0.000000000
    0.606383373    0.180839938   -0.000000000   -0.000000000   -0.000000000
    0.620492743    0.180839938   -0.000000000   -0.000000000   -0.000000000
    0.634602113    0.180839938   -0.000000000   -0.000000000   -0.000000000
    0.648711482    0.180839938   -0.000000000   -0.000000000   -0.000000000
    0.662820852    0.180839938   -0.000000000   -0.000000000   -0.000000000
    0.676930221    0.180839938   -0.000000000   -0.000000000   -0.000000000
    0.691039591    0.180839938   -0.000000000   -0.000000000   -0.000000000
    0.705148960    0.180839938   -0.000000000   -0.000000000   -0.000000000
    0.719258330    0.180839938   -0.000000000   -0.000000000   -0.000000000
    0.733367699    0.180839938   -0.000000000   -0.000000000   -0.000000000
    0.747477069    0.180839938   -0.000000000   -0.000000000   -0.000000000
    0.761586438    0.180839938   -0.000000000   -0.000000000   -0.000000000
    0.775695808    0.180839938   -0.000000000   -0.000000000   -0.000000000
    0.789805178    0.180839938   -0.000000000   -0.000000000   -0.000000000
    0.803914547    0.180839938   -0.000000000   -0.000000000   -0.000000000
    0.818023917    0.180839938   -0.000000000   -0.000000000   -0.000000000
    0.832133286    0.180839938   -0.000000000   -0.000000000   -0.000000000
    0.846242656    0.180839938   -0.000000000   -0.000000000   -0.000000000
    0.860352025    0.180839938   -0.000000000   -0.000000000   -0.000000000
    0.874461395    0.180839938   -0.000000000   -0.000000000   -0.000000000
    0.888570764    0.180839938   -0.000000000   -0.000000000   -0.000000000
    0.902680134    0.180839938   -0.000000000   -0.000000000   -0.000000000
    0.916789504    0.180839938   -0.000000000   -0.000000000   -0.000000000
    0.930898873    0.180839938   -0.000000000   -0.000000000   -0.000000000
    0.945008243    0.180839938   -0.000000000   -0.000000000   -0.000000000
    0.959117612    0.180839938   -0.000000000   -0.000000000   -0.000000000
    0.973226982    0.180839938   -0.000000000   -0.000000000   -0.000000000
    0.987336351    0.180839938   -0.000000000   -0.000000000   -0.000000000
    1.001445721    0.180839938   -0.000000000   -0.000000000   -0.000000000
    1.015555090    0.180839938   -0.000000000   -0.000000000   -0.000000000
    1.029664460    0.180839938   -0.000000000   -0.000000000   -0.000000000
    1.043773829    0.180839938   -0.000000000   -0.000000000   -0.000000000
    1.057883199    0.180839938   -0.000000000   -0.000000000   -0.000000000
    1.071992569    0.180839938   -0.000000000   -0.000000000   -0.000000000
    1.086101938    0.180839938   -0.000000000   -0.000000000   -0.000000000
    1.100211308    0.180839938   -0.000000000   -0.000000000   -0.000000000
    1.114320677    0.180839938   -0.000000000   -0.000000000   -0.000000000
    1.128430047    0.180839938   -0.000000000   -0.000000000   -0.000000000
    1.142539416    0.180839938   -0.000000000   -0.000000000   -0.000000000
    1.156648786    0.180839938   -0.000000000   -0.000000000   -0.000000000
    1.170758155    0.180839938   -0.000000000   -0.000000000   -0.000000000
    1.184867525    0.180839938   -0.000000000   -0.000000000   -0.000000000
    1.198976895    0.180839938   -0.000000000   -0.000000000   -0.000000000
    1.213086264    0.180839938   -0.000000000   -0.000000000   -0.000000000
    1.227195634    0.180839938   -0.000000000   -0.000000000   -0.000000000
    1.241305003    0.180839938   -0.000000000   -0.000000000   -0.000000000
    1.255414373    0.180839938   -0.000000000   -0.000000000   -0.000000000
    1.269523742    0.180839938   -0.000000000   -0.000000000   -0.000000000
    1.283633112    0.180839938   -0.000000000   -0.000000000   -0.000000000
    1.297742481    0.180839938   -0.000000000   -0.000000000   -0.000000000
    1.311851851    0.180839938   -0.000000000   -0.000000000   -0.000000000
    1.325961221    0.180839938   -0.000000000   -0.000000000   -0.000000000
    1.340070590    0.180839938   -0.000000000   -0.000000000   -0.000000000
    1.354179960    0.180839938   -0.000000000   -0.000000000   -0.000000000
    1.368289329    0.180839938   -0.000000000   -0.000000000   -0.000000000
    1.382398699    0.180839938   -0.000000000   -0.000000000   -0.000000000
    1.396508068    0.180839938   -0.000000000   -0.000000000   -0.000000000
    1.410617438    0.180839938   -0.000000000   -0.000000000   -0.000000000
    1.424726807    0.180839938   -0.000000000   -0.000000000   -0.000000000
    1.438836177    0.180839938   -0.000000000   -0.000000000   -0.000000000
    1.452945546    0.180839938   -0.000000000   -0.000000000   -0.000000000
    1.467054916    0.180839938   -0.000000000   -0.000000000   -0.000000000
    1.481164286    0.180839938   -0.000000000   -0.000000000   -0.000000000
    1.495273655    0.180839938   -0.000000000   -0.000000000   -0.000000000
    1.509383025    0.180839938   -0.000000000   -0.000000000   -0.000000000
    1.523492394    0.180839938   -0.000000000   -0.000000000   -0.000000000
    1.537601764    0.180839938   -0.000000000   -0.000000000   -0.000000000
    1.551711133    0.180839938   -0.000000000   -0.000000000   -0.000000000
    1.565820503    0.180839938   -0.000000000   -0.000000000   -0.000000000
    1.579929872    0.180839938   -0.000000000   -0.000000000   -0.000000000
    1.594039242    0.180839938   -0.000000000   -0.000000000   -0.000000000
    1.608148612    0.180839938   -0.000000000   -0.000000000   -0.000000000
    1.622257981    0.180839938   -0.000000000   -0.000000000   -0.000000000
    1.636367351    0.180839938   -0.000000000   -0.000000000   -0.000000000
    1.650476720    0.180839938   -0.000000000   -0.000000000   -0.000000000
    1.664586090    0.180839938   -0.000000000   -0.000000000   -0.000000000
    1.678695459    0.180839938   -0.000000000   -0.000000000   -0.000000000
    1.692804829    0.180839938   -0.000000000   -0.000000000   -0.000000000
    1.706914198    0.180839938   -0.000000000   -0.000000000   -0.000000000
    1.721023568    0.180839938   -0.000000000   -0.000000000   -0.000000000
    1.735132938    0.180839938   -0.000000000   -0.000000000   -0.000000000
    1.749242307    0.180839938   -0.000000000   -0.000000000   -0.000000000
    1.763351677    0.180839938   -0.000000000   -0.000000000   -0.000000000
    1.777461046    0.180839938   -0.000000000   -0.000000000   -0.000000000
    1.791570416    0.180839938   -0.000000000   -0.000000000   -0.000000000
    1.805679785    0.180839938   -0.000000000   -0.000000000   -0.000000000
    1.819789155    0.180839938   -0.000000000   -0.000000000   -0.000000000
    1.833898524    0.180839938   -0.000000000   -0.000000000   -0.000000000
    1.848007894    0.180839938   -0.000000000   -0.000000000   -0.000000000
    1.862117263    0.180839938   -0.000000000   -0.000000000   -0.000000000
    1.876226633    0.180839938   -0.000000000   -0.000000000   -0.000000000
    1.890336003    0.180839938   -0.000000000   -0.000000000   -0.000000000
    1.904445372    0.180839938   -0.000000000   -0.000000000   -0.000000000
    1.918554742    0.180839938   -0.000000000   -0.000000000   -0.000000000
    1.932664111    0.180839938   -0.000000000   -0.000000000   -0.000000000
    1.946773481    0.180839938   -0.000000000   -0.000000000   -0.000000000
    1.960882850    0.180839938   -0.000000000   -0.000000000   -0.000000000
    1.974992220    0.180839938   -0.000000000   -0.000000000   -0.000000000
    1.989101589    0.180839938   -0.000000000   -0.000000000   -0.000000000
    2.003210959    0.180839938   -0.000000000   -0.000000000   -0.000000000
    2.017320329    0.180839938   -0.000000000   -0.000000000   -0.000000000
    2.031429698    0.180839938   -0.000000000   -0.000000000   -0.000000000
    2.045539068    0.180839938   -0.000000000   -0.000000000   -0.000000000
    2.059648437    0.180839938   -0.000000000   -0.000000000   -0.000000000
    2.073757807    0.180839938   -0.000000000   -0.000000000   -0.000000000
    2.087867176    0.180839938   -0.000000000   -0.000000000   -0.000000000
    2.101976546    0.180839938   -0.000000000   -0.000000000   -0.000000000
    2.116085915    0.180839938   -0.000000000   -0.000000000   -0.000000000
    2.130195285    0.180839938   -0.000000000   -0.000000000   -0.000000000
    2.144304654    0.180839938   -0.000000000   -0.000000000   -0.000000000
    2.158414024    0.180839938   -0.000000000   -0.000000000   -0.000000000
    2.172523394    0.180839938   -0.000000000   -0.000000000   -0.000000000
    2.186632763    0.180839938   -0.000000000   -0.000000000   -0.000000000
    2.200742133    0.180839938   -0.000000000   -0.000000000   -0.000000000
    2.214851502    0.180839938   -0.000000000   -0.000000000   -0.000000000
    2.228960872    0.180839938   -0.000000000   -0.000000000   -0.000000000
    2.243070241    0.180839938   -0.000000000   -0.000000000   -0.000000000
    2.257179611    0.180839938   -0.000000000   -0.000000000   -0.000000000
    2.271288980    0.180839938   -0.000000000   -0.000000000   -0.000000000
    2.285398350    0.180839938   -0.000000000   -0.000000000   -0.000000000
    2.299507720    0.180839938   -0.000000000   -0.000000000   -0.000000000
    2.313617089    0.180839938   -0.000000000   -0.000000000   -0.000000000
    2.327726459    0.180839938   -0.000000000   -0.000000000   -0.000000000
    2.341835828    0.180839938   -0.000000000   -0.000000000   -0.000000000
    2.355945198    0.180839938   -0.000000000   -0.000000000   -0.000000000
    2.370054567    0.180839938   -0.000000000   -0.000000000   -0.000000000
    2.384163937    0.180839938   -0.000000000   -0.000000000   -0.000000000
    2.398273306    0.180839938   -0.000000000   -0.000000000   -0.000000000
    2.412382676    0.180839938   -0.000000000   -0.000000000   -0.000000000
    2.426492046    0.180839938   -0.000000000   -0.000000000   -0.000000000
    2.440601415    0.180839938   -0.000000000   -0.000000000   -0.000000000
    2.454710785    0.180839938   -0.000000000   -0.000000000   -0.000000000
    2.468820154    0.180839938   -0.000000000   -0.000000000   -0.000000000
    2.482929524    0.180839938   -0.000000000   -0.000000000   -0.000000000
    2.497038893    0.180839938   -0.000000000   -0.000000000   -0.000000000
    2.511148263    0.180839938   -0.000000000   -0.000000000   -0.000000000
    2.525257632    0.180839938   -0.000000000   -0.000000000   -0.000000000
    2.539367002    0.180839938   -0.000000000   -0.000000000   -0.000000000
    2.553476371    0.180839938   -0.000000000   -0.000000000   -0.000000000
    2.567585741    0.180839938   -0.000000000   -0.000000000   -0.000000000
    2.581695111    0.180839938   -0.000000000   -0.000000000   -0.000000000
    2.595804480    0.180839938   -0.000000000   -0.000000000   -0.000000000
    2.609913850    0.180839938   -0.000000000   -0.000000000   -0.000000000
    2.624023219    0.180839938   -0.000000000   -0.000000000   -0.000000000
    2.638132589    0.180839938   -0.000000000   -0.000000000   -0.000000000
    2.652241958    0.180839938   -0.000000000   -0.000000000   -0.000000000
    2.666351328    0.180839938   -0.000000000   -0.000000000   -0.000000000
    2.680460697    0.180839938   -0.000000000   -0.000000000   -0.000000000
    2.694570067    0.180839938   -0.000000000   -0.000000000   -0.000000000
    2.708679437    0.180839938   -0.000000000   -0.000000000   -0.000000000
    2.722788806    0.180839938   -0.000000000   -0.000000000   -0.000000000
    2.736898176    0.180839938   -0.000000000   -0.000000000   -0.000000000
    2.751007545    0.180839938   -0.000000000   -0.000000000   -0.000000000
    2.765116915    0.180839938   -0.000000000   -0.000000000   -0.000000000
    2.779226284    0.180839938   -0.000000000   -0.000000000   -0.000000000
    2.793335654    0.180839938   -0.000000000   -0.000000000   -0.000000000
    2.807445023    0.180839938   -0.000000000   -0.000000000   -0.000000000
    2.821554393    0.180839938   -0.000000000   -0.000000000   -0.000000000
    2.835663763    0.180839938   -0.000000000   -0.000000000   -0.000000000
    2.849773132    0.180839938   -0.000001569   -0.000154043   -0.000143954
    2.863882502    0.180839938   -0.000010299   -0.000970922   -0.000898269
    2.877991871    0.180839938   -0.000041144   -0.003600176   -0.003563173
    2.892101241    0.180839938   -0.000234989   -0.021232335   -0.015899636
    2.906210610    0.180839938   -0.000804778   -0.067696633   -0.051263506
    2.920319980    0.180839938   -0.003508295   -0.294026615   -0.161366397
    2.934429349    0.180839938   -0.011788875   -0.935652342   -0.448330129
    2.948538719    0.180839938   -0.035240455   -2.597220383   -1.141461211
    2.962648088    0.180839938   -0.096006850   -6.484384557   -2.663988024
    2.976757458    0.180839938   -0.238621093  -14.582141721   -5.683329831
    2.990866828    0.180839938   -0.539942852  -29.441586810  -11.025330507
    3.004976197    0.180839938   -1.112541498  -53.313882394  -19.462383954
    3.019085567    0.180839938   -2.089226425  -86.483673101  -31.279325913
    3.033194936    0.180839938   -3.581880789 -125.464962422  -46.046151739
    3.047304306    0.180839938   -5.621561220 -162.380283417  -62.715161463
    3.061413675    0.180839938   -8.104681125 -186.615131786  -80.275798325
    3.075523045    0.180839938  -10.784331473 -189.104669772  -98.395962652
    3.089632414    0.180839938  -13.323243192 -166.864380044 -117.338056505
    3.103741784    0.180839938  -15.401598437 -125.413226397 -136.865430653
    3.117851154    0.180839938  -16.827616844  -76.596316249 -154.899398423
    3.131960523    0.180839938  -17.584424055  -32.057613831 -167.285514797
    3.146069893    0.180839938  -17.774217577    3.909139205 -169.365295281
    3.160179262    0.180839938  -17.490607911   36.513340374 -158.531509168
    3.174288632    0.180839938  -16.716556268   74.696125044 -135.972395670
    3.188398001    0.180839938  -15.341557178  121.206580512 -106.348362246
    3.202507371    0.180839938  -13.297736321  167.133581008  -75.696308927
    3.216616740    0.180839938  -10.703582850  196.461324726  -49.000748672
    3.230726110    0.180839938   -7.888964289  197.370918879  -28.877805610
    3.244835479    0.180839938   -5.267493452  170.140685013  -15.485695705
    3.258944849    0.180839938   -3.162860291  126.530473640   -7.562241478
    3.273054219    0.180839938   -1.699074888   81.537590944   -3.360234865
    3.287163588    0.180839938   -0.813532926   45.678549882   -1.338243526
    3.301272958    0.180839938   -0.346994727   22.377571026   -0.482934544
    3.315382327    0.180839938   -0.130743232    9.515221817   -0.146581589
    3.329491697    0.180839938   -0.043903119    3.567744598   -0.034814426
    3.343601066    0.180839938   -0.012215553    1.088445901   -0.015261147
    3.357710436    0.180839938   -0.001904893    0.182741727   -0.001986607
    3.371819805    0.180839938   -0.000000000   -0.000000000   -0.000000000
    3.385929175    0.180839938   -0.000000000   -0.000000000   -0.000000000
    3.400038545    0.180839938   -0.000000000   -0.000000000   -0.000000000
    3.414147914    0.180839938   -0.000000000   -0.000000000   -0.000000000
    3.428257284    0.180839938   -0.000000000   -0.000000000   -0.000000000
    3.442366653    0.180839938   -0.000000000   -0.000000000   -0.000000000
    3.456476023    0.180839938   -0.000000000   -0.000000000   -0.000000000
    3.470585392    0.180839938   -0.000000000   -0.000000000   -0.000000000
    3.484694762    0.180839938   -0.000000000   -0.000000000   -0.000000000
    3.498804131    0.180839938   -0.000000000   -0.000000000   -0.000000000
    3.512913501    0.180839938   -0.000000000   -0.000000000   -0.000000000
    3.527022871    0.180839938   -0.000000000   -0.000000000   -0.000000000
    3.541132240    0.180839938   -0.000000000   -0.000000000   -0.000000000
    3.555241610    0.180839938   -0.000000000   -0.000000000   -0.000000000
    3.569350979    0.180839938   -0.000000000   -0.000000000   -0.000000000
    3.583460349    0.180839938   -0.000000000   -0.000000000   -0.000000000
    3.597569718    0.180839938   -0.000000000   -0.000000000   -0.000000000
    3.611679088    0.180839938   -0.000000000   -0.000000000   -0.000000000
    3.625788457    0.180839938   -0.000000000   -0.000000000   -0.000000000
    3.639897827    0.180839938   -0.000000000   -0.000000000   -0.000000000
    3.654007196    0.180839938   -0.000000000   -0.000000000   -0.000000000
    3.668116566    0.180839938   -0.000000000   -0.000000000   -0.000000000
    3.682225936    0.180839938   -0.000000000   -0.000000000   -0.000000000
    3.696335305    0.180839938   -0.000000000   -0.000000000   -0.000000000
    3.710444675    0.180839938   -0.000000000   -0.000000000   -0.000000000
    3.724554044    0.180839938   -0.000000000   -0.000000000   -0.000000000
    3.738663414    0.180839938   -0.000000000   -0.000000000   -0.000000000
    3.752772783    0.180839938   -0.000000000   -0.000000000   -0.000000000
    3.766882153    0.180839938   -0.000000000   -0.000000000   -0.000000000
    3.780991522    0.180839938   -0.000000000   -0.000000000   -0.000000000
    3.795100892    0.180839938   -0.000000000   -0.000000000   -0.000000000
    3.809210262    0.180839938   -0.000000000   -0.000000000   -0.000000000
    3.823319631    0.180839938   -0.000000000   -0.000000000   -0.000000000
    3.837429001    0.180839938   -0.000000000   -0.000000000   -0.000000000
    3.851538370    0.180839938   -0.000000000   -0.000000000   -0.000000000
    3.865647740    0.180839938   -0.000000000   -0.000000000   -0.000000000
    3.879757109    0.180839938   -0.000000000   -0.000000000   -0.000000000
    3.893866479    0.180839938   -0.000000000   -0.000000000   -0.000000000
    3.907975848    0.180839938   -0.000000000   -0.000000000   -0.000000000
    3.922085218    0.180839938   -0.000000000   -0.000000000   -0.000000000
    3.936194588    0.180839938   -0.000000000   -0.000000000   -0.000000000
    3.950303957    0.180839938   -0.000000000   -0.000000000   -0.000000000
    3.964413327    0.180839938   -0.000000000   -0.000000000   -0.000000000
    3.978522696    0.180839938   -0.000000000   -0.000000000   -0.000000000
    3.992632066    0.180839938   -0.000000000   -0.000000000   -0.000000000
    4.006741435    0.180839938   -0.000000000   -0.000000000   -0.000000000
    4.020850805    0.180839938   -0.000000000   -0.000000000   -0.000000000
    4.034960174    0.180839938   -0.000000000   -0.000000000   -0.000000000
    4.049069544    0.180839938   -0.000000000   -0.000000000   -0.000000000
    4.063178913    0.180839938   -0.000000000   -0.000000000   -0.000000000
    4.077288283    0.180839938   -0.000000000   -0.000000000   -0.000000000
    4.091397653    0.180839938   -0.000000000   -0.000000000   -0.000000000
    4.105507022    0.180839938   -0.000000000   -0.000000000   -0.000000000
    4.119616392    0.180839938   -0.000000000   -0.000000000   -0.000000000
    4.133725761    0.180839938   -0.000000000   -0.000000000   -0.000000000
    4.147835131    0.180839938   -0.000000000   -0.000000000   -0.000000000
    4.161944500    0.180839938   -0.000000000   -0.000000000   -0.000000000
    4.176053870    0.180839938   -0.000000000   -0.000000000   -0.000000000
    4.190163239    0.180839938   -0.000000000   -0.000000000   -0.000000000
    4.204272609    0.180839938   -0.000000000   -0.000000000   -0.000000000
    4.218381979    0.180839938   -0.000000000   -0.000000000   -0.000000000
    4.232491348    0.180839938   -0.000000000   -0.000000000   -0.000000000
    4.246600718    0.180839938   -0.000000000   -0.000000000   -0.000000000
    4.260710087    0.180839938   -0.000000000   -0.000000000   -0.000000000
    4.274819457    0.180839938   -0.000000000   -0.000000000   -0.000000000
    4.288928826    0.180839938   -0.000000000   -0.000000000   -0.000000000
    4.303038196    0.180839938   -0.000000000   -0.000000000   -0.000000000
    4.317147565    0.180839938   -0.000000000   -0.000000000   -0.000000000
    4.331256935    0.180839938   -0.000000000   -0.000000000   -0.000000000
    4.345366304    0.180839938   -0.000000000   -0.000000000   -0.000000000
    4.359475674    0.180839938   -0.000000000   -0.000000000   -0.000000000
    4.373585044    0.180839938   -0.000000000   -0.000000000   -0.000000000
    4.387694413    0.180839938   -0.000000000   -0.000000000   -0.000000000
    4.401803783    0.180839938   -0.000000000   -0.000000000   -0.000000000
    4.415913152    0.180839938   -0.000000000   -0.000000000   -0.000000000
    4.430022522    0.180839938   -0.000000000   -0.000000000   -0.000000000
    4.444131891    0.180839938   -0.000000000   -0.000000000   -0.000000000
    4.458241261    0.180839938   -0.000000000   -0.000000000   -0.000000000
    4.472350630    0.180839938   -0.000000000   -0.000000000   -0.000000000
    4.486460000    0.180839938   -0.000000000   -0.000000000   -0.000000000

    0.084336700    0.194981760   -0.000000000   -0.000000000   -0.000000000
    0.098446070    0.194981760   -0.000000000   -0.000000000   -0.000000000
    0.112555439    0.194981760   -0.000000000   -0.000000000   -0.000000000
    0.126664809    0.194981760   -0.000000000   -0.000000000   -0.000000000
    0.140774178    0.194981760   -0.000000000   -0.000000000   -0.000000000
    0.154883548    0.194981760   -0.000000000   -0.000000000   -0.000000000
    0.168992917    0.194981760   -0.000000000   -0.000000000   -0.000000000
    0.183102287    0.194981760   -0.000000000   -0.000000000   -0.000000000
    0.197211656    0.194981760   -0.000000000   -0.000000000   -0.000000000
    0.211321026    0.194981760   -0.000000000   -0.000000000   -0.000000000
    0.225430396    0.194981760   -0.000000000   -0.000000000   -0.000000000
    0.239539765    0.194981760   -0.000000000   -0.000000000   -0.000000000
    0.253649135    0.194981760   -0.000000000   -0.000000000   -0.000000000
    0.267758504    0.194981760   -0.000000000   -0.000000000   -0.000000000
    0.281867874    0.194981760   -0.000000000   -0.000000000   -0.000000000
    0.295977243    0.194981760   -0.000000000   -0.000000000   -0.000000000
    0.310086613    0.194981760   -0.000000000   -0.000000000   -0.000000000
    0.324195982    0.194981760   -0.000000000   -0.000000000   -0.000000000
    0.338305352    0.194981760   -0.000000000   -0.000000000   -0.000000000
    0.352414721    0.194981760   -0.000000000   -0.000000000   -0.000000000
    0.366524091    0.194981760   -0.000000000   -0.000000000   -0.000000000
    0.380633461    0.194981760   -0.000000000   -0.000000000   -0.000000000
    0.394742830    0.194981760   -0.000000000   -0.000000000   -0.000000000
    0.408852200    0.194981760   -0.000000000   -0.000000000   -0.000000000
    0.422961569    0.194981760   -0.000000000   -0.000000000   -0.000000000
    0.437070939    0.194981760   -0.000000000   -0.000000000   -0.000000000
    0.451180308    0.194981760   -0.000000000   -0.000000000   -0.000000000
    0.465289678    0.194981760   -0.000000000   -0.000000000   -0.000000000
    0.479399047    0.194981760   -0.000000000   -0.000000000   -0.000000000
    0.493508417    0.194981760   -0.000000000   -0.000000000   -0.000000000
    0.507617787    0.194981760   -0.000000000   -0.000000000   -0.000000000
    0.521727156    0.194981760   -0.000000000   -0.000000000   -0.000000000
    0.535836526    0.194981760   -0.000000000   -0.000000000   -0.000000000
    0.549945895    0.194981760   -0.000000000   -0.000000000   -0.000000000
    0.564055265    0.194981760   -0.000000000   -0.000000000   -0.000000000
    0.578164634    0.194981760   -0.000000000   -0.000000000   -0.000000000
    0.592274004    0.194981760   -0.000000000   -0.000000000   -0.000000000
    0.606383373    0.194981760   -0.000000000   -0.000000000   -0.000000000
    0.620492743    0.194981760   -0.000000000   -0.000000000   -0.000000000
    0.634602113    0.194981760   -0.000000000   -0.000000000   -0.000000000
    0.648711482    0.194981760   -0.000000000   -0.000000000   -0.000000000
    0.662820852    0.194981760   -0.000000000   -0.000000000   -0.000000000
    0.676930221    0.194981760   -0.000000000   -0.000000000   -0.000000000
    0.691039591    0.194981760   -0.000000000   -0.000000000   -0.000000000
    0.705148960    0.194981760   -0.000000000   -0.000000000   -0.000000000
    0.719258330    0.194981760   -0.000000000   -0.000000000   -0.000000000
    0.733367699    0.194981760   -0.000000000   -0.000000000   -0.000000000
    0.747477069    0.194981760   -0.000000000   -0.000000000   -0.000000000
    0.761586438    0.194981760   -0.000000000   -0.000000000   -0.000000000
    0.775695808    0.194981760   -0.000000000   -0.000000000   -0.000000000
    0.789805178    0.194981760   -0.000000000   -0.000000000   -0.000000000
    0.803914547    0.194981760   -0.000000000   -0.000000000   -0.000000000
    0.818023917    0.194981760   -0.000000000   -0.000000000   -0.000000000
    0.832133286    0.194981760   -0.000000000   -0.000000000   -0.000000000
    0.846242656    0.194981760   -0.000000000   -0.000000000   -0.000000000
    0.860352025    0.194981760   -0.000000000   -0.000000000   -0.000000000
    0.874461395    0.194981760   -0.000000000   -0.000000000   -0.000000000
    0.888570764    0.194981760   -0.000000000   -0.000000000   -0.000000000
    0.902680134    0.194981760   -0.000000000   -0.000000000   -0.000000000
    0.916789504    0.194981760   -0.000000000   -0.000000000   -0.000000000
    0.930898873    0.194981760   -0.000000000   -0.000000000   -0.000000000
    0.945008243    0.194981760   -0.000000000   -0.000000000   -0.000000000
    0.959117612    0.194981760   -0.000000000   -0.000000000   -0.000000000
    0.973226982    0.194981760   -0.000000000   -0.000000000   -0.000000000
    0.987336351    0.194981760   -0.000000000   -0.000000000   -0.000000000
    1.001445721    0.194981760   -0.000000000   -0.000000000   -0.000000000
    1.015555090    0.194981760   -0.000000000   -0.000000000   -0.000000000
    1.029664460    0.194981760   -0.000000000   -0.000000000   -0.000000000
    1.043773829    0.194981760   -0.000000000   -0.000000000   -0.000000000
    1.057883199    0.194981760   -0.000000000   -0.000000000   -0.000000000
    1.071992569    0.194981760   -0.000000000   -0.000000000   -0.000000000
    1.086101938    0.194981760   -0.000000000   -0.000000000   -0.000000000
    1.100211308    0.194981760   -0.000000000   -0.000000000   -0.000000000
    1.114320677    0.194981760   -0.000000000   -0.000000000   -0.000000000
    1.128430047    0.194981760   -0.000000000   -0.000000000   -0.000000000
    1.142539416    0.194981760   -0.000000000   -0.000000000   -0.000000000
    1.156648786    0.194981760   -0.000000000   -0.000000000   -0.000000000
    1.170758155    0.194981760   -0.000000000   -0.000000000   -0.000000000
    1.184867525    0.194981760   -0.000000000   -0.000000000   -0.000000000
    1.198976895    0.194981760   -0.000000000   -0.000000000   -0.000000000
    1.213086264    0.194981760   -0.000000000   -0.000000000   -0.000000000
    1.227195634    0.194981760   -0.000000000   -0.000000000   -0.000000000
    1.241305003    0.194981760   -0.000000000   -0.000000000   -0.000000000
    1.255414373    0.194981760   -0.000000000   -0.000000000   -0.000000000
    1.269523742    0.194981760   -0.000000000   -0.000000000   -0.000000000
    1.283633112    0.194981760   -0.000000000   -0.000000000   -0.000000000
    1.297742481    0.194981760   -0.000000000   -0.000000000   -0.000000000
    1.311851851    0.194981760   -0.000000000   -0.000000000   -0.000000000
    1.325961221    0.194981760   -0.000000000   -0.000000000   -0.000000000
    1.340070590    0.194981760   -0.000000000   -0.000000000   -0.000000000
    1.354179960    0.194981760   -0.000000000   -0.000000000   -0.000000000
    1.368289329    0.194981760   -0.000000000   -0.000000000   -0.000000000
    1.382398699    0.194981760   -0.000000000   -0.000000000   -0.000000000
    1.396508068    0.194981760   -0.000000000   -0.000000000   -0.000000000
    1.410617438    0.194981760   -0.000000000   -0.000000000   -0.000000000
    1.424726807    0.194981760   -0.000000000   -0.000000000   -0.000000000
    1.438836177    0.194981760   -0.000000000   -0.000000000   -0.000000000
    1.452945546    0.194981760   -0.000000000   -0.000000000   -0.000000000
    1.467054916    0.194981760   -0.000000000   -0.000000000   -0.000000000
    1.481164286    0.194981760   -0.000000000   -0.000000000   -0.000000000
    1.495273655    0.194981760   -0.000000000   -0.000000000   -0.000000000
    1.509383025    0.194981760   -0.000000000   -0.000000000   -0.000000000
    1.523492394    0.194981760   -0.000000000   -0.000000000   -0.000000000
    1.537601764    0.194981760   -0.000000000   -0.000000000   -0.000000000
    1.551711133    0.194981760   -0.000000000   -0.000000000   -0.000000000
    1.565820503    0.194981760   -0.000000000   -0.000000000   -0.000000000
    1.579929872    0.194981760   -0.000000000   -0.000000000   -0.000000000
    1.594039242    0.194981760   -0.000000000   -0.000000000   -0.000000000
    1.608148612    0.194981760   -0.000000000   -0.000000000   -0.000000000
    1.622257981    0.194981760   -0.000000000   -0.000000000   -0.000000000
    1.636367351    0.194981760   -0.000000000   -0.000000000   -0.000000000
    1.650476720    0.194981760   -0.000000000   -0.000000000   -0.000000000
    1.664586090    0.194981760   -0.000000000   -0.000000000   -0.000000000
    1.678695459    0.194981760   -0.000000000   -0.000000000   -0.000000000
    1.692804829    0.194981760   -0.000000000   -0.000000000   -0.000000000
    1.706914198    0.194981760   -0.000000000   -0.000000000   -0.000000000
    1.721023568    0.194981760   -0.000000000   -0.000000000   -0.000000000
    1.735132938    0.194981760   -0.000000000   -0.000000000   -0.000000000
    1.749242307    0.194981760   -0.000000000   -0.000000000   -0.000000000
    1.763351677    0.194981760   -0.000000000   -0.000000000   -0.000000000
    1.777461046    0.194981760   -0.000000000   -0.000000000   -0.000000000
    1.791570416    0.194981760   -0.000000000   -0.000000000   -0.000000000
    1.805679785    0.194981760   -0.000000000   -0.000000000   -0.000000000
    1.819789155    0.194981760   -0.000000000   -0.000000000   -0.000000000
    1.833898524    0.194981760   -0.000000000   -0.000000000   -0.000000000
    1.848007894    0.194981760   -0.000000000   -0.000000000   -0.000000000
    1.862117263    0.194981760   -0.000000000   -0.000000000   -0.000000000
    1.876226633    0.194981760   -0.000000000   -0.000000000   -0.000000000
    1.890336003    0.194981760   -0.000000000   -0.000000000   -0.000000000
    1.904445372    0.194981760   -0.000000000   -0.000000000   -0.000000000
    1.918554742    0.194981760   -0.000000000   -0.000000000   -0.000000000
    1.932664111    0.194981760   -0.000000000   -0.000000000   -0.000000000
    1.946773481    0.194981760   -0.000000000   -0.000000000   -0.000000000
    1.960882850    0.194981760   -0.000000000   -0.000000000   -0.000000000
    1.974992220    0.194981760   -0.000000000   -0.000000000   -0.000000000
    1.989101589    0.194981760   -0.000000000   -0.000000000   -0.000000000
    2.003210959    0.194981760   -0.000000000   -0.000000000   -0.000000000
    2.017320329    0.194981760   -0.000000000   -0.000000000   -0.000000000
    2.031429698    0.194981760   -0.000000000   -0.000000000   -0.000000000
    2.045539068    0.194981760   -0.000000000   -0.000000000   -0.000000000
    2.059648437    0.194981760   -0.000000000   -0.000000000   -0.000000000
    2.073757807    0.194981760   -0.000000000   -0.000000000   -0.000000000
    2.087867176    0.194981760   -0.000000000   -0.000000000   -0.000000000
    2.101976546    0.194981760   -0.000000000   -0.000000000   -0.000000000
    2.116085915    0.194981760   -0.000000000   -0.000000000   -0.000000000
    2.130195285    0.194981760   -0.000000000   -0.000000000   -0.000000000
    2.144304654    0.194981760   -0.000000000   -0.000000000   -0.000000000
    2.158414024    0.194981760   -0.000000000   -0.000000000   -0.000000000
    2.172523394    0.194981760   -0.000000000   -0.000000000   -0.000000000
    2.186632763    0.194981760   -0.000000000   -0.000000000   -0.000000000
    2.200742133    0.194981760   -0.000000000   -0.000000000   -0.000000000
    2.214851502    0.194981760   -0.000000000   -0.000000000   -0.000000000
    2.228960872    0.194981760   -0.000000000   -0.000000000   -0.000000000
    2.243070241    0.194981760   -0.000000000   -0.000000000   -0.000000000
    2.257179611    0.194981760   -0.000000000   -0.000000000   -0.000000000
    2.271288980    0.194981760   -0.000000000   -0.000000000   -0.000000000
    2.285398350    0.194981760   -0.000000000   -0.000000000   -0.000000000
    2.299507720    0.194981760   -0.000000000   -0.000000000   -0.000000000
    2.313617089    0.194981760   -0.000000000   -0.000000000   -0.000000000
    2.327726459    0.194981760   -0.000000000   -0.000000000   -0.000000000
    2.341835828    0.194981760   -0.000000000   -0.000000000   -0.000000000
    2.355945198    0.194981760   -0.000000000   -0.000000000   -0.000000000
    2.370054567    0.194981760   -0.000000000   -0.000000000   -0.000000000
    2.384163937    0.194981760   -0.000000000   -0.000000000   -0.000000000
    2.398273306    0.194981760   -0.000000000   -0.000000000   -0.000000000
    2.412382676    0.194981760   -0.000000000   -0.000000000   -0.000000000
    2.426492046    0.194981760   -0.000000000   -0.000000000   -0.000000000
    2.440601415    0.194981760   -0.000000000   -0.000000000   -0.000000000
    2.454710785    0.194981760   -0.000000000   -0.000000000   -0.000000000
    2.468820154    0.194981760   -0.000000000   -0.000000000   -0.000000000
    2.482929524    0.194981760   -0.000000000   -0.000000000   -0.000000000
    2.497038893    0.194981760   -0.000000000   -0.000000000   -0.000000000
    2.511148263    0.194981760   -0.000000000   -0.000000000   -0.000000000
    2.525257632    0.194981760   -0.000000000   -0.000000000   -0.000000000
    2.539367002    0.194981760   -0.000000000   -0.000000000   -0.000000000
    2.553476371    0.194981760   -0.000000000   -0.000000000   -0.000000000
    2.567585741    0.194981760   -0.000000000   -0.000000000   -0.000000000
    2.581695111    0.194981760   -0.000000000   -0.000000000   -0.000000000
    2.595804480    0.194981760   -0.000000000   -0.000000000   -0.000000000
    2.609913850    0.194981760   -0.000000000   -0.000000000   -0.000000000
    2.624023219    0.194981760   -0.000000000   -0.000000000   -0.000000000
    2.638132589    0.194981760   -0.000000000   -0.000000000   -0.000000000
    2.652241958    0.194981760   -0.000000000   -0.000000000   -0.000000000
    2.666351328    0.194981760   -0.000000000   -0.000000000   -0.000000000
    2.680460697    0.194981760   -0.000000000   -0.000000000   -0.000000000
    2.694570067    0.194981760   -0.000000000   -0.000000000   -0.000000000
    2.708679437    0.194981760   -0.000000000   -0.000000000   -0.000000000
    2.722788806    0.194981760   -0.000000000   -0.000000000   -0.000000000
    2.736898176    0.194981760   -0.000000000   -0.000000000   -0.000000000
    2.751007545    0.194981760   -0.000000000   -0.000000000   -0.000000000
    2.765116915    0.194981760   -0.000000000   -0.000000000   -0.000000000
    2.779226284    0.194981760   -0.000000000   -0.000000000   -0.000000000
    2.793335654    0.194981760   -0.000000000   -0.000000000   -0.000000000
    2.807445023    0.194981760   -0.000000000   -0.000000000   -0.000000000
    2.821554393    0.194981760   -0.000000000   -0.000000000   -0.000000000
    2.835663763    0.194981760   -0.000000000   -0.000000000   -0.000000000
    2.849773132    0.194981760   -0.000005395   -0.000529582   -0.000447215
    2.863882502    0.194981760   -0.000033304   -0.003125733   -0.002622989
    2.877991871    0.194981760   -0.000131962   -0.011493612   -0.010312000
    2.892101241    0.194981760   -0.000601930   -0.052088858   -0.039218510
    2.906210610    0.194981760   -0.001952298   -0.156646002   -0.120068654
    2.920319980    0.194981760   -0.006869510   -0.535430189   -0.336285117
    2.934429349    0.194981760   -0.020675723   -1.519747433   -0.858387915
    2.948538719    0.194981760   -0.056750741   -3.877553955   -1.999490578
    2.962648088    0.194981760   -0.143710224   -9.022658595   -4.257127601
    2.976757458    0.194981760   -0.335383199  -19.107596270   -8.278109939
    2.990866828    0.194981760   -0.718636116  -36.609989265  -14.648514174
    3.004976197    0.194981760   -1.413055017  -63.370477909  -23.591960753
    3.019085567    0.194981760   -2.549205610  -98.877920806  -34.533352751
    3.033194936    0.194981760   -4.226353377 -138.984955464  -46.173845087
    3.047304306    0.194981760   -6.457139318 -175.803418720  -57.012954847
    3.061413675    0.194981760   -9.126590451 -199.674366292  -66.446872127
    3.075523045    0.194981760  -11.993353924 -202.813918771  -75.483053120
    3.089632414    0.194981760  -14.738508678 -182.533404811  -86.261291450
    3.103741784    0.194981760  -17.051395175 -142.693345037 -100.145529943
    3.117851154    0.194981760  -18.714367581  -92.079321185 -115.530545461
    3.131960523    0.194981760  -19.643571547  -39.988526419 -127.238428433
    3.146069893    0.194981760  -19.859763922    8.726511094 -128.614613453
    3.160179262    0.194981760  -19.407238266   55.430130092 -115.413598501
    3.174288632    0.194981760  -18.286355493  103.934106769  -88.875448680
    3.188398001    0.194981760  -16.467597369  153.560298645  -55.658758086
    3.202507371    0.194981760  -13.988682266  195.444467207  -24.539821790
    3.216616740    0.194981760  -11.050347620  216.509924136   -2.142969174
    3.230726110    0.194981760   -8.015401180  208.745653991    9.416671301
    3.244835479    0.194981760   -5.282977496  174.946474735   12.232961356
    3.258944849    0.194981760   -3.139962562  127.616287205   10.162384471
    3.273054219    0.194981760   -1.673463527   81.141935276    6.640285676
    3.287163588    0.194981760   -0.796074178   44.999281826    3.643494061
    3.301272958    0.194981760   -0.337835170   21.885122484    1.707979526
    3.315382327    0.194981760   -0.126629610    9.241221405    0.701445527
    3.329491697    0.194981760   -0.042219828    3.434100755    0.264158629
    3.343601066    0.194981760   -0.011822239    1.055370733    0.068760521
    3.357710436    0.194981760   -0.001816074    0.174221079    0.014157645
    3.371819805    0.194981760   -0.000000000   -0.000000000   -0.000000000
    3.385929175    0.194981760   -0.000000000   -0.000000000   -0.000000000
    3.400038545    0.194981760   -0.000000000   -0.000000000   -0.000000000
    3.414147914    0.194981760   -0.000000000   -0.000000000   -0.000000000
    3.428257284    0.194981760   -0.000000000   -0.000000000   -0.000000000
    3.442366653    0.194981760   -0.000000000   -0.000000000   -0.000000000
    3.456476023    0.194981760   -0.000000000   -0.000000000   -0.000000000
    3.470585392    0.194981760   -0.000000000   -0.000000000   -0.000000000
    3.484694762    0.194981760   -0.000000000   -0.000000000   -0.000000000
    3.498804131    0.194981760   -0.000000000   -0.000000000   -0.000000000
    3.512913501    0.194981760   -0.000000000   -0.000000000   -0.000000000
    3.527022871    0.194981760   -0.000000000   -0.000000000   -0.000000000
    3.541132240    0.194981760   -0.000000000   -0.000000000   -0.000000000
    3.555241610    0.194981760   -0.000000000   -0.000000000   -0.000000000
    3.569350979    0.194981760   -0.000000000   -0.000000000   -0.000000000
    3.583460349    0.194981760   -0.000000000   -0.000000000   -0.000000000
    3.597569718    0.194981760   -0.000000000   -0.000000000   -0.000000000
    3.611679088    0.194981760   -0.000000000   -0.000000000   -0.000000000
    3.625788457    0.194981760   -0.000000000   -0.000000000   -0.000000000
    3.639897827    0.194981760   -0.000000000   -0.000000000   -0.000000000
    3.654007196    0.194981760   -0.000000000   -0.000000000   -0.000000000
    3.668116566    0.194981760   -0.000000000   -0.000000000   -0.000000000
    3.682225936    0.194981760   -0.000000000   -0.000000000   -0.000000000
    3.696335305    0.194981760   -0.000000000   -0.000000000   -0.000000000
    3.710444675    0.194981760   -0.000000000   -0.000000000   -0.000000000
    3.724554044    0.194981760   -0.000000000   -0.000000000   -0.000000000
    3.738663414    0.194981760   -0.000000000   -0.000000000   -0.000000000
    3.752772783    0.194981760   -0.000000000   -0.000000000   -0.000000000
    3.766882153    0.194981760   -0.000000000   -0.000000000   -0.000000000
    3.780991522    0.194981760   -0.000000000   -0.000000000   -0.000000000
    3.795100892    0.194981760   -0.000000000   -0.000000000   -0.000000000
    3.809210262    0.194981760   -0.000000000   -0.000000000   -0.000000000
    3.823319631    0.194981760   -0.000000000   -0.000000000   -0.000000000
    3.837429001    0.194981760   -0.000000000   -0.000000000   -0.000000000
    3.851538370    0.194981760   -0.000000000   -0.000000000   -0.000000000
    3.865647740    0.194981760   -0.000000000   -0.000000000   -0.000000000
    3.879757109    0.194981760   -0.000000000   -0.000000000   -0.000000000
    3.893866479    0.194981760   -0.000000000   -0.000000000   -0.000000000
    3.907975848    0.194981760   -0.000000000   -0.000000000   -0.000000000
    3.922085218    0.194981760   -0.000000000   -0.000000000   -0.000000000
    3.936194588    0.194981760   -0.000000000   -0.000000000   -0.000000000
    3.950303957    0.194981760   -0.000000000   -0.000000000   -0.000000000
    3.964413327    0.194981760   -0.000000000   -0.000000000   -0.000000000
    3.978522696    0.194981760   -0.000000000   -0.000000000   -0.000000000
    3.992632066    0.194981760   -0.000000000   -0.000000000   -0.000000000
    4.006741435    0.194981760   -0.000000000   -0.000000000   -0.000000000
    4.020850805    0.194981760   -0.000000000   -0.000000000   -0.000000000
    4.034960174    0.194981760   -0.000000000   -0.000000000   -0.000000000
    4.049069544    0.194981760   -0.000000000   -0.000000000   -0.000000000
    4.063178913    0.194981760   -0.000000000   -0.000000000   -0.000000000
    4.077288283    0.194981760   -0.000000000   -0.000000000   -0.000000000
    4.091397653    0.194981760   -0.000000000   -0.000000000   -0.000000000
    4.105507022    0.194981760   -0.000000000   -0.000000000   -0.000000000
    4.119616392    0.194981760   -0.000000000   -0.000000000   -0.000000000
    4.133725761    0.194981760   -0.000000000   -0.000000000   -0.000000000
    4.147835131    0.194981760   -0.000000000   -0.000000000   -0.000000000
    4.161944500    0.194981760   -0.000000000   -0.000000000   -0.000000000
    4.176053870    0.194981760   -0.000000000   -0.000000000   -0.000000000
    4.190163239    0.194981760   -0.000000000   -0.000000000   -0.000000000
    4.204272609    0.194981760   -0.000000000   -0.000000000   -0.000000000
    4.218381979    0.194981760   -0.000000000   -0.000000000   -0.000000000
    4.232491348    0.194981760   -0.000000000   -0.000000000   -0.000000000
    4.246600718    0.194981760   -0.000000000   -0.000000000   -0.000000000
    4.260710087    0.194981760   -0.000000000   -0.000000000   -0.000000000
    4.274819457    0.194981760   -0.000000000   -0.000000000   -0.000000000
    4.288928826    0.194981760   -0.000000000   -0.000000000   -0.000000000
    4.303038196    0.194981760   -0.000000000   -0.000000000   -0.000000000
    4.317147565    0.194981760   -0.000000000   -0.000000000   -0.000000000
    4.331256935    0.194981760   -0.000000000   -0.000000000   -0.000000000
    4.345366304    0.194981760   -0.000000000   -0.000000000   -0.000000000
    4.359475674    0.194981760   -0.000000000   -0.000000000   -0.000000000
    4.373585044    0.194981760   -0.000000000   -0.000000000   -0.000000000
    4.387694413    0.194981760   -0.000000000   -0.000000000   -0.000000000
    4.401803783    0.194981760   -0.000000000   -0.000000000   -0.000000000
    4.415913152    0.194981760   -0.000000000   -0.000000000   -0.000000000
    4.430022522    0.194981760   -0.000000000   -0.000000000   -0.000000000
    4.444131891    0.194981760   -0.000000000   -0.000000000   -0.000000000
    4.458241261    0.194981760   -0.000000000   -0.000000000   -0.000000000
    4.472350630    0.194981760   -0.000000000   -0.000000000   -0.000000000
    4.486460000    0.194981760   -0.000000000   -0.000000000   -0.000000000

    0.084336700    0.209123581   -0.000000000   -0.000000000   -0.000000000
    0.098446070    0.209123581   -0.000000000   -0.000000000   -0.000000000
    0.112555439    0.209123581   -0.000000000   -0.000000000   -0.000000000
    0.126664809    0.209123581   -0.000000000   -0.000000000   -0.000000000
    0.140774178    0.209123581   -0.000000000   -0.000000000   -0.000000000
    0.154883548    0.209123581   -0.000000000   -0.000000000   -0.000000000
    0.168992917    0.209123581   -0.000000000   -0.000000000   -0.000000000
    0.183102287    0.209123581   -0.000000000   -0.000000000   -0.000000000
    0.197211656    0.209123581   -0.000000000   -0.000000000   -0.000000000
    0.211321026    0.209123581   -0.000000000   -0.000000000   -0.000000000
    0.225430396    0.209123581   -0.000000000   -0.000000000   -0.000000000
    0.239539765    0.209123581   -0.000000000   -0.000000000   -0.000000000
    0.253649135    0.209123581   -0.000000000   -0.000000000   -0.000000000
    0.267758504    0.209123581   -0.000000000   -0.000000000   -0.000000000
    0.281867874    0.209123581   -0.000000000   -0.000000000   -0.000000000
    0.295977243    0.209123581   -0.000000000   -0.000000000   -0.000000000
    0.310086613    0.209123581   -0.000000000   -0.000000000   -0.000000000
    0.324195982    0.209123581   -0.000000000   -0.000000000   -0.000000000
    0.338305352    0.209123581   -0.000000000   -0.000000000   -0.000000000
    0.352414721    0.209123581   -0.000000000   -0.000000000   -0.000000000
    0.366524091    0.209123581   -0.000000000   -0.000000000   -0.000000000
    0.380633461    0.209123581   -0.000000000   -0.000000000   -0.000000000
    0.394742830    0.209123581   -0.000000000   -0.000000000   -0.000000000
    0.408852200    0.209123581   -0.000000000   -0.000000000   -0.000000000
    0.422961569    0.209123581   -0.000000000   -0.000000000   -0.000000000
    0.437070939    0.209123581   -0.000000000   -0.000000000   -0.000000000
    0.451180308    0.209123581   -0.000000000   -0.000000000   -0.000000000
    0.465289678    0.209123581   -0.000000000   -0.000000000   -0.000000000
    0.479399047    0.209123581   -0.000000000   -0.000000000   -0.000000000
    0.493508417    0.209123581   -0.000000000   -0.000000000   -0.000000000
    0.507617787    0.209123581   -0.000000000   -0.000000000   -0.000000000
    0.521727156    0.209123581   -0.000000000   -0.000000000   -0.000000000
    0.535836526    0.209123581   -0.000000000   -0.000000000   -0.000000000
    0.549945895    0.209123581   -0.000000000   -0.000000000   -0.000000000
    0.564055265    0.209123581   -0.000000000   -0.000000000   -0.000000000
    0.578164634    0.209123581   -0.000000000   -0.000000000   -0.000000000
    0.592274004    0.209123581   -0.000000000   -0.000000000   -0.000000000
    0.606383373    0.209123581   -0.000000000   -0.000000000   -0.000000000
    0.620492743    0.209123581   -0.000000000   -0.000000000   -0.000000000
    0.634602113    0.209123581   -0.000000000   -0.000000000   -0.000000000
    0.648711482    0.209123581   -0.000000000   -0.000000000   -0.000000000
    0.662820852    0.209123581   -0.000000000   -0.000000000   -0.000000000
    0.676930221    0.209123581   -0.000000000   -0.000000000   -0.000000000
    0.691039591    0.209123581   -0.000000000   -0.000000000   -0.000000000
    0.705148960    0.209123581   -0.000000000   -0.000000000   -0.000000000
    0.719258330    0.209123581   -0.000000000   -0.000000000   -0.000000000
    0.733367699    0.209123581   -0.000000000   -0.000000000   -0.000000000
    0.747477069    0.209123581   -0.000000000   -0.000000000   -0.000000000
    0.761586438    0.209123581   -0.000000000   -0.000000000   -0.000000000
    0.775695808    0.209123581   -0.000000000   -0.000000000   -0.000000000
    0.789805178    0.209123581   -0.000000000   -0.000000000   -0.000000000
    0.803914547    0.209123581   -0.000000000   -0.000000000   -0.000000000
    0.818023917    0.209123581   -0.000000000   -0.000000000   -0.000000000
    0.832133286    0.209123581   -0.000000000   -0.000000000   -0.000000000
    0.846242656    0.209123581   -0.000000000   -0.000000000   -0.000000000
    0.860352025    0.209123581   -0.000000000   -0.000000000   -0.000000000
    0.874461395    0.209123581   -0.000000000   -0.000000000   -0.000000000
    0.888570764    0.209123581   -0.000000000   -0.000000000   -0.000000000
    0.902680134    0.209123581   -0.000000000   -0.000000000   -0.000000000
    0.916789504    0.209123581   -0.000000000   -0.000000000   -0.000000000
    0.930898873    0.209123581   -0.000000000   -0.000000000   -0.000000000
    0.945008243    0.209123581   -0.000000000   -0.000000000   -0.000000000
    0.959117612    0.209123581   -0.000000000   -0.000000000   -0.000000000
    0.973226982    0.209123581   -0.000000000   -0.000000000   -0.000000000
    0.987336351    0.209123581   -0.000000000   -0.000000000   -0.000000000
    1.001445721    0.209123581   -0.000000000   -0.000000000   -0.000000000
    1.015555090    0.209123581   -0.000000000   -0.000000000   -0.000000000
    1.029664460    0.209123581   -0.000000000   -0.000000000   -0.000000000
    1.043773829    0.209123581   -0.000000000   -0.000000000   -0.000000000
    1.057883199    0.209123581   -0.000000000   -0.000000000   -0.000000000
    1.071992569    0.209123581   -0.000000000   -0.000000000   -0.000000000
    1.086101938    0.209123581   -0.000000000   -0.000000000   -0.000000000
    1.100211308    0.209123581   -0.000000000   -0.000000000   -0.000000000
    1.114320677    0.209123581   -0.000000000   -0.000000000   -0.000000000
    1.128430047    0.209123581   -0.000000000   -0.000000000   -0.000000000
    1.142539416    0.209123581   -0.000000000   -0.000000000   -0.000000000
    1.156648786    0.209123581   -0.000000000   -0.000000000   -0.000000000
    1.170758155    0.209123581   -0.000000000   -0.000000000   -0.000000000
    1.184867525    0.209123581   -0.000000000   -0.000000000   -0.000000000
    1.198976895    0.209123581   -0.000000000   -0.000000000   -0.000000000
    1.213086264    0.209123581   -0.000000000   -0.000000000   -0.000000000
    1.227195634    0.209123581   -0.000000000   -0.000000000   -0.000000000
    1.241305003    0.209123581   -0.000000000   -0.000000000   -0.000000000
    1.255414373    0.209123581   -0.000000000   -0.000000000   -0.000000000
    1.269523742    0.209123581   -0.000000000   -0.000000000   -0.000000000
    1.283633112    0.209123581   -0.000000000   -0.000000000   -0.000000000
    1.297742481    0.209123581   -0.000000000   -0.000000000   -0.000000000
    1.311851851    0.209123581   -0.000000000   -0.000000000   -0.000000000
    1.325961221    0.209123581   -0.000000000   -0.000000000   -0.000000000
    1.340070590    0.209123581   -0.000000000   -0.000000000   -0.000000000
    1.354179960    0.209123581   -0.000000000   -0.000000000   -0.000000000
    1.368289329    0.209123581   -0.000000000   -0.000000000   -0.000000000
    1.382398699    0.209123581   -0.000000000   -0.000000000   -0.000000000
    1.396508068    0.209123581   -0.000000000   -0.000000000   -0.000000000
    1.410617438    0.209123581   -0.000000000   -0.000000000   -0.000000000
    1.424726807    0.209123581   -0.000000000   -0.000000000   -0.000000000
    1.438836177    0.209123581   -0.000000000   -0.000000000   -0.000000000
    1.452945546    0.209123581   -0.000000000   -0.000000000   -0.000000000
    1.467054916    0.209123581   -0.000000000   -0.000000000   -0.000000000
    1.481164286    0.209123581   -0.000000000   -0.000000000   -0.000000000
    1.495273655    0.209123581   -0.000000000   -0.000000000   -0.000000000
    1.509383025    0.209123581   -0.000000000   -0.000000000   -0.000000000
    1.523492394    0.209123581   -0.000000000   -0.000000000   -0.000000000
    1.537601764    0.209123581   -0.000000000   -0.000000000   -0.000000000
    1.551711133    0.209123581   -0.000000000   -0.000000000   -0.000000000
    1.565820503    0.209123581   -0.000000000   -0.000000000   -0.000000000
    1.579929872    0.209123581   -0.000000000   -0.000000000   -0.000000000
    1.594039242    0.209123581   -0.000000000   -0.000000000   -0.000000000
    1.608148612    0.209123581   -0.000000000   -0.000000000   -0.000000000
    1.622257981    0.209123581   -0.000000000   -0.000000000   -0.000000000
    1.636367351    0.209123581   -0.000000000   -0.000000000   -0.000000000
    1.650476720    0.209123581   -0.000000000   -0.000000000   -0.000000000
    1.664586090    0.209123581   -0.000000000   -0.000000000   -0.000000000
    1.678695459    0.209123581   -0.000000000   -0.000000000   -0.000000000
    1.692804829    0.209123581   -0.000000000   -0.000000000   -0.000000000
    1.706914198    0.209123581   -0.000000000   -0.000000000   -0.000000000
    1.721023568    0.209123581   -0.000000000   -0.000000000   -0.000000000
    1.735132938    0.209123581   -0.000000000   -0.000000000   -0.000000000
    1.749242307    0.209123581   -0.000000000   -0.000000000   -0.000000000
    1.763351677    0.209123581   -0.000000000   -0.000000000   -0.000000000
    1.777461046    0.209123581   -0.000000000   -0.000000000   -0.000000000
    1.791570416    0.209123581   -0.000000000   -0.000000000   -0.000000000
    1.805679785    0.209123581   -0.000000000   -0.000000000   -0.000000000
    1.819789155    0.209123581   -0.000000000   -0.000000000   -0.000000000
    1.833898524    0.209123581   -0.000000000   -0.000000000   -0.000000000
    1.848007894    0.209123581   -0.000000000   -0.000000000   -0.000000000
    1.862117263    0.209123581   -0.000000000   -0.000000000   -0.000000000
    1.876226633    0.209123581   -0.000000000   -0.000000000   -0.000000000
    1.890336003    0.209123581   -0.000000000   -0.000000000   -0.000000000
    1.904445372    0.209123581   -0.000000000   -0.000000000   -0.000000000
    1.918554742    0.209123581   -0.000000000   -0.000000000   -0.000000000
    1.932664111    0.209123581   -0.000000000   -0.000000000   -0.000000000
    1.946773481    0.209123581   -0.000000000   -0.000000000   -0.000000000
    1.960882850    0.209123581   -0.000000000   -0.000000000   -0.000000000
    1.974992220    0.209123581   -0.000000000   -0.000000000   -0.000000000
    1.989101589    0.209123581   -0.000000000   -0.000000000   -0.000000000
    2.003210959    0.209123581   -0.000000000   -0.000000000   -0.000000000
    2.017320329    0.209123581   -0.000000000   -0.000000000   -0.000000000
    2.031429698    0.209123581   -0.000000000   -0.000000000   -0.000000000
    2.045539068    0.209123581   -0.000000000   -0.000000000   -0.000000000
    2.059648437    0.209123581   -0.000000000   -0.000000000   -0.000000000
    2.073757807    0.209123581   -0.000000000   -0.000000000   -0.000000000
    2.087867176    0.209123581   -0.000000000   -0.000000000   -0.000000000
    2.101976546    0.209123581   -0.000000000   -0.000000000   -0.000000000
    2.116085915    0.209123581   -0.000000000   -0.000000000   -0.000000000
    2.130195285    0.209123581   -0.000000000   -0.000000000   -0.000000000
    2.144304654    0.209123581   -0.000000000   -0.000000000   -0.000000000
    2.158414024    0.209123581   -0.000000000   -0.000000000   -0.000000000
    2.172523394    0.209123581   -0.000000000   -0.000000000   -0.000000000
    2.186632763    0.209123581   -0.000000000   -0.000000000   -0.000000000
    2.200742133    0.209123581   -0.000000000   -0.000000000   -0.000000000
    2.214851502    0.209123581   -0.000000000   -0.000000000   -0.000000000
    2.228960872    0.209123581   -0.000000000   -0.000000000   -0.000000000
    2.243070241    0.209123581   -0.000000000   -0.000000000   -0.000000000
    2.257179611    0.209123581   -0.000000000   -0.000000000   -0.000000000
    2.271288980    0.209123581   -0.000000000   -0.000000000   -0.000000000
    2.285398350    0.209123581   -0.000000000   -0.000000000   -0.000000000
    2.299507720    0.209123581   -0.000000000   -0.000000000   -0.000000000
    2.313617089    0.209123581   -0.000000000   -0.000000000   -0.000000000
    2.327726459    0.209123581   -0.000000000   -0.000000000   -0.000000000
    2.341835828    0.209123581   -0.000000000   -0.000000000   -0.000000000
    2.355945198    0.209123581   -0.000000000   -0.000000000   -0.000000000
    2.370054567    0.209123581   -0.000000000   -0.000000000   -0.000000000
    2.384163937    0.209123581   -0.000000000   -0.000000000   -0.000000000
    2.398273306    0.209123581   -0.000000000   -0.000000000   -0.000000000
    2.412382676    0.209123581   -0.000000000   -0.000000000   -0.000000000
    2.426492046    0.209123581   -0.000000000   -0.000000000   -0.000000000
    2.440601415    0.209123581   -0.000000000   -0.000000000   -0.000000000
    2.454710785    0.209123581   -0.000000000   -0.000000000   -0.000000000
    2.468820154    0.209123581   -0.000000000   -0.000000000   -0.000000000
    2.482929524    0.209123581   -0.000000000   -0.000000000   -0.000000000
    2.497038893    0.209123581   -0.000000000   -0.000000000   -0.000000000
    2.511148263    0.209123581   -0.000000000   -0.000000000   -0.000000000
    2.525257632    0.209123581   -0.000000000   -0.000000000   -0.000000000
    2.539367002    0.209123581   -0.000000000   -0.000000000   -0.000000000
    2.553476371    0.209123581   -0.000000000   -0.000000000   -0.000000000
    2.567585741    0.209123581   -0.000000000   -0.000000000   -0.000000000
    2.581695111    0.209123581   -0.000000000   -0.000000000   -0.000000000
    2.595804480    0.209123581   -0.000000000   -0.000000000   -0.000000000
    2.609913850    0.209123581   -0.000000000   -0.000000000   -0.000000000
    2.624023219    0.209123581   -0.000000000   -0.000000000   -0.000000000
    2.638132589    0.209123581   -0.000000000   -0.000000000   -0.000000000
    2.652241958    0.209123581   -0.000000000   -0.000000000   -0.000000000
    2.666351328    0.209123581   -0.000000000   -0.000000000   -0.000000000
    2.680460697    0.209123581   -0.000000000   -0.000000000   -0.000000000
    2.694570067    0.209123581   -0.000000000   -0.000000000   -0.000000000
    2.708679437    0.209123581   -0.000000000   -0.000000000   -0.000000000
    2.722788806    0.209123581   -0.000000000   -0.000000000   -0.000000000
    2.736898176    0.209123581   -0.000000000   -0.000000000   -0.000000000
    2.751007545    0.209123581   -0.000000089   -0.000009247   -0.000009227
    2.765116915    0.209123581   -0.000000363   -0.000034602   -0.000037721
    2.779226284    0.209123581   -0.000001309   -0.000113357   -0.000136160
    2.793335654    0.209123581   -0.000004174   -0.000324506   -0.000433994
    2.807445023    0.209123581   -0.000012083   -0.000843573   -0.001254694
    2.821554393    0.209123581   -0.000030502   -0.001875353   -0.003165178
    2.835663763    0.209123581   -0.000068571   -0.003661157   -0.007107700
    2.849773132    0.209123581   -0.000154208   -0.007899145   -0.015477042
    2.863882502    0.209123581   -0.000344740   -0.018490845   -0.032444708
    2.877991871    0.209123581   -0.000783421   -0.045456073   -0.068151522
    2.892101241    0.209123581   -0.002086217   -0.138673962   -0.153199514
    2.906210610    0.209123581   -0.005409344   -0.367458267   -0.353073283
    2.920319980    0.209123581   -0.015004974   -1.025398063   -0.814508463
    2.934429349    0.209123581   -0.039375737   -2.586469959   -1.830567258
    2.948538719    0.209123581   -0.097230243   -5.990400044   -3.857535717
    2.962648088    0.209123581   -0.225015323  -12.804226298   -7.519163755
    2.976757458    0.209123581   -0.485635367  -25.175907125  -13.456691951
    2.990866828    0.209123581   -0.972588948  -45.234027214  -22.021500109
    3.004976197    0.209123581   -1.805155148  -74.145398825  -32.955147165
    3.019085567    0.209123581   -3.101106859 -110.485863695  -45.065256349
    3.033194936    0.209123581   -4.937644784 -149.688677431  -56.604771834
    3.047304306    0.209123581   -7.305138452 -184.399410023  -65.987773733
    3.061413675    0.209123581  -10.082222623 -206.562705791  -72.880944919
    3.075523045    0.209123581  -13.045933500 -210.115764578  -78.695114110
    3.089632414    0.209123581  -15.912216628 -192.718350364  -85.934123055
    3.103741784    0.209123581  -18.393594687 -156.163430839  -96.268984025
    3.117851154    0.209123581  -20.251755008 -105.359262638 -108.337392684
    3.131960523    0.209123581  -21.328216703  -46.333265072 -116.953290843
    3.146069893    0.209123581  -21.544426927   15.911368005 -115.027249987
    3.160179262    0.209123581  -20.878948246   78.229493478  -97.725852484
    3.174288632    0.209123581  -19.349582327  137.751766715  -66.287908769
    3.188398001    0.209123581  -17.029905982  189.020348751  -28.474466028
    3.202507371    0.209123581  -14.095812559  223.219665267    5.141108783
    3.216616740    0.209123581  -10.851708297  231.689357909   26.606624380
    3.230726110    0.209123581   -7.689380754  212.144609474   33.877303331
    3.244835479    0.209123581   -4.967250394  170.949706033   30.459948990
    3.258944849    0.209123581   -2.903454034  121.096040902   22.068317161
    3.273054219    0.209123581   -1.526578231   75.338970053   13.458952197
    3.287163588    0.209123581   -0.717943990   41.072977338    7.074100994
    3.301272958    0.209123581   -0.301932504   19.724839962    3.224040487
    3.315382327    0.209123581   -0.112152335    8.230713514    1.289821413
    3.329491697    0.209123581   -0.036852322    3.003314504    0.475618744
    3.343601066    0.209123581   -0.010381136    0.929442966    0.129818185
    3.357710436    0.209123581   -0.001527961    0.146581537    0.025416677
    3.371819805    0.209123581   -0.000000000   -0.000000000   -0.000000000
    3.385929175    0.209123581   -0.000000000   -0.000000000   -0.000000000
    3.400038545    0.209123581   -0.000000000   -0.000000000   -0.000000000
    3.414147914    0.209123581   -0.000000000   -0.000000000   -0.000000000
    3.428257284    0.209123581   -0.000000000   -0.000000000   -0.000000000
    3.442366653    0.209123581   -0.000000000   -0.000000000   -0.000000000
    3.456476023    0.209123581   -0.000000000   -0.000000000   -0.000000000
    3.470585392    0.209123581   -0.000000000   -0.000000000   -0.000000000
    3.484694762    0.209123581   -0.000000000   -0.000000000   -0.000000000
    3.498804131    0.209123581   -0.000000000   -0.000000000   -0.000000000
    3.512913501    0.209123581   -0.000000000   -0.000000000   -0.000000000
    3.527022871    0.209123581   -0.000000000   -0.000000000   -0.000000000
    3.541132240    0.209123581   -0.000000000   -0.000000000   -0.000000000
    3.555241610    0.209123581   -0.000000000   -0.000000000   -0.000000000
    3.569350979    0.209123581   -0.000000000   -0.000000000   -0.000000000
    3.583460349    0.209123581   -0.000000000   -0.000000000   -0.000000000
    3.597569718    0.209123581   -0.000000000   -0.000000000   -0.000000000
    3.611679088    0.209123581   -0.000000000   -0.000000000   -0.000000000
    3.625788457    0.209123581   -0.000000000   -0.000000000   -0.000000000
    3.639897827    0.209123581   -0.000000000   -0.000000000   -0.000000000
    3.654007196    0.209123581   -0.000000000   -0.000000000   -0.000000000
    3.668116566    0.209123581   -0.000000000   -0.000000000   -0.000000000
    3.682225936    0.209123581   -0.000000000   -0.000000000   -0.000000000
    3.696335305    0.209123581   -0.000000000   -0.000000000   -0.000000000
    3.710444675    0.209123581   -0.000000000   -0.000000000   -0.000000000
    3.724554044    0.209123581   -0.000000000   -0.000000000   -0.000000000
    3.738663414    0.209123581   -0.000000000   -0.000000000   -0.000000000
    3.752772783    0.209123581   -0.000000000   -0.000000000   -0.000000000
    3.766882153    0.209123581   -0.000000000   -0.000000000   -0.000000000
    3.780991522    0.209123581   -0.000000000   -0.000000000   -0.000000000
    3.795100892    0.209123581   -0.000000000   -0.000000000   -0.000000000
    3.809210262    0.209123581   -0.000000000   -0.000000000   -0.000000000
    3.823319631    0.209123581   -0.000000000   -0.000000000   -0.000000000
    3.837429001    0.209123581   -0.000000000   -0.000000000   -0.000000000
    3.851538370    0.209123581   -0.000000000   -0.000000000   -0.000000000
    3.865647740    0.209123581   -0.000000000   -0.000000000   -0.000000000
    3.879757109    0.209123581   -0.000000000   -0.000000000   -0.000000000
    3.893866479    0.209123581   -0.000000000   -0.000000000   -0.000000000
    3.907975848    0.209123581   -0.000000000   -0.000000000   -0.000000000
    3.922085218    0.209123581   -0.000000000   -0.000000000   -0.000000000
    3.936194588    0.209123581   -0.000000000   -0.000000000   -0.000000000
    3.950303957    0.209123581   -0.000000000   -0.000000000   -0.000000000
    3.964413327    0.209123581   -0.000000000   -0.000000000   -0.000000000
    3.978522696    0.209123581   -0.000000000   -0.000000000   -0.000000000
    3.992632066    0.209123581   -0.000000000   -0.000000000   -0.000000000
    4.006741435    0.209123581   -0.000000073   -0.000007590   -0.000007779
    4.020850805    0.209123581   -0.000000297   -0.000028053   -0.000031435
    4.034960174    0.209123581   -0.000001059   -0.000090762   -0.000112161
    4.049069544    0.209123581   -0.000003335   -0.000256549   -0.000353379
    4.063178913    0.209123581   -0.000009278   -0.000631910   -0.000983110
    4.077288283    0.209123581   -0.000023002   -0.001372103   -0.002436891
    4.091397653    0.209123581   -0.000050236   -0.002567087   -0.005321496
    4.105507022    0.209123581   -0.000097365   -0.004161468   -0.010311667
    4.119616392    0.209123581   -0.000168058   -0.005831567   -0.017792162
    4.133725761    0.209123581   -0.000259831   -0.007059090   -0.027491328
    4.147835131    0.209123581   -0.000363056   -0.007407143   -0.038375900
    4.161944500    0.209123581   -0.000464348   -0.006811846   -0.049011279
    4.176053870    0.209123581   -0.000552276   -0.005578571   -0.058174945
    4.190163239    0.209123581   -0.000620298   -0.004018946   -0.065179410
    4.204272609    0.209123581   -0.000664049   -0.002101541   -0.069594442
    4.218381979    0.209123581   -0.000676639    0.000435177   -0.070744880
    4.232491348    0.209123581   -0.000648874    0.003563233   -0.067713616
    4.246600718    0.209123581   -0.000576336    0.006625533   -0.060062973
    4.260710087    0.209123581   -0.000466962    0.008626609   -0.048621685
    4.274819457    0.209123581   -0.000341074    0.008919402   -0.035494392
    4.288928826    0.209123581   -0.000222776    0.007637793   -0.023175875
    4.303038196    0.209123581   -0.000129452    0.005527687   -0.013464618
    4.317147565    0.209123581   -0.000066714    0.003421460   -0.006938340
    4.331256935    0.209123581   -0.000030297    0.001811404   -0.003150476
    4.345366304    0.209123581   -0.000012247    0.000840222   -0.001273515
    4.359475674    0.209123581   -0.000004371    0.000338456   -0.000454565
    4.373585044    0.209123581   -0.000001378    0.000118824   -0.000143269
    4.387694413    0.209123581   -0.000000383    0.000036451   -0.000039873
    4.401803783    0.209123581   -0.000000000   -0.000000000   -0.000000000
    4.415913152    0.209123581   -0.000000000   -0.000000000   -0.000000000
    4.430022522    0.209123581   -0.000000000   -0.000000000   -0.000000000
    4.444131891    0.209123581   -0.000000000   -0.000000000   -0.000000000
    4.458241261    0.209123581   -0.000000000   -0.000000000   -0.000000000
    4.472350630    0.209123581   -0.000000000   -0.000000000   -0.000000000
    4.486460000    0.209123581   -0.000000000   -0.000000000   -0.000000000

    0.084336700    0.223265403   -0.000000000   -0.000000000   -0.000000000
    0.098446070    0.223265403   -0.000000000   -0.000000000   -0.000000000
    0.112555439    0.223265403   -0.000000000   -0.000000000   -0.000000000
    0.126664809    0.223265403   -0.000000000   -0.000000000   -0.000000000
    0.140774178    0.223265403   -0.000000000   -0.000000000   -0.000000000
    0.154883548    0.223265403   -0.000000000   -0.000000000   -0.000000000
    0.168992917    0.223265403   -0.000000000   -0.000000000   -0.000000000
    0.183102287    0.223265403   -0.000000000   -0.000000000   -0.000000000
    0.197211656    0.223265403   -0.000000000   -0.000000000   -0.000000000
    0.211321026    0.223265403   -0.000000000   -0.000000000   -0.000000000
    0.225430396    0.223265403   -0.000000000   -0.000000000   -0.000000000
    0.239539765    0.223265403   -0.000000000   -0.000000000   -0.000000000
    0.253649135    0.223265403   -0.000000000   -0.000000000   -0.000000000
    0.267758504    0.223265403   -0.000000000   -0.000000000   -0.000000000
    0.281867874    0.223265403   -0.000000000   -0.000000000   -0.000000000
    0.295977243    0.223265403   -0.000000000   -0.000000000   -0.000000000
    0.310086613    0.223265403   -0.000000000   -0.000000000   -0.000000000
    0.324195982    0.223265403   -0.000000000   -0.000000000   -0.000000000
    0.338305352    0.223265403   -0.000000000   -0.000000000   -0.000000000
    0.352414721    0.223265403   -0.000000000   -0.000000000   -0.000000000
    0.366524091    0.223265403   -0.000000000   -0.000000000   -0.000000000
    0.380633461    0.223265403   -0.000000000   -0.000000000   -0.000000000
    0.394742830    0.223265403   -0.000000000   -0.000000000   -0.000000000
    0.408852200    0.223265403   -0.000000000   -0.000000000   -0.000000000
    0.422961569    0.223265403   -0.000000000   -0.000000000   -0.000000000
    0.437070939    0.223265403   -0.000000000   -0.000000000   -0.000000000
    0.451180308    0.223265403   -0.000000000   -0.000000000   -0.000000000
    0.465289678    0.223265403   -0.000000000   -0.000000000   -0.000000000
    0.479399047    0.223265403   -0.000000000   -0.000000000   -0.000000000
    0.493508417    0.223265403   -0.000000000   -0.000000000   -0.000000000
    0.507617787    0.223265403   -0.000000000   -0.000000000   -0.000000000
    0.521727156    0.223265403   -0.000000000   -0.000000000   -0.000000000
    0.535836526    0.223265403   -0.000000000   -0.000000000   -0.000000000
    0.549945895    0.223265403   -0.000000000   -0.000000000   -0.000000000
    0.564055265    0.223265403   -0.000000000   -0.000000000   -0.000000000
    0.578164634    0.223265403   -0.000000000   -0.000000000   -0.000000000
    0.592274004    0.223265403   -0.000000000   -0.000000000   -0.000000000
    0.606383373    0.223265403   -0.000000000   -0.000000000   -0.000000000
    0.620492743    0.223265403   -0.000000000   -0.000000000   -0.000000000
    0.634602113    0.223265403   -0.000000000   -0.000000000   -0.000000000
    0.648711482    0.223265403   -0.000000000   -0.000000000   -0.000000000
    0.662820852    0.223265403   -0.000000000   -0.000000000   -0.000000000
    0.676930221    0.223265403   -0.000000000   -0.000000000   -0.000000000
    0.691039591    0.223265403   -0.000000000   -0.000000000   -0.000000000
    0.705148960    0.223265403   -0.000000000   -0.000000000   -0.000000000
    0.719258330    0.223265403   -0.000000000   -0.000000000   -0.000000000
    0.733367699    0.223265403   -0.000000000   -0.000000000   -0.000000000
    0.747477069    0.223265403   -0.000000000   -0.000000000   -0.000000000
    0.761586438    0.223265403   -0.000000000   -0.000000000   -0.000000000
    0.775695808    0.223265403   -0.000000000   -0.000000000   -0.000000000
    0.789805178    0.223265403   -0.000000000   -0.000000000   -0.000000000
    0.803914547    0.223265403   -0.000000000   -0.000000000   -0.000000000
    0.818023917    0.223265403   -0.000000000   -0.000000000   -0.000000000
    0.832133286    0.223265403   -0.000000000   -0.000000000   -0.000000000
    0.846242656    0.223265403   -0.000000000   -0.000000000   -0.000000000
    0.860352025    0.223265403   -0.000000000   -0.000000000   -0.000000000
    0.874461395    0.223265403   -0.000000000   -0.000000000   -0.000000000
    0.888570764    0.223265403   -0.000000000   -0.000000000   -0.000000000
    0.902680134    0.223265403   -0.000000000   -0.000000000   -0.000000000
    0.916789504    0.223265403   -0.000000000   -0.000000000   -0.000000000
    0.930898873    0.223265403   -0.000000000   -0.000000000   -0.000000000
    0.945008243    0.223265403   -0.000000000   -0.000000000   -0.000000000
    0.959117612    0.223265403   -0.000000000   -0.000000000   -0.000000000
    0.973226982    0.223265403   -0.000000000   -0.000000000   -0.000000000
    0.987336351    0.223265403   -0.000000000   -0.000000000   -0.000000000
    1.001445721    0.223265403   -0.000000000   -0.000000000   -0.000000000
    1.015555090    0.223265403   -0.000000000   -0.000000000   -0.000000000
    1.029664460    0.223265403   -0.000000000   -0.000000000   -0.000000000
    1.043773829    0.223265403   -0.000000000   -0.000000000   -0.000000000
    1.057883199    0.223265403   -0.000000000   -0.000000000   -0.000000000
    1.071992569    0.223265403   -0.000000000   -0.000000000   -0.000000000
    1.086101938    0.223265403   -0.000000000   -0.000000000   -0.000000000
    1.100211308    0.223265403   -0.000000000   -0.000000000   -0.000000000
    1.114320677    0.223265403   -0.000000000   -0.000000000   -0.000000000
    1.128430047    0.223265403   -0.000000000   -0.000000000   -0.000000000
    1.142539416    0.223265403   -0.000000000   -0.000000000   -0.000000000
    1.156648786    0.223265403   -0.000000000   -0.000000000   -0.000000000
    1.170758155    0.223265403   -0.000000000   -0.000000000   -0.000000000
    1.184867525    0.223265403   -0.000000000   -0.000000000   -0.000000000
    1.198976895    0.223265403   -0.000000000   -0.000000000   -0.000000000
    1.213086264    0.223265403   -0.000000000   -0.000000000   -0.000000000
    1.227195634    0.223265403   -0.000000000   -0.000000000   -0.000000000
    1.241305003    0.223265403   -0.000000000   -0.000000000   -0.000000000
    1.255414373    0.223265403   -0.000000000   -0.000000000   -0.000000000
    1.269523742    0.223265403   -0.000000000   -0.000000000   -0.000000000
    1.283633112    0.223265403   -0.000000000   -0.000000000   -0.000000000
    1.297742481    0.223265403   -0.000000000   -0.000000000   -0.000000000
    1.311851851    0.223265403   -0.000000000   -0.000000000   -0.000000000
    1.325961221    0.223265403   -0.000000000   -0.000000000   -0.000000000
    1.340070590    0.223265403   -0.000000000   -0.000000000   -0.000000000
    1.354179960    0.223265403   -0.000000000   -0.000000000   -0.000000000
    1.368289329    0.223265403   -0.000000000   -0.000000000   -0.000000000
    1.382398699    0.223265403   -0.000000000   -0.000000000   -0.000000000
    1.396508068    0.223265403   -0.000000000   -0.000000000   -0.000000000
    1.410617438    0.223265403   -0.000000000   -0.000000000   -0.000000000
    1.424726807    0.223265403   -0.000000000   -0.000000000   -0.000000000
    1.438836177    0.223265403   -0.000000000   -0.000000000   -0.000000000
    1.452945546    0.223265403   -0.000000000   -0.000000000   -0.000000000
    1.467054916    0.223265403   -0.000000000   -0.000000000   -0.000000000
    1.481164286    0.223265403   -0.000000000   -0.000000000   -0.000000000
    1.495273655    0.223265403   -0.000000000   -0.000000000   -0.000000000
    1.509383025    0.223265403   -0.000000000   -0.000000000   -0.000000000
    1.523492394    0.223265403   -0.000000000   -0.000000000   -0.000000000
    1.537601764    0.223265403   -0.000000000   -0.000000000   -0.000000000
    1.551711133    0.223265403   -0.000000000   -0.000000000   -0.000000000
    1.565820503    0.223265403   -0.000000000   -0.000000000   -0.000000000
    1.579929872    0.223265403   -0.000000000   -0.000000000   -0.000000000
    1.594039242    0.223265403   -0.000000000   -0.000000000   -0.000000000
    1.608148612    0.223265403   -0.000000000   -0.000000000   -0.000000000
    1.622257981    0.223265403   -0.000000000   -0.000000000   -0.000000000
    1.636367351    0.223265403   -0.000000000   -0.000000000   -0.000000000
    1.650476720    0.223265403   -0.000000000   -0.000000000   -0.000000000
    1.664586090    0.223265403   -0.000000000   -0.000000000   -0.000000000
    1.678695459    0.223265403   -0.000000000   -0.000000000   -0.000000000
    1.692804829    0.223265403   -0.000000000   -0.000000000   -0.000000000
    1.706914198    0.223265403   -0.000000000   -0.000000000   -0.000000000
    1.721023568    0.223265403   -0.000000000   -0.000000000   -0.000000000
    1.735132938    0.223265403   -0.000000000   -0.000000000   -0.000000000
    1.749242307    0.223265403   -0.000000000   -0.000000000   -0.000000000
    1.763351677    0.223265403   -0.000000000   -0.000000000   -0.000000000
    1.777461046    0.223265403   -0.000000000   -0.000000000   -0.000000000
    1.791570416    0.223265403   -0.000000000   -0.000000000   -0.000000000
    1.805679785    0.223265403   -0.000000000   -0.000000000   -0.000000000
    1.819789155    0.223265403   -0.000000000   -0.000000000   -0.000000000
    1.833898524    0.223265403   -0.000000000   -0.000000000   -0.000000000
    1.848007894    0.223265403   -0.000000000   -0.000000000   -0.000000000
    1.862117263    0.223265403   -0.000000000   -0.000000000   -0.000000000
    1.876226633    0.223265403   -0.000000000   -0.000000000   -0.000000000
    1.890336003    0.223265403   -0.000000000   -0.000000000   -0.000000000
    1.904445372    0.223265403   -0.000000000   -0.000000000   -0.000000000
    1.918554742    0.223265403   -0.000000000   -0.000000000   -0.000000000
    1.932664111    0.223265403   -0.000000000   -0.000000000   -0.000000000
    1.946773481    0.223265403   -0.000000000   -0.000000000   -0.000000000
    1.960882850    0.223265403   -0.000000000   -0.000000000   -0.000000000
    1.974992220    0.223265403   -0.000000000   -0.000000000   -0.000000000
    1.989101589    0.223265403   -0.000000000   -0.000000000   -0.000000000
    2.003210959    0.223265403   -0.000000000   -0.000000000   -0.000000000
    2.017320329    0.223265403   -0.000000000   -0.000000000   -0.000000000
    2.031429698    0.223265403   -0.000000000   -0.000000000   -0.000000000
    2.045539068    0.223265403   -0.000000000   -0.000000000   -0.000000000
    2.059648437    0.223265403   -0.000000000   -0.000000000   -0.000000000
    2.073757807    0.223265403   -0.000000000   -0.000000000   -0.000000000
    2.087867176    0.223265403   -0.000000000   -0.000000000   -0.000000000
    2.101976546    0.223265403   -0.000000000   -0.000000000   -0.000000000
    2.116085915    0.223265403   -0.000000000   -0.000000000   -0.000000000
    2.130195285    0.223265403   -0.000000000   -0.000000000   -0.000000000
    2.144304654    0.223265403   -0.000000000   -0.000000000   -0.000000000
    2.158414024    0.223265403   -0.000000000   -0.000000000   -0.000000000
    2.172523394    0.223265403   -0.000000000   -0.000000000   -0.000000000
    2.186632763    0.223265403   -0.000000000   -0.000000000   -0.000000000
    2.200742133    0.223265403   -0.000000000   -0.000000000   -0.000000000
    2.214851502    0.223265403   -0.000000000   -0.000000000   -0.000000000
    2.228960872    0.223265403   -0.000000000   -0.000000000   -0.000000000
    2.243070241    0.223265403   -0.000000000   -0.000000000   -0.000000000
    2.257179611    0.223265403   -0.000000000   -0.000000000   -0.000000000
    2.271288980    0.223265403   -0.000000000   -0.000000000   -0.000000000
    2.285398350    0.223265403   -0.000000000   -0.000000000   -0.000000000
    2.299507720    0.223265403   -0.000000000   -0.000000000   -0.000000000
    2.313617089    0.223265403   -0.000000000   -0.000000000   -0.000000000
    2.327726459    0.223265403   -0.000000000   -0.000000000   -0.000000000
    2.341835828    0.223265403   -0.000000000   -0.000000000   -0.000000000
    2.355945198    0.223265403   -0.000000000   -0.000000000   -0.000000000
    2.370054567    0.223265403   -0.000000000   -0.000000000   -0.000000000
    2.384163937    0.223265403   -0.000000000   -0.000000000   -0.000000000
    2.398273306    0.223265403   -0.000000000   -0.000000000   -0.000000000
    2.412382676    0.223265403   -0.000000000   -0.000000000   -0.000000000
    2.426492046    0.223265403   -0.000000000   -0.000000000   -0.000000000
    2.440601415    0.223265403   -0.000000000   -0.000000000   -0.000000000
    2.454710785    0.223265403   -0.000000000   -0.000000000   -0.000000000
    2.468820154    0.223265403   -0.000000000   -0.000000000   -0.000000000
    2.482929524    0.223265403   -0.000000000   -0.000000000   -0.000000000
    2.497038893    0.223265403   -0.000000000   -0.000000000   -0.000000000
    2.511148263    0.223265403   -0.000000000   -0.000000000   -0.000000000
    2.525257632    0.223265403   -0.000000000   -0.000000000   -0.000000000
    2.539367002    0.223265403   -0.000000000   -0.000000000   -0.000000000
    2.553476371    0.223265403   -0.000000000   -0.000000000   -0.000000000
    2.567585741    0.223265403   -0.000000000   -0.000000000   -0.000000000
    2.581695111    0.223265403   -0.000000000   -0.000000000   -0.000000000
    2.595804480    0.223265403   -0.000000000   -0.000000000   -0.000000000
    2.609913850    0.223265403   -0.000000000   -0.000000000   -0.000000000
    2.624023219    0.223265403   -0.000000000   -0.000000000   -0.000000000
    2.638132589    0.223265403   -0.000000000   -0.000000000   -0.000000000
    2.652241958    0.223265403   -0.000000000   -0.000000000   -0.000000000
    2.666351328    0.223265403   -0.000000000   -0.000000000   -0.000000000
    2.680460697    0.223265403   -0.000000000   -0.000000000   -0.000000000
    2.694570067    0.223265403   -0.000000000   -0.000000000   -0.000000000
    2.708679437    0.223265403   -0.000000000   -0.000000000   -0.000000000
    2.722788806    0.223265403   -0.000000000   -0.000000000   -0.000000000
    2.736898176    0.223265403   -0.000000000   -0.000000000   -0.000000000
    2.751007545    0.223265403   -0.000000363   -0.000037799   -0.000034512
    2.765116915    0.223265403   -0.000001483   -0.000141445   -0.000141085
    2.779226284    0.223265403   -0.000005353   -0.000463372   -0.000509274
    2.793335654    0.223265403   -0.000017061   -0.001326493   -0.001623251
    2.807445023    0.223265403   -0.000049297   -0.003438916   -0.004683918
    2.821554393    0.223265403   -0.000124323   -0.007632548   -0.011803630
    2.835663763    0.223265403   -0.000279049   -0.014861860   -0.026464255
    2.849773132    0.223265403   -0.000603594   -0.029752490   -0.055858304
    2.863882502    0.223265403   -0.001252027   -0.061087345   -0.110323739
    2.877991871    0.223265403   -0.002592434   -0.133271930   -0.212874623
    2.892101241    0.223265403   -0.005845113   -0.337083287   -0.420499730
    2.906210610    0.223265403   -0.013506533   -0.817510200   -0.862606830
    2.920319980    0.223265403   -0.032672178   -2.000759374   -1.805123042
    2.934429349    0.223265403   -0.077354295   -4.576348983   -3.750148670
    2.948538719    0.223265403   -0.174307244   -9.662934532   -7.398508301
    2.962648088    0.223265403   -0.370180863  -18.894690620  -13.584781612
    2.976757458    0.223265403   -0.737032762  -34.187471505  -22.963780515
    2.990866828    0.223265403   -1.371550675  -57.050666157  -35.622451762
    3.004976197    0.223265403   -2.386073874  -87.836958868  -50.821901757
    3.019085567    0.223265403   -3.878400482 -124.319532069  -66.936832769
    3.033194936    0.223265403   -5.900203795 -161.858568791  -82.137808323
    3.047304306    0.223265403   -8.420767558 -193.886464814  -95.060250459
    3.061413675    0.223265403  -11.314566335 -213.825351960 -105.414126886
    3.075523045    0.223265403  -14.375049597 -216.931092708 -113.970092795
    3.089632414    0.223265403  -17.346320814 -201.027331393 -121.997665239
    3.103741784    0.223265403  -19.958537241 -166.195810467 -130.155188088
    3.117851154    0.223265403  -21.954598313 -114.064159375 -137.145519056
    3.131960523    0.223265403  -23.109588128  -47.599995521 -138.950064947
    3.146069893    0.223265403  -23.252660148   28.376564788 -129.898043819
    3.160179262    0.223265403  -22.298231001  106.519216478 -105.981561293
    3.174288632    0.223265403  -20.282712360  176.983167607  -68.633283898
    3.188398001    0.223265403  -17.391619195  228.846120327  -25.762873692
    3.202507371    0.223265403  -13.955512388  253.081501982   11.574305085
    3.216616740    0.223265403  -10.396400849  246.081605449   34.871817147
    3.230726110    0.223265403   -7.135622246  212.402673147   42.013220164
    3.244835479    0.223265403   -4.477227303  162.766064206   37.056889544
    3.258944849    0.223265403   -2.551079662  110.640236527   26.607623666
    3.273054219    0.223265403   -1.312614396   66.613414107   16.137898366
    3.287163588    0.223265403   -0.605864710   35.349867460    8.441870064
    3.301272958    0.223265403   -0.251007235   16.633360945    3.828914577
    3.315382327    0.223265403   -0.091838827    6.806272219    1.524902877
    3.329491697    0.223265403   -0.029360231    2.399956936    0.563134649
    3.343601066    0.223265403   -0.008314121    0.747361415    0.156666511
    3.357710436    0.223265403   -0.001134505    0.108836219    0.028899261
    3.371819805    0.223265403   -0.000000000   -0.000000000   -0.000000000
    3.385929175    0.223265403   -0.000000000   -0.000000000   -0.000000000
    3.400038545    0.223265403   -0.000000000   -0.000000000   -0.000000000
    3.414147914    0.223265403   -0.000000000   -0.000000000   -0.000000000
    3.428257284    0.223265403   -0.000000000   -0.000000000   -0.000000000
    3.442366653    0.223265403   -0.000000000   -0.000000000   -0.000000000
    3.456476023    0.223265403   -0.000000000   -0.000000000   -0.000000000
    3.470585392    0.223265403   -0.000000000   -0.000000000   -0.000000000
    3.484694762    0.223265403   -0.000000000   -0.000000000   -0.000000000
    3.498804131    0.223265403   -0.000000000   -0.000000000   -0.000000000
    3.512913501    0.223265403   -0.000000000   -0.000000000   -0.000000000
    3.527022871    0.223265403   -0.000000000   -0.000000000   -0.000000000
    3.541132240    0.223265403   -0.000000000   -0.000000000   -0.000000000
    3.555241610    0.223265403   -0.000000000   -0.000000000   -0.000000000
    3.569350979    0.223265403   -0.000000000   -0.000000000   -0.000000000
    3.583460349    0.223265403   -0.000000000   -0.000000000   -0.000000000
    3.597569718    0.223265403   -0.000000000   -0.000000000   -0.000000000
    3.611679088    0.223265403   -0.000000000   -0.000000000   -0.000000000
    3.625788457    0.223265403   -0.000000000   -0.000000000   -0.000000000
    3.639897827    0.223265403   -0.000000000   -0.000000000   -0.000000000
    3.654007196    0.223265403   -0.000000000   -0.000000000   -0.000000000
    3.668116566    0.223265403   -0.000000000   -0.000000000   -0.000000000
    3.682225936    0.223265403   -0.000000000   -0.000000000   -0.000000000
    3.696335305    0.223265403   -0.000000000   -0.000000000   -0.000000000
    3.710444675    0.223265403   -0.000000000   -0.000000000   -0.000000000
    3.724554044    0.223265403   -0.000000000   -0.000000000   -0.000000000
    3.738663414    0.223265403   -0.000000000   -0.000000000   -0.000000000
    3.752772783    0.223265403   -0.000000000   -0.000000000   -0.000000000
    3.766882153    0.223265403   -0.000000000   -0.000000000   -0.000000000
    3.780991522    0.223265403   -0.000000000   -0.000000000   -0.000000000
    3.795100892    0.223265403   -0.000000000   -0.000000000   -0.000000000
    3.809210262    0.223265403   -0.000000000   -0.000000000   -0.000000000
    3.823319631    0.223265403   -0.000000000   -0.000000000   -0.000000000
    3.837429001    0.223265403   -0.000000000   -0.000000000   -0.000000000
    3.851538370    0.223265403   -0.000000000   -0.000000000   -0.000000000
    3.865647740    0.223265403   -0.000000000   -0.000000000   -0.000000000
    3.879757109    0.223265403   -0.000000000   -0.000000000   -0.000000000
    3.893866479    0.223265403   -0.000000000   -0.000000000   -0.000000000
    3.907975848    0.223265403   -0.000000000   -0.000000000   -0.000000000
    3.922085218    0.223265403   -0.000000000   -0.000000000   -0.000000000
    3.936194588    0.223265403   -0.000000000   -0.000000000   -0.000000000
    3.950303957    0.223265403   -0.000000000   -0.000000000   -0.000000000
    3.964413327    0.223265403   -0.000000000   -0.000000000   -0.000000000
    3.978522696    0.223265403   -0.000000000   -0.000000000   -0.000000000
    3.992632066    0.223265403   -0.000000000   -0.000000000   -0.000000000
    4.006741435    0.223265403   -0.000000309   -0.000031907   -0.000029975
    4.020850805    0.223265403   -0.000001247   -0.000117932   -0.000121124
    4.034960174    0.223265403   -0.000004450   -0.000381548   -0.000432177
    4.049069544    0.223265403   -0.000014020   -0.001078487   -0.001361630
    4.063178913    0.223265403   -0.000039003   -0.002656443   -0.003788097
    4.077288283    0.223265403   -0.000096671   -0.005765685   -0.009387311
    4.091397653    0.223265403   -0.000211090   -0.010783282   -0.020495325
    4.105507022    0.223265403   -0.000408995   -0.017468952   -0.039701374
    4.119616392    0.223265403   -0.000705574   -0.024448543   -0.068463723
    4.133725761    0.223265403   -0.001089892   -0.029522858   -0.105686921
    4.147835131    0.223265403   -0.001520704   -0.030835498   -0.147310686
    4.161944500    0.223265403   -0.001940791   -0.028117950   -0.187711332
    4.176053870    0.223265403   -0.002301435   -0.022698106   -0.222111367
    4.190163239    0.223265403   -0.002575472   -0.015981879   -0.247895941
    4.204272609    0.223265403   -0.002746442   -0.007951434   -0.263598135
    4.218381979    0.223265403   -0.002788604    0.002430554   -0.266942379
    4.232491348    0.223265403   -0.002666651    0.015097850   -0.254732772
    4.246600718    0.223265403   -0.002363803    0.027446755   -0.225464988
    4.260710087    0.223265403   -0.001912701    0.035474874   -0.182258283
    4.274819457    0.223265403   -0.001395919    0.036566623   -0.132933559
    4.288928826    0.223265403   -0.000911311    0.031268039   -0.086752363
    4.303038196    0.223265403   -0.000529399    0.022613829   -0.050385323
    4.317147565    0.223265403   -0.000272785    0.013992283   -0.025958943
    4.331256935    0.223265403   -0.000123854    0.007404896   -0.011784232
    4.345366304    0.223265403   -0.000050065    0.003434770   -0.004763532
    4.359475674    0.223265403   -0.000017870    0.001383584   -0.001700283
    4.373585044    0.223265403   -0.000005632    0.000485744   -0.000535893
    4.387694413    0.223265403   -0.000001567    0.000149008   -0.000149142
    4.401803783    0.223265403   -0.000000000   -0.000000000   -0.000000000
    4.415913152    0.223265403   -0.000000000   -0.000000000   -0.000000000
    4.430022522    0.223265403   -0.000000000   -0.000000000   -0.000000000
    4.444131891    0.223265403   -0.000000000   -0.000000000   -0.000000000
    4.458241261    0.223265403   -0.000000000   -0.000000000   -0.000000000
    4.472350630    0.223265403   -0.000000000   -0.000000000   -0.000000000
    4.486460000    0.223265403   -0.000000000   -0.000000000   -0.000000000

    0.084336700    0.237407225   -0.000000000   -0.000000000   -0.000000000
    0.098446070    0.237407225   -0.000000000   -0.000000000   -0.000000000
    0.112555439    0.237407225   -0.000000000   -0.000000000   -0.000000000
    0.126664809    0.237407225   -0.000000000   -0.000000000   -0.000000000
    0.140774178    0.237407225   -0.000000000   -0.000000000   -0.000000000
    0.154883548    0.237407225   -0.000000000   -0.000000000   -0.000000000
    0.168992917    0.237407225   -0.000000000   -0.000000000   -0.000000000
    0.183102287    0.237407225   -0.000000000   -0.000000000   -0.000000000
    0.197211656    0.237407225   -0.000000000   -0.000000000   -0.000000000
    0.211321026    0.237407225   -0.000000000   -0.000000000   -0.000000000
    0.225430396    0.237407225   -0.000000000   -0.000000000   -0.000000000
    0.239539765    0.237407225   -0.000000000   -0.000000000   -0.000000000
    0.253649135    0.237407225   -0.000000000   -0.000000000   -0.000000000
    0.267758504    0.237407225   -0.000000000   -0.000000000   -0.000000000
    0.281867874    0.237407225   -0.000000000   -0.000000000   -0.000000000
    0.295977243    0.237407225   -0.000000000   -0.000000000   -0.000000000
    0.310086613    0.237407225   -0.000000000   -0.000000000   -0.000000000
    0.324195982    0.237407225   -0.000000000   -0.000000000   -0.000000000
    0.338305352    0.237407225   -0.000000000   -0.000000000   -0.000000000
    0.352414721    0.237407225   -0.000000000   -0.000000000   -0.000000000
    0.366524091    0.237407225   -0.000000000   -0.000000000   -0.000000000
    0.380633461    0.237407225   -0.000000000   -0.000000000   -0.000000000
    0.394742830    0.237407225   -0.000000000   -0.000000000   -0.000000000
    0.408852200    0.237407225   -0.000000000   -0.000000000   -0.000000000
    0.422961569    0.237407225   -0.000000000   -0.000000000   -0.000000000
    0.437070939    0.237407225   -0.000000000   -0.000000000   -0.000000000
    0.451180308    0.237407225   -0.000000000   -0.000000000   -0.000000000
    0.465289678    0.237407225   -0.000000000   -0.000000000   -0.000000000
    0.479399047    0.237407225   -0.000000000   -0.000000000   -0.000000000
    0.493508417    0.237407225   -0.000000000   -0.000000000   -0.000000000
    0.507617787    0.237407225   -0.000000000   -0.000000000   -0.000000000
    0.521727156    0.237407225   -0.000000000   -0.000000000   -0.000000000
    0.535836526    0.237407225   -0.000000000   -0.000000000   -0.000000000
    0.549945895    0.237407225   -0.000000000   -0.000000000   -0.000000000
    0.564055265    0.237407225   -0.000000000   -0.000000000   -0.000000000
    0.578164634    0.237407225   -0.000000000   -0.000000000   -0.000000000
    0.592274004    0.237407225   -0.000000000   -0.000000000   -0.000000000
    0.606383373    0.237407225   -0.000000000   -0.000000000   -0.000000000
    0.620492743    0.237407225   -0.000000000   -0.000000000   -0.000000000
    0.634602113    0.237407225   -0.000000000   -0.000000000   -0.000000000
    0.648711482    0.237407225   -0.000000000   -0.000000000   -0.000000000
    0.662820852    0.237407225   -0.000000000   -0.000000000   -0.000000000
    0.676930221    0.237407225   -0.000000000   -0.000000000   -0.000000000
    0.691039591    0.237407225   -0.000000000   -0.000000000   -0.000000000
    0.705148960    0.237407225   -0.000000000   -0.000000000   -0.000000000
    0.719258330    0.237407225   -0.000000000   -0.000000000   -0.000000000
    0.733367699    0.237407225   -0.000000000   -0.000000000   -0.000000000
    0.747477069    0.237407225   -0.000000000   -0.000000000   -0.000000000
    0.761586438    0.237407225   -0.000000000   -0.000000000   -0.000000000
    0.775695808    0.237407225   -0.000000000   -0.000000000   -0.000000000
    0.789805178    0.237407225   -0.000000000   -0.000000000   -0.000000000
    0.803914547    0.237407225   -0.000000000   -0.000000000   -0.000000000
    0.818023917    0.237407225   -0.000000000   -0.000000000   -0.000000000
    0.832133286    0.237407225   -0.000000000   -0.000000000   -0.000000000
    0.846242656    0.237407225   -0.000000000   -0.000000000   -0.000000000
    0.860352025    0.237407225   -0.000000000   -0.000000000   -0.000000000
    0.874461395    0.237407225   -0.000000000   -0.000000000   -0.000000000
    0.888570764    0.237407225   -0.000000000   -0.000000000   -0.000000000
    0.902680134    0.237407225   -0.000000000   -0.000000000   -0.000000000
    0.916789504    0.237407225   -0.000000000   -0.000000000   -0.000000000
    0.930898873    0.237407225   -0.000000000   -0.000000000   -0.000000000
    0.945008243    0.237407225   -0.000000000   -0.000000000   -0.000000000
    0.959117612    0.237407225   -0.000000000   -0.000000000   -0.000000000
    0.973226982    0.237407225   -0.000000000   -0.000000000   -0.000000000
    0.987336351    0.237407225   -0.000000000   -0.000000000   -0.000000000
    1.001445721    0.237407225   -0.000000000   -0.000000000   -0.000000000
    1.015555090    0.237407225   -0.000000000   -0.000000000   -0.000000000
    1.029664460    0.237407225   -0.000000000   -0.000000000   -0.000000000
    1.043773829    0.237407225   -0.000000000   -0.000000000   -0.000000000
    1.057883199    0.237407225   -0.000000000   -0.000000000   -0.000000000
    1.071992569    0.237407225   -0.000000000   -0.000000000   -0.000000000
    1.086101938    0.237407225   -0.000000000   -0.000000000   -0.000000000
    1.100211308    0.237407225   -0.000000000   -0.000000000   -0.000000000
    1.114320677    0.237407225   -0.000000000   -0.000000000   -0.000000000
    1.128430047    0.237407225   -0.000000000   -0.000000000   -0.000000000
    1.142539416    0.237407225   -0.000000000   -0.000000000   -0.000000000
    1.156648786    0.237407225   -0.000000000   -0.000000000   -0.000000000
    1.170758155    0.237407225   -0.000000000   -0.000000000   -0.000000000
    1.184867525    0.237407225   -0.000000000   -0.000000000   -0.000000000
    1.198976895    0.237407225   -0.000000000   -0.000000000   -0.000000000
    1.213086264    0.237407225   -0.000000000   -0.000000000   -0.000000000
    1.227195634    0.237407225   -0.000000000   -0.000000000   -0.000000000
    1.241305003    0.237407225   -0.000000000   -0.000000000   -0.000000000
    1.255414373    0.237407225   -0.000000000   -0.000000000   -0.000000000
    1.269523742    0.237407225   -0.000000000   -0.000000000   -0.000000000
    1.283633112    0.237407225   -0.000000000   -0.000000000   -0.000000000
    1.297742481    0.237407225   -0.000000000   -0.000000000   -0.000000000
    1.311851851    0.237407225   -0.000000000   -0.000000000   -0.000000000
    1.325961221    0.237407225   -0.000000000   -0.000000000   -0.000000000
    1.340070590    0.237407225   -0.000000000   -0.000000000   -0.000000000
    1.354179960    0.237407225   -0.000000000   -0.000000000   -0.000000000
    1.368289329    0.237407225   -0.000000000   -0.000000000   -0.000000000
    1.382398699    0.237407225   -0.000000000   -0.000000000   -0.000000000
    1.396508068    0.237407225   -0.000000000   -0.000000000   -0.000000000
    1.410617438    0.237407225   -0.000000000   -0.000000000   -0.000000000
    1.424726807    0.237407225   -0.000000000   -0.000000000   -0.000000000
    1.438836177    0.237407225   -0.000000000   -0.000000000   -0.000000000
    1.452945546    0.237407225   -0.000000000   -0.000000000   -0.000000000
    1.467054916    0.237407225   -0.000000000   -0.000000000   -0.000000000
    1.481164286    0.237407225   -0.000000000   -0.000000000   -0.000000000
    1.495273655    0.237407225   -0.000000000   -0.000000000   -0.000000000
    1.509383025    0.237407225   -0.000000000   -0.000000000   -0.000000000
    1.523492394    0.237407225   -0.000000000   -0.000000000   -0.000000000
    1.537601764    0.237407225   -0.000000000   -0.000000000   -0.000000000
    1.551711133    0.237407225   -0.000000000   -0.000000000   -0.000000000
    1.565820503    0.237407225   -0.000000000   -0.000000000   -0.000000000
    1.579929872    0.237407225   -0.000000000   -0.000000000   -0.000000000
    1.594039242    0.237407225   -0.000000000   -0.000000000   -0.000000000
    1.608148612    0.237407225   -0.000000000   -0.000000000   -0.000000000
    1.622257981    0.237407225   -0.000000000   -0.000000000   -0.000000000
    1.636367351    0.237407225   -0.000000000   -0.000000000   -0.000000000
    1.650476720    0.237407225   -0.000000000   -0.000000000   -0.000000000
    1.664586090    0.237407225   -0.000000000   -0.000000000   -0.000000000
    1.678695459    0.237407225   -0.000000000   -0.000000000   -0.000000000
    1.692804829    0.237407225   -0.000000000   -0.000000000   -0.000000000
    1.706914198    0.237407225   -0.000000000   -0.000000000   -0.000000000
    1.721023568    0.237407225   -0.000000000   -0.000000000   -0.000000000
    1.735132938    0.237407225   -0.000000000   -0.000000000   -0.000000000
    1.749242307    0.237407225   -0.000000000   -0.000000000   -0.000000000
    1.763351677    0.237407225   -0.000000000   -0.000000000   -0.000000000
    1.777461046    0.237407225   -0.000000000   -0.000000000   -0.000000000
    1.791570416    0.237407225   -0.000000000   -0.000000000   -0.000000000
    1.805679785    0.237407225   -0.000000000   -0.000000000   -0.000000000
    1.819789155    0.237407225   -0.000000000   -0.000000000   -0.000000000
    1.833898524    0.237407225   -0.000000000   -0.000000000   -0.000000000
    1.848007894    0.237407225   -0.000000000   -0.000000000   -0.000000000
    1.862117263    0.237407225   -0.000000000   -0.000000000   -0.000000000
    1.876226633    0.237407225   -0.000000000   -0.000000000   -0.000000000
    1.890336003    0.237407225   -0.000000000   -0.000000000   -0.000000000
    1.904445372    0.237407225   -0.000000000   -0.000000000   -0.000000000
    1.918554742    0.237407225   -0.000000000   -0.000000000   -0.000000000
    1.932664111    0.237407225   -0.000000000   -0.000000000   -0.000000000
    1.946773481    0.237407225   -0.000000000   -0.000000000   -0.000000000
    1.960882850    0.237407225   -0.000000000   -0.000000000   -0.000000000
    1.974992220    0.237407225   -0.000000000   -0.000000000   -0.000000000
    1.989101589    0.237407225   -0.000000000   -0.000000000   -0.000000000
    2.003210959    0.237407225   -0.000000000   -0.000000000   -0.000000000
    2.017320329    0.237407225   -0.000000000   -0.000000000   -0.000000000
    2.031429698    0.237407225   -0.000000000   -0.000000000   -0.000000000
    2.045539068    0.237407225   -0.000000000   -0.000000000   -0.000000000
    2.059648437    0.237407225   -0.000000000   -0.000000000   -0.000000000
    2.073757807    0.237407225   -0.000000000   -0.000000000   -0.000000000
    2.087867176    0.237407225   -0.000000000   -0.000000000   -0.000000000
    2.101976546    0.237407225   -0.000000000   -0.000000000   -0.000000000
    2.116085915    0.237407225   -0.000000000   -0.000000000   -0.000000000
    2.130195285    0.237407225   -0.000000000   -0.000000000   -0.000000000
    2.144304654    0.237407225   -0.000000000   -0.000000000   -0.000000000
    2.158414024    0.237407225   -0.000000000   -0.000000000   -0.000000000
    2.172523394    0.237407225   -0.000000000   -0.000000000   -0.000000000
    2.186632763    0.237407225   -0.000000000   -0.000000000   -0.000000000
    2.200742133    0.237407225   -0.000000000   -0.000000000   -0.000000000
    2.214851502    0.237407225   -0.000000000   -0.000000000   -0.000000000
    2.228960872    0.237407225   -0.000000000   -0.000000000   -0.000000000
    2.243070241    0.237407225   -0.000000000   -0.000000000   -0.000000000
    2.257179611    0.237407225   -0.000000000   -0.000000000   -0.000000000
    2.271288980    0.237407225   -0.000000000   -0.000000000   -0.000000000
    2.285398350    0.237407225   -0.000000000   -0.000000000   -0.000000000
    2.299507720    0.237407225   -0.000000000   -0.000000000   -0.000000000
    2.313617089    0.237407225   -0.000000000   -0.000000000   -0.000000000
    2.327726459    0.237407225   -0.000000000   -0.000000000   -0.000000000
    2.341835828    0.237407225   -0.000000000   -0.000000000   -0.000000000
    2.355945198    0.237407225   -0.000000000   -0.000000000   -0.000000000
    2.370054567    0.237407225   -0.000000000   -0.000000000   -0.000000000
    2.384163937    0.237407225   -0.000000000   -0.000000000   -0.000000000
    2.398273306    0.237407225   -0.000000000   -0.000000000   -0.000000000
    2.412382676    0.237407225   -0.000000000   -0.000000000   -0.000000000
    2.426492046    0.237407225   -0.000000000   -0.000000000   -0.000000000
    2.440601415    0.237407225   -0.000000000   -0.000000000   -0.000000000
    2.454710785    0.237407225   -0.000000000   -0.000000000   -0.000000000
    2.468820154    0.237407225   -0.000000000   -0.000000000   -0.000000000
    2.482929524    0.237407225   -0.000000000   -0.000000000   -0.000000000
    2.497038893    0.237407225   -0.000000000   -0.000000000   -0.000000000
    2.511148263    0.237407225   -0.000000000   -0.000000000   -0.000000000
    2.525257632    0.237407225   -0.000000000   -0.000000000   -0.000000000
    2.539367002    0.237407225   -0.000000000   -0.000000000   -0.000000000
    2.553476371    0.237407225   -0.000000000   -0.000000000   -0.000000000
    2.567585741    0.237407225   -0.000000000   -0.000000000   -0.000000000
    2.581695111    0.237407225   -0.000000000   -0.000000000   -0.000000000
    2.595804480    0.237407225   -0.000000000   -0.000000000   -0.000000000
    2.609913850    0.237407225   -0.000000000   -0.000000000   -0.000000000
    2.624023219    0.237407225   -0.000000000   -0.000000000   -0.000000000
    2.638132589    0.237407225   -0.000000000   -0.000000000   -0.000000000
    2.652241958    0.237407225   -0.000000000   -0.000000000   -0.000000000
    2.666351328    0.237407225   -0.000000000   -0.000000000   -0.000000000
    2.680460697    0.237407225   -0.000000000   -0.000000000   -0.000000000
    2.694570067    0.237407225   -0.000000000   -0.000000000   -0.000000000
    2.708679437    0.237407225   -0.000000000   -0.000000000   -0.000000000
    2.722788806    0.237407225   -0.000000000   -0.000000000   -0.000000000
    2.736898176    0.237407225   -0.000000000   -0.000000000   -0.000000000
    2.751007545    0.237407225   -0.000001309   -0.000136358   -0.000112935
    2.765116915    0.237407225   -0.000005349   -0.000510254   -0.000461673
    2.779226284    0.237407225   -0.000019310   -0.001671581   -0.001666497
    2.793335654    0.237407225   -0.000061547   -0.004785227   -0.005311768
    2.807445023    0.237407225   -0.000177523   -0.012374094   -0.015299626
    2.821554393    0.237407225   -0.000447265   -0.027421588   -0.038517535
    2.835663763    0.237407225   -0.001002449   -0.053263499   -0.086228823
    2.849773132    0.237407225   -0.002110170   -0.101031737   -0.178151191
    2.863882502    0.237407225   -0.004154141   -0.187377366   -0.338088238
    2.877991871    0.237407225   -0.007974673   -0.363492128   -0.611593105
    2.892101241    0.237407225   -0.015861950   -0.786617208   -1.094820858
    2.906210610    0.237407225   -0.032788292   -1.739833609   -2.013158098
    2.920319980    0.237407225   -0.070846710   -3.868890743   -3.817782801
    2.934429349    0.237407225   -0.153224087   -8.182113730   -7.319999443
    2.948538719    0.237407225   -0.319052543  -15.984186675  -13.590365732
    2.962648088    0.237407225   -0.628850737  -28.838595322  -23.771572322
    2.976757458    0.237407225   -1.164050629  -48.103351890  -38.533648866
    2.990866828    0.237407225   -2.020021936  -74.335636964  -57.576199738
    3.004976197    0.237407225   -3.294148069 -106.975187612  -79.469901846
    3.019085567    0.237407225   -5.057512559 -143.280035435 -102.001651214
    3.033194936    0.237407225   -7.335341191 -178.989295259 -123.204322354
    3.047304306    0.237407225  -10.079361436 -208.392528416 -141.919256417
    3.061413675    0.237407225  -13.159061664 -225.714211095 -157.703404702
    3.075523045    0.237407225  -16.370785766 -226.539895611 -170.177187869
    3.089632414    0.237407225  -19.462989142 -208.557563105 -178.682743187
    3.103741784    0.237407225  -22.164552556 -171.146524084 -182.409377648
    3.117851154    0.237407225  -24.201551972 -114.414388556 -180.360014943
    3.131960523    0.237407225  -25.306965696  -39.460849530 -170.755563153
    3.146069893    0.237407225  -25.249290021   49.268592508 -150.895296874
    3.160179262    0.237407225  -23.899858515  141.371053099 -118.870595901
    3.174288632    0.237407225  -21.318314679  221.038755628  -76.572641691
    3.188398001    0.237407225  -17.797526637  272.154406103  -31.119796875
    3.202507371    0.237407225  -13.818456989  285.259831876    7.558391877
    3.216616740    0.237407225   -9.919761432  261.664282445   31.736974854
    3.230726110    0.237407225   -6.551012911  212.863895561   39.661641372
    3.244835479    0.237407225   -3.958322611  154.163240598   35.416696688
    3.258944849    0.237407225   -2.177448183   99.552382219   25.561378447
    3.273054219    0.237407225   -1.085783237   57.344889253   15.525934002
    3.287163588    0.237407225   -0.487237028   29.278071198    8.114058875
    3.301272958    0.237407225   -0.197268832   13.364425508    3.669752635
    3.315382327    0.237407225   -0.070448818    5.302531542    1.459907374
    3.329491697    0.237407225   -0.021449878    1.760337062    0.540196593
    3.343601066    0.237407225   -0.006099617    0.550986597    0.152064807
    3.357710436    0.237407225   -0.000743389    0.071315383    0.025506907
    3.371819805    0.237407225   -0.000000000   -0.000000000   -0.000000000
    3.385929175    0.237407225   -0.000000000   -0.000000000   -0.000000000
    3.400038545    0.237407225   -0.000000000   -0.000000000   -0.000000000
    3.414147914    0.237407225   -0.000000000   -0.000000000   -0.000000000
    3.428257284    0.237407225   -0.000000000   -0.000000000   -0.000000000
    3.442366653    0.237407225   -0.000000000   -0.000000000   -0.000000000
    3.456476023    0.237407225   -0.000000000   -0.000000000   -0.000000000
    3.470585392    0.237407225   -0.000000000   -0.000000000   -0.000000000
    3.484694762    0.237407225   -0.000000000   -0.000000000   -0.000000000
    3.498804131    0.237407225   -0.000000000   -0.000000000   -0.000000000
    3.512913501    0.237407225   -0.000000000   -0.000000000   -0.000000000
    3.527022871    0.237407225   -0.000000000   -0.000000000   -0.000000000
    3.541132240    0.237407225   -0.000000000   -0.000000000   -0.000000000
    3.555241610    0.237407225   -0.000000000   -0.000000000   -0.000000000
    3.569350979    0.237407225   -0.000000000   -0.000000000   -0.000000000
    3.583460349    0.237407225   -0.000000000   -0.000000000   -0.000000000
    3.597569718    0.237407225   -0.000000000   -0.000000000   -0.000000000
    3.611679088    0.237407225   -0.000000000   -0.000000000   -0.000000000
    3.625788457    0.237407225   -0.000000000   -0.000000000   -0.000000000
    3.639897827    0.237407225   -0.000000000   -0.000000000   -0.000000000
    3.654007196    0.237407225   -0.000000000   -0.000000000   -0.000000000
    3.668116566    0.237407225   -0.000000000   -0.000000000   -0.000000000
    3.682225936    0.237407225   -0.000000000   -0.000000000   -0.000000000
    3.696335305    0.237407225   -0.000000000   -0.000000000   -0.000000000
    3.710444675    0.237407225   -0.000000000   -0.000000000   -0.000000000
    3.724554044    0.237407225   -0.000000000   -0.000000000   -0.000000000
    3.738663414    0.237407225   -0.000000000   -0.000000000   -0.000000000
    3.752772783    0.237407225   -0.000000000   -0.000000000   -0.000000000
    3.766882153    0.237407225   -0.000000000   -0.000000000   -0.000000000
    3.780991522    0.237407225   -0.000000000   -0.000000000   -0.000000000
    3.795100892    0.237407225   -0.000000000   -0.000000000   -0.000000000
    3.809210262    0.237407225   -0.000000000   -0.000000000   -0.000000000
    3.823319631    0.237407225   -0.000000000   -0.000000000   -0.000000000
    3.837429001    0.237407225   -0.000000000   -0.000000000   -0.000000000
    3.851538370    0.237407225   -0.000000000   -0.000000000   -0.000000000
    3.865647740    0.237407225   -0.000000000   -0.000000000   -0.000000000
    3.879757109    0.237407225   -0.000000000   -0.000000000   -0.000000000
    3.893866479    0.237407225   -0.000000000   -0.000000000   -0.000000000
    3.907975848    0.237407225   -0.000000000   -0.000000000   -0.000000000
    3.922085218    0.237407225   -0.000000000   -0.000000000   -0.000000000
    3.936194588    0.237407225   -0.000000000   -0.000000000   -0.000000000
    3.950303957    0.237407225   -0.000000291   -0.000029214   -0.000029298
    3.964413327    0.237407225   -0.000001127   -0.000103135   -0.000113398
    3.978522696    0.237407225   -0.000003852   -0.000318518   -0.000387560
    3.992632066    0.237407225   -0.000011624   -0.000858733   -0.001169597
    4.006741435    0.237407225   -0.000032121   -0.002133552   -0.003217804
    4.020850805    0.237407225   -0.000077513   -0.004536541   -0.007742173
    4.034960174    0.237407225   -0.000167947   -0.008596760   -0.016694940
    4.049069544    0.237407225   -0.000329850   -0.014726137   -0.032547418
    4.063178913    0.237407225   -0.000594800   -0.023260727   -0.058063077
    4.077288283    0.237407225   -0.001002418   -0.034880087   -0.096433146
    4.091397653    0.237407225   -0.001596076   -0.049853547   -0.150916484
    4.105507022    0.237407225   -0.002423315   -0.067736287   -0.225051423
    4.119616392    0.237407225   -0.003507672   -0.085557283   -0.320461576
    4.133725761    0.237407225   -0.004811857   -0.097880269   -0.433795422
    4.147835131    0.237407225   -0.006219096   -0.099578876   -0.555029175
    4.161944500    0.237407225   -0.007566796   -0.089755919   -0.670224757
    4.176053870    0.237407225   -0.008715787   -0.072267605   -0.767471822
    4.190163239    0.237407225   -0.009590283   -0.051234274   -0.840458478
    4.204272609    0.237407225   -0.010143294   -0.026178061   -0.885602044
    4.218381979    0.237407225   -0.010291508    0.006714846   -0.896367246
    4.232491348    0.237407225   -0.009914925    0.047552744   -0.862989060
    4.246600718    0.237407225   -0.008950546    0.088021193   -0.780269689
    4.260710087    0.237407225   -0.007493843    0.115319831   -0.656167724
    4.274819457    0.237407225   -0.005797999    0.121316954   -0.511782341
    4.288928826    0.237407225   -0.004162092    0.107984046   -0.372001710
    4.303038196    0.237407225   -0.002799028    0.084399509   -0.254484298
    4.317147565    0.237407225   -0.001783405    0.060023515   -0.165497262
    4.331256935    0.237407225   -0.001081466    0.039874887   -0.102519587
    4.345366304    0.237407225   -0.000625704    0.025546178   -0.060441686
    4.359475674    0.237407225   -0.000340096    0.015568359   -0.033340101
    4.373585044    0.237407225   -0.000171036    0.008865081   -0.016942022
    4.387694413    0.237407225   -0.000078428    0.004613612   -0.007821627
    4.401803783    0.237407225   -0.000031027    0.002011444   -0.003126689
    4.415913152    0.237407225   -0.000011681    0.000860260   -0.001177115
    4.430022522    0.237407225   -0.000003883    0.000320217   -0.000391307
    4.444131891    0.237407225   -0.000001140    0.000104047   -0.000114863
    4.458241261    0.237407225   -0.000000000   -0.000000000   -0.000000000
    4.472350630    0.237407225   -0.000000000   -0.000000000   -0.000000000
    4.486460000    0.237407225   -0.000000000   -0.000000000   -0.000000000

    0.084336700    0.251549046   -0.000000000   -0.000000000   -0.000000000
    0.098446070    0.251549046   -0.000000000   -0.000000000   -0.000000000
    0.112555439    0.251549046   -0.000000000   -0.000000000   -0.000000000
    0.126664809    0.251549046   -0.000000000   -0.000000000   -0.000000000
    0.140774178    0.251549046   -0.000000000   -0.000000000   -0.000000000
    0.154883548    0.251549046   -0.000000000   -0.000000000   -0.000000000
    0.168992917    0.251549046   -0.000000000   -0.000000000   -0.000000000
    0.183102287    0.251549046   -0.000000000   -0.000000000   -0.000000000
    0.197211656    0.251549046   -0.000000000   -0.000000000   -0.000000000
    0.211321026    0.251549046   -0.000000000   -0.000000000   -0.000000000
    0.225430396    0.251549046   -0.000000000   -0.000000000   -0.000000000
    0.239539765    0.251549046   -0.000000000   -0.000000000   -0.000000000
    0.253649135    0.251549046   -0.000000000   -0.000000000   -0.000000000
    0.267758504    0.251549046   -0.000000000   -0.000000000   -0.000000000
    0.281867874    0.251549046   -0.000000000   -0.000000000   -0.000000000
    0.295977243    0.251549046   -0.000000000   -0.000000000   -0.000000000
    0.310086613    0.251549046   -0.000000000   -0.000000000   -0.000000000
    0.324195982    0.251549046   -0.000000000   -0.000000000   -0.000000000
    0.338305352    0.251549046   -0.000000000   -0.000000000   -0.000000000
    0.352414721    0.251549046   -0.000000000   -0.000000000   -0.000000000
    0.366524091    0.251549046   -0.000000000   -0.000000000   -0.000000000
    0.380633461    0.251549046   -0.000000000   -0.000000000   -0.000000000
    0.394742830    0.251549046   -0.000000000   -0.000000000   -0.000000000
    0.408852200    0.251549046   -0.000000000   -0.000000000   -0.000000000
    0.422961569    0.251549046   -0.000000000   -0.000000000   -0.000000000
    0.437070939    0.251549046   -0.000000000   -0.000000000   -0.000000000
    0.451180308    0.251549046   -0.000000000   -0.000000000   -0.000000000
    0.465289678    0.251549046   -0.000000000   -0.000000000   -0.000000000
    0.479399047    0.251549046   -0.000000000   -0.000000000   -0.000000000
    0.493508417    0.251549046   -0.000000000   -0.000000000   -0.000000000
    0.507617787    0.251549046   -0.000000000   -0.000000000   -0.000000000
    0.521727156    0.251549046   -0.000000000   -0.000000000   -0.000000000
    0.535836526    0.251549046   -0.000000000   -0.000000000   -0.000000000
    0.549945895    0.251549046   -0.000000000   -0.000000000   -0.000000000
    0.564055265    0.251549046   -0.000000000   -0.000000000   -0.000000000
    0.578164634    0.251549046   -0.000000000   -0.000000000   -0.000000000
    0.592274004    0.251549046   -0.000000000   -0.000000000   -0.000000000
    0.606383373    0.251549046   -0.000000000   -0.000000000   -0.000000000
    0.620492743    0.251549046   -0.000000000   -0.000000000   -0.000000000
    0.634602113    0.251549046   -0.000000000   -0.000000000   -0.000000000
    0.648711482    0.251549046   -0.000000000   -0.000000000   -0.000000000
    0.662820852    0.251549046   -0.000000000   -0.000000000   -0.000000000
    0.676930221    0.251549046   -0.000000000   -0.000000000   -0.000000000
    0.691039591    0.251549046   -0.000000000   -0.000000000   -0.000000000
    0.705148960    0.251549046   -0.000000000   -0.000000000   -0.000000000
    0.719258330    0.251549046   -0.000000000   -0.000000000   -0.000000000
    0.733367699    0.251549046   -0.000000000   -0.000000000   -0.000000000
    0.747477069    0.251549046   -0.000000000   -0.000000000   -0.000000000
    0.761586438    0.251549046   -0.000000000   -0.000000000   -0.000000000
    0.775695808    0.251549046   -0.000000000   -0.000000000   -0.000000000
    0.789805178    0.251549046   -0.000000000   -0.000000000   -0.000000000
    0.803914547    0.251549046   -0.000000000   -0.000000000   -0.000000000
    0.818023917    0.251549046   -0.000000000   -0.000000000   -0.000000000
    0.832133286    0.251549046   -0.000000000   -0.000000000   -0.000000000
    0.846242656    0.251549046   -0.000000000   -0.000000000   -0.000000000
    0.860352025    0.251549046   -0.000000000   -0.000000000   -0.000000000
    0.874461395    0.251549046   -0.000000000   -0.000000000   -0.000000000
    0.888570764    0.251549046   -0.000000000   -0.000000000   -0.000000000
    0.902680134    0.251549046   -0.000000000   -0.000000000   -0.000000000
    0.916789504    0.251549046   -0.000000000   -0.000000000   -0.000000000
    0.930898873    0.251549046   -0.000000000   -0.000000000   -0.000000000
    0.945008243    0.251549046   -0.000000000   -0.000000000   -0.000000000
    0.959117612    0.251549046   -0.000000000   -0.000000000   -0.000000000
    0.973226982    0.251549046   -0.000000000   -0.000000000   -0.000000000
    0.987336351    0.251549046   -0.000000000   -0.000000000   -0.000000000
    1.001445721    0.251549046   -0.000000000   -0.000000000   -0.000000000
    1.015555090    0.251549046   -0.000000000   -0.000000000   -0.000000000
    1.029664460    0.251549046   -0.000000000   -0.000000000   -0.000000000
    1.043773829    0.251549046   -0.000000000   -0.000000000   -0.000000000
    1.057883199    0.251549046   -0.000000000   -0.000000000   -0.000000000
    1.071992569    0.251549046   -0.000000000   -0.000000000   -0.000000000
    1.086101938    0.251549046   -0.000000000   -0.000000000   -0.000000000
    1.100211308    0.251549046   -0.000000000   -0.000000000   -0.000000000
    1.114320677    0.251549046   -0.000000000   -0.000000000   -0.000000000
    1.128430047    0.251549046   -0.000000000   -0.000000000   -0.000000000
    1.142539416    0.251549046   -0.000000000   -0.000000000   -0.000000000
    1.156648786    0.251549046   -0.000000000   -0.000000000   -0.000000000
    1.170758155    0.251549046   -0.000000000   -0.000000000   -0.000000000
    1.184867525    0.251549046   -0.000000000   -0.000000000   -0.000000000
    1.198976895    0.251549046   -0.000000000   -0.000000000   -0.000000000
    1.213086264    0.251549046   -0.000000000   -0.000000000   -0.000000000
    1.227195634    0.251549046   -0.000000000   -0.000000000   -0.000000000
    1.241305003    0.251549046   -0.000000000   -0.000000000   -0.000000000
    1.255414373    0.251549046   -0.000000000   -0.000000000   -0.000000000
    1.269523742    0.251549046   -0.000000000   -0.000000000   -0.000000000
    1.283633112    0.251549046   -0.000000000   -0.000000000   -0.000000000
    1.297742481    0.251549046   -0.000000000   -0.000000000   -0.000000000
    1.311851851    0.251549046   -0.000000000   -0.000000000   -0.000000000
    1.325961221    0.251549046   -0.000000000   -0.000000000   -0.000000000
    1.340070590    0.251549046   -0.000000000   -0.000000000   -0.000000000
    1.354179960    0.251549046   -0.000000000   -0.000000000   -0.000000000
    1.368289329    0.251549046   -0.000000000   -0.000000000   -0.000000000
    1.382398699    0.251549046   -0.000000000   -0.000000000   -0.000000000
    1.396508068    0.251549046   -0.000000000   -0.000000000   -0.000000000
    1.410617438    0.251549046   -0.000000000   -0.000000000   -0.000000000
    1.424726807    0.251549046   -0.000000000   -0.000000000   -0.000000000
    1.438836177    0.251549046   -0.000000000   -0.000000000   -0.000000000
    1.452945546    0.251549046   -0.000000000   -0.000000000   -0.000000000
    1.467054916    0.251549046   -0.000000000   -0.000000000   -0.000000000
    1.481164286    0.251549046   -0.000000000   -0.000000000   -0.000000000
    1.495273655    0.251549046   -0.000000000   -0.000000000   -0.000000000
    1.509383025    0.251549046   -0.000000000   -0.000000000   -0.000000000
    1.523492394    0.251549046   -0.000000000   -0.000000000   -0.000000000
    1.537601764    0.251549046   -0.000000000   -0.000000000   -0.000000000
    1.551711133    0.251549046   -0.000000000   -0.000000000   -0.000000000
    1.565820503    0.251549046   -0.000000000   -0.000000000   -0.000000000
    1.579929872    0.251549046   -0.000000000   -0.000000000   -0.000000000
    1.594039242    0.251549046   -0.000000000   -0.000000000   -0.000000000
    1.608148612    0.251549046   -0.000000000   -0.000000000   -0.000000000
    1.622257981    0.251549046   -0.000000000   -0.000000000   -0.000000000
    1.636367351    0.251549046   -0.000000000   -0.000000000   -0.000000000
    1.650476720    0.251549046   -0.000000000   -0.000000000   -0.000000000
    1.664586090    0.251549046   -0.000000000   -0.000000000   -0.000000000
    1.678695459    0.251549046   -0.000000000   -0.000000000   -0.000000000
    1.692804829    0.251549046   -0.000000000   -0.000000000   -0.000000000
    1.706914198    0.251549046   -0.000000000   -0.000000000   -0.000000000
    1.721023568    0.251549046   -0.000000000   -0.000000000   -0.000000000
    1.735132938    0.251549046   -0.000000000   -0.000000000   -0.000000000
    1.749242307    0.251549046   -0.000000000   -0.000000000   -0.000000000
    1.763351677    0.251549046   -0.000000000   -0.000000000   -0.000000000
    1.777461046    0.251549046   -0.000000000   -0.000000000   -0.000000000
    1.791570416    0.251549046   -0.000000000   -0.000000000   -0.000000000
    1.805679785    0.251549046   -0.000000000   -0.000000000   -0.000000000
    1.819789155    0.251549046   -0.000000000   -0.000000000   -0.000000000
    1.833898524    0.251549046   -0.000000000   -0.000000000   -0.000000000
    1.848007894    0.251549046   -0.000000000   -0.000000000   -0.000000000
    1.862117263    0.251549046   -0.000000000   -0.000000000   -0.000000000
    1.876226633    0.251549046   -0.000000000   -0.000000000   -0.000000000
    1.890336003    0.251549046   -0.000000000   -0.000000000   -0.000000000
    1.904445372    0.251549046   -0.000000000   -0.000000000   -0.000000000
    1.918554742    0.251549046   -0.000000000   -0.000000000   -0.000000000
    1.932664111    0.251549046   -0.000000000   -0.000000000   -0.000000000
    1.946773481    0.251549046   -0.000000000   -0.000000000   -0.000000000
    1.960882850    0.251549046   -0.000000000   -0.000000000   -0.000000000
    1.974992220    0.251549046   -0.000000000   -0.000000000   -0.000000000
    1.989101589    0.251549046   -0.000000000   -0.000000000   -0.000000000
    2.003210959    0.251549046   -0.000000000   -0.000000000   -0.000000000
    2.017320329    0.251549046   -0.000000000   -0.000000000   -0.000000000
    2.031429698    0.251549046   -0.000000000   -0.000000000   -0.000000000
    2.045539068    0.251549046   -0.000000000   -0.000000000   -0.000000000
    2.059648437    0.251549046   -0.000000000   -0.000000000   -0.000000000
    2.073757807    0.251549046   -0.000000000   -0.000000000   -0.000000000
    2.087867176    0.251549046   -0.000000000   -0.000000000   -0.000000000
    2.101976546    0.251549046   -0.000000000   -0.000000000   -0.000000000
    2.116085915    0.251549046   -0.000000000   -0.000000000   -0.000000000
    2.130195285    0.251549046   -0.000000000   -0.000000000   -0.000000000
    2.144304654    0.251549046   -0.000000000   -0.000000000   -0.000000000
    2.158414024    0.251549046   -0.000000000   -0.000000000   -0.000000000
    2.172523394    0.251549046   -0.000000000   -0.000000000   -0.000000000
    2.186632763    0.251549046   -0.000000000   -0.000000000   -0.000000000
    2.200742133    0.251549046   -0.000000000   -0.000000000   -0.000000000
    2.214851502    0.251549046   -0.000000000   -0.000000000   -0.000000000
    2.228960872    0.251549046   -0.000000000   -0.000000000   -0.000000000
    2.243070241    0.251549046   -0.000000000   -0.000000000   -0.000000000
    2.257179611    0.251549046   -0.000000000   -0.000000000   -0.000000000
    2.271288980    0.251549046   -0.000000000   -0.000000000   -0.000000000
    2.285398350    0.251549046   -0.000000000   -0.000000000   -0.000000000
    2.299507720    0.251549046   -0.000000000   -0.000000000   -0.000000000
    2.313617089    0.251549046   -0.000000000   -0.000000000   -0.000000000
    2.327726459    0.251549046   -0.000000000   -0.000000000   -0.000000000
    2.341835828    0.251549046   -0.000000000   -0.000000000   -0.000000000
    2.355945198    0.251549046   -0.000000000   -0.000000000   -0.000000000
    2.370054567    0.251549046   -0.000000000   -0.000000000   -0.000000000
    2.384163937    0.251549046   -0.000000000   -0.000000000   -0.000000000
    2.398273306    0.251549046   -0.000000000   -0.000000000   -0.000000000
    2.412382676    0.251549046   -0.000000000   -0.000000000   -0.000000000
    2.426492046    0.251549046   -0.000000000   -0.000000000   -0.000000000
    2.440601415    0.251549046   -0.000000000   -0.000000000   -0.000000000
    2.454710785    0.251549046   -0.000000000   -0.000000000   -0.000000000
    2.468820154    0.251549046   -0.000000000   -0.000000000   -0.000000000
    2.482929524    0.251549046   -0.000000000   -0.000000000   -0.000000000
    2.497038893    0.251549046   -0.000000000   -0.000000000   -0.000000000
    2.511148263    0.251549046   -0.000000000   -0.000000000   -0.000000000
    2.525257632    0.251549046   -0.000000000   -0.000000000   -0.000000000
    2.539367002    0.251549046   -0.000000000   -0.000000000   -0.000000000
    2.553476371    0.251549046   -0.000000000   -0.000000000   -0.000000000
    2.567585741    0.251549046   -0.000000000   -0.000000000   -0.000000000
    2.581695111    0.251549046   -0.000000000   -0.000000000   -0.000000000
    2.595804480    0.251549046   -0.000000000   -0.000000000   -0.000000000
    2.609913850    0.251549046   -0.000000000   -0.000000000   -0.000000000
    2.624023219    0.251549046   -0.000000000   -0.000000000   -0.000000000
    2.638132589    0.251549046   -0.000000000   -0.000000000   -0.000000000
    2.652241958    0.251549046   -0.000000000   -0.000000000   -0.000000000
    2.666351328    0.251549046   -0.000000000   -0.000000000   -0.000000000
    2.680460697    0.251549046   -0.000000000   -0.000000000   -0.000000000
    2.694570067    0.251549046   -0.000000000   -0.000000000   -0.000000000
    2.708679437    0.251549046   -0.000000000   -0.000000000   -0.000000000
    2.722788806    0.251549046   -0.000000000   -0.000000000   -0.000000000
    2.736898176    0.251549046   -0.000000000   -0.000000000   -0.000000000
    2.751007545    0.251549046   -0.000004166   -0.000434106   -0.000322715
    2.765116915    0.251549046   -0.000017030   -0.001624425   -0.001319242
    2.779226284    0.251549046   -0.000061473   -0.005321580   -0.004762057
    2.793335654    0.251549046   -0.000195939   -0.015234065   -0.015178507
    2.807445023    0.251549046   -0.000564227   -0.039300064   -0.043644799
    2.821554393    0.251549046   -0.001420538   -0.086992542   -0.109800835
    2.835663763    0.251549046   -0.003180355   -0.168670112   -0.245547497
    2.849773132    0.251549046   -0.006571754   -0.308140097   -0.500164941
    2.863882502    0.251549046   -0.012492298   -0.530745314   -0.925318747
    2.877991871    0.251549046   -0.022658583   -0.927422443   -1.600282645
    2.892101241    0.251549046   -0.041051412   -1.751905608   -2.665734257
    2.906210610    0.251549046   -0.076632681   -3.510753268   -4.456811703
    2.920319980    0.251549046   -0.149479549   -7.196919802   -7.649867921
    2.934429349    0.251549046   -0.296881596  -14.268329507  -13.429760023
    2.948538719    0.251549046   -0.576313804  -26.225630334  -23.329252137
    2.962648088    0.251549046   -1.067022405  -44.361006822  -38.865012700
    2.976757458    0.251549046   -1.859875675  -69.023270179  -60.708720145
    2.990866828    0.251549046   -3.042212994  -99.335407439  -88.013856826
    3.004976197    0.251549046   -4.684224171 -133.608189563 -118.316316363
    3.019085567    0.251549046   -6.818775444 -168.877663541 -148.332449808
    3.033194936    0.251549046   -9.439230126 -201.775196344 -175.392254537
    3.047304306    0.251549046  -12.479970554 -227.600660915 -198.081990945
    3.061413675    0.251549046  -15.802298038 -240.760830229 -215.653255574
    3.075523045    0.251549046  -19.190374521 -236.244641312 -226.865051182
    3.089632414    0.251549046  -22.372899519 -211.432836423 -229.794554774
    3.103741784    0.251549046  -25.060915323 -166.268544790 -222.957768698
    3.117851154    0.251549046  -26.972631830 -101.493585939 -206.392970365
    3.131960523    0.251549046  -27.836141416  -17.937867688 -181.258754305
    3.146069893    0.251549046  -27.407903850   80.408977824 -148.599912746
    3.160179262    0.251549046  -25.551698440  181.731844935 -109.309314628
    3.174288632    0.251549046  -22.358054338  266.337869898  -65.868791813
    3.188398001    0.251549046  -18.209731313  314.252293381  -23.748433768
    3.202507371    0.251549046  -13.710178433  315.723186380    9.914399792
    3.216616740    0.251549046   -9.491892581  276.280870958   29.849334821
    3.230726110    0.251549046   -6.021450203  213.383589282   35.575243729
    3.244835479    0.251549046   -3.487920482  146.323797837   31.082333952
    3.258944849    0.251549046   -1.839251435   89.446462307   22.123811072
    3.273054219    0.251549046   -0.881061913   48.926404412   13.295476106
    3.287163588    0.251549046   -0.380613597   23.790750891    6.882166255
    3.301272958    0.251549046   -0.149209961   10.427531594    3.085815966
    3.315382327    0.251549046   -0.051358117    3.953090043    1.222547846
    3.329491697    0.251549046   -0.014407937    1.187912872    0.448035777
    3.343601066    0.251549046   -0.004109259    0.373214042    0.127108389
    3.357710436    0.251549046   -0.000429874    0.041239045    0.018549203
    3.371819805    0.251549046   -0.000000000   -0.000000000   -0.000000000
    3.385929175    0.251549046   -0.000000000   -0.000000000   -0.000000000
    3.400038545    0.251549046   -0.000000000   -0.000000000   -0.000000000
    3.414147914    0.251549046   -0.000000000   -0.000000000   -0.000000000
    3.428257284    0.251549046   -0.000000000   -0.000000000   -0.000000000
    3.442366653    0.251549046   -0.000000000   -0.000000000   -0.000000000
    3.456476023    0.251549046   -0.000000000   -0.000000000   -0.000000000
    3.470585392    0.251549046   -0.000000000   -0.000000000   -0.000000000
    3.484694762    0.251549046   -0.000000000   -0.000000000   -0.000000000
    3.498804131    0.251549046   -0.000000000   -0.000000000   -0.000000000
    3.512913501    0.251549046   -0.000000000   -0.000000000   -0.000000000
    3.527022871    0.251549046   -0.000000000   -0.000000000   -0.000000000
    3.541132240    0.251549046   -0.000000000   -0.000000000   -0.000000000
    3.555241610    0.251549046   -0.000000000   -0.000000000   -0.000000000
    3.569350979    0.251549046   -0.000000000   -0.000000000   -0.000000000
    3.583460349    0.251549046   -0.000000000   -0.000000000   -0.000000000
    3.597569718    0.251549046   -0.000000000   -0.000000000   -0.000000000
    3.611679088    0.251549046   -0.000000000   -0.000000000   -0.000000000
[truncated: 6,546,784 more chars]
