# Supplementary material for: Reactivity of shape-controlled crystals and metadynamics simulations locate the weak spots of alumina in water
Source: Nat Commun. 2019 Jul 17;10:3139. doi: 10.1038/s41467-019-10981-9 (PMC6637198; doi:10.1038/s41467-019-10981-9)
Supplement: Supplementary file 6 — Dataset3 [file 41467_2019_10981_MOESM6_ESM.txt]

     815
 i =        0, time =        0.000, E =     -6206.4603080286
 Al        11.1754000000       13.5015960000        0.0377700000
 Al         2.8322620000       13.5014900000        0.0378440000
 Al         7.0036150000       14.5349770000        0.0550690000
 Al        15.3474660000       14.5349600000        0.0550690000
 Al        11.1754270000        5.4863820000        0.1197830000
 Al         2.8322470000        5.4864640000        0.1197910000
 Al        15.3475070000        6.5198200000        0.1370350000
 Al         7.0035600000        6.5198320000        0.1370450000
 Al         9.7187190000       10.6246600000        0.1600850000
 Al         1.3756320000       10.6246030000        0.1601340000
 Al        12.6323600000       10.6263010000        0.1615540000
 Al         4.2892030000       10.6262780000        0.1615580000
 Al         1.3755650000        2.6095190000        0.2420240000
 Al         9.7187380000        2.6095070000        0.2420440000
 Al         4.2892640000        2.6111750000        0.2435020000
 Al        12.6323600000        2.6111180000        0.2435320000
 Al         7.0035660000       11.5264640000        1.4538280000
 Al        15.3475060000       11.5264470000        1.4538400000
 Al         2.8317380000        8.5334680000        1.5274880000
 Al        11.1748620000        8.5334360000        1.5274920000
 Al        15.3474820000        3.5113560000        1.5358120000
 Al         7.0035920000        3.5113350000        1.5358480000
 Al        13.9177170000        8.6251790000        1.5649160000
 Al         5.5737770000        8.6251490000        1.5649320000
 Al         8.4305940000        8.6267170000        1.5654160000
 Al         0.0875110000        8.6266880000        1.5654270000
 Al         2.8317070000        0.5182500000        1.6094220000
 Al        11.1748660000        0.5182590000        1.6094510000
 Al        13.9176530000        0.6100330000        1.6468540000
 Al         5.5738060000        0.6100170000        1.6468640000
 Al         0.0875030000        0.6115230000        1.6473650000
 Al         8.4306520000        0.6115260000        1.6473710000
 Al         1.4008460000       14.4435600000        2.7977300000
 Al         9.7439690000       14.4436280000        2.7977370000
 Al         4.2582130000       14.4426900000        2.7983670000
 Al        12.6013560000       14.4427430000        2.7983760000
 Al         7.0008280000       14.5361650000        2.8348730000
 Al        15.3446950000       14.5361600000        2.8348790000
 Al         1.4008220000        6.4284680000        2.8797040000
 Al         9.7439680000        6.4284270000        2.8797250000
 Al        12.6013640000        6.4275280000        2.8803480000
 Al         4.2582480000        6.4275260000        2.8803640000
 Al         2.8276440000       11.5443130000        2.9117800000
 Al        11.1707830000       11.5443970000        2.9118330000
 Al         7.0007670000        6.5210110000        2.9168550000
 Al        15.3447820000        6.5210070000        2.9168720000
 Al        11.1708150000        3.5292090000        2.9937630000
 Al         2.8276210000        3.5292680000        2.9938090000
 Al         0.1117890000       12.4443070000        4.2029130000
 Al         8.4549220000       12.4443450000        4.2029550000
 Al        13.8869150000       12.4440590000        4.2036840000
 Al         5.5429760000       12.4440170000        4.2037070000
 Al         8.4549230000        4.4292260000        4.2848860000
 Al         0.1117620000        4.4292090000        4.2849080000
 Al         5.5429760000        4.4289170000        4.2856430000
 Al        13.8869110000        4.4288540000        4.2856690000
 Al        11.1710670000        8.5339830000        4.3079210000
 Al         2.8279640000        8.5339450000        4.3079320000
 Al         6.9979270000        9.5673350000        4.3242700000
 Al        15.3419410000        9.5673640000        4.3243050000
 Al        11.1710750000        0.5188020000        4.3898910000
 Al         2.8279420000        0.5188640000        4.3899040000
 Al        15.3418670000        1.5522230000        4.4062580000
 Al         6.9980100000        1.5522160000        4.4062630000
 Al        11.2059907230       13.5535356208        5.5666294567
 Al         1.3632533236       10.6822078097        5.6009739366
 Al         2.8957401723       13.4851281093        5.6231855217
 Al        11.0911053656        5.4953361934        5.6263277568
 Al         2.8048304059        5.5388214999        5.6480408841
 Al         6.9980364687       14.4187523419        5.6495555520
 Al        15.4224276754       14.4823683751        5.6635474192
 Al         7.0196511585        6.4290873684        5.6886072845
 Al         9.6948664516       10.6799285172        5.7082979369
 Al         9.6690830138        2.5630634524        5.7237285245
 Al         1.4108325468        2.6092205549        5.7238536750
 Al        12.6508355789       10.6472960424        5.7551621719
 Al        15.2532091780        6.4464425694        5.7751110299
 Al         4.2822778766       10.6123678728        5.8135611514
 Al        12.6136457647        2.6442563938        5.8334683446
 Al         4.2754578612        2.6563955386        5.8903995605
 Al         8.4411489278        8.5373191311        6.9869461086
 Al         8.3658014760        0.5366384392        7.0316476450
 Al         7.0493610278        3.4833735339        7.0343848113
 Al        15.3189667610        3.4728835679        7.0450268451
 Al         0.0904853958        8.6399049385        7.0560569124
 Al         5.5625619045        8.5898955153        7.0566441414
 Al         7.0137880108       11.4768894956        7.0619837824
 Al        13.8932011840        0.4843094163        7.0720308074
 Al        15.3331115087       11.5818873017        7.0721234050
 Al         0.1903233391        0.6112667252        7.0862083417
 Al        11.1057840204        0.4428688189        7.0979197018
 Al         5.5920301350        0.4705804885        7.1007183845
 Al        11.1263075727        8.6006516064        7.1030702631
 Al        13.9712788735        8.6442574491        7.1479856550
 Al         2.7600505268        8.4970253157        7.2100546485
 Al         2.7994504968        0.6036566014        7.2861736378
 Al         4.2313210007       14.2999155828        8.4032472637
 Al        12.4362771984       14.4400052086        8.4127803050
 Al        11.1237977683        3.5051614407        8.4174259507
 Al        11.0626946393       11.5617031022        8.4396394680
 Al         1.3983152713        6.4591776291        8.4478112868
 Al         4.2123648247        6.2780520781        8.4517468893
 Al        12.4946368914        6.3666826139        8.4597831946
 Al        15.2151151134        6.4842594740        8.4662282636
 Al         9.8292656919        6.5117474140        8.4672884121
 Al         6.9497543082        6.4721870586        8.4726118204
 Al         1.4847209512       14.3546177033        8.4788159473
 Al         2.7656768884       11.6170313346        8.4974473015
 Al        15.3646641215       14.5512464351        8.5145711983
 Al         9.6869046464       14.5652246158        8.5596436788
 Al         6.9509637259       14.4511182222        8.5726789866
 Al         2.7652389867        3.4860502851        8.6042175916
 Al         7.1380327618        9.3244786018        9.8226621952
 Al        13.9548928176        4.3740130470        9.8687475676
 Al        13.8010452512       12.2609939125        9.8731133007
 Al         8.4319109894        4.4614058717        9.8747412776
 Al        15.5386778729        9.5186941865        9.8847920760
 Al        15.4595286739        1.4972713612        9.9074232335
 Al        12.4320517927        9.4032629967        9.9116989774
 Al         5.5761666124        4.4323264530        9.9269246050
 Al        12.5178200620        1.4653948628        9.9497835206
 Al         4.2922513016        1.3564364796        9.9695254952
 Al         4.2119298807        9.3373416227        9.9959319273
 Al         0.1884859741        4.3841476831       10.0146714059
 Al         0.0890436523       12.5394477197       10.0164223793
 Al         5.4732410255       12.2350780924       10.0175912331
 Al         8.4841627844       12.2935613926       10.0498635581
 Al         7.2103706127        1.4272508371       10.0634123336
  O         1.4244730000       12.4487090000        0.0000000000
  O         9.7675810000       12.4486060000        0.0000100000
  O         4.2418500000       12.4510630000        0.0017710000
  O        12.5849480000       12.4509830000        0.0018010000
  O        15.3488010000       12.6581970000        0.0224580000
  O         7.0049480000       12.6581860000        0.0225190000
  O         9.7675300000        4.4334330000        0.0819610000
  O         1.4244680000        4.4334070000        0.0819740000
  O        12.5849300000        4.4358760000        0.0837330000
  O         4.2419030000        4.4357460000        0.0837440000
  O         7.0049660000        4.6430060000        0.1044380000
  O        15.3487990000        4.6429780000        0.1044570000
  O        15.3452690000        8.4152570000        0.2084800000
  O         7.0014440000        8.4152010000        0.2085170000
  O         1.5273000000        8.6915610000        0.2335820000
  O         9.8704130000        8.6915510000        0.2335830000
  O         4.1386990000        8.6913910000        0.2343470000
  O        12.4817720000        8.6913760000        0.2343540000
  O         7.0013830000        0.4000330000        0.2904940000
  O        15.3453250000        0.4000250000        0.2904990000
  O         1.5273490000        0.6763770000        0.3155610000
  O         9.8703960000        0.6763840000        0.3155830000
  O         4.1386770000        0.6762080000        0.3162930000
  O        12.4817980000        0.6762250000        0.3163140000
  O        11.1754740000       10.5102080000        1.4552020000
  O         2.8323630000       10.5102670000        1.4552340000
  O        13.9488110000       10.4402030000        1.4555030000
  O         5.6050420000       10.4402520000        1.4555340000
  O         8.4041390000       10.4416140000        1.4562050000
  O         0.0609970000       10.4416430000        1.4562090000
  O         2.8314770000       14.5526330000        1.5001270000
  O        11.1745730000       14.5525950000        1.5001410000
  O        14.0430420000       14.7202590000        1.5190750000
  O         5.6991520000       14.7202680000        1.5191020000
  O        16.6494770000       14.7222860000        1.5201130000
  O         8.3055480000       14.7223110000        1.5201180000
  O         2.8323710000        2.4949990000        1.5371200000
  O        11.1754550000        2.4950490000        1.5371620000
  O        13.9488410000        2.4249910000        1.5374770000
  O         5.6049720000        2.4249540000        1.5374790000
  O         0.0610480000        2.4264010000        1.5381730000
  O         8.4041190000        2.4264180000        1.5381730000
  O         2.8314830000        6.5373750000        1.5820180000
  O        11.1745800000        6.5374530000        1.5820670000
  O         5.6991960000        6.7050640000        1.6010170000
  O        14.0429620000        6.7050940000        1.6010490000
  O         8.3056180000        6.7071200000        1.6020470000
  O        16.6494460000        6.7071060000        1.6020810000
  O         1.5271380000        8.3473490000        2.8389150000
  O         9.8702530000        8.3473470000        2.8389190000
  O        12.4763160000        8.3454590000        2.8412590000
  O         4.1332450000        8.3454900000        2.8412720000
  O        15.3449920000        8.5134740000        2.8648760000
  O         7.0011630000        8.5134810000        2.8649010000
  O         6.9992370000       12.5610870000        2.9108790000
  O        15.3430980000       12.5611130000        2.9109060000
  O         9.7714870000       12.6305030000        2.9111730000
  O         1.4283490000       12.6305540000        2.9111900000
  O        12.5708010000       12.6291810000        2.9130230000
  O         4.2277530000       12.6292630000        2.9130330000
  O         9.8702220000        0.3321570000        2.9208910000
  O         1.5271490000        0.3321700000        2.9208950000
  O        12.4763270000        0.3302650000        2.9232430000
  O         4.1332530000        0.3302970000        2.9232470000
  O         7.0011450000        0.4982720000        2.9468440000
  O        15.3450370000        0.4982750000        2.9468480000
  O         6.9992550000        4.5458690000        2.9927940000
  O        15.3430980000        4.5458660000        2.9928170000
  O         1.4284080000        4.6152390000        2.9931180000
  O         9.7714550000        4.6153330000        2.9931570000
  O        12.5707960000        4.6140330000        2.9949880000
  O         4.2277260000        4.6140310000        2.9950070000
  O        14.0389310000       14.3793720000        4.1300110000
  O         5.6950440000       14.3793950000        4.1300150000
  O         8.3056060000       14.3786070000        4.1305390000
  O        16.6495080000       14.3786180000        4.1305450000
  O        11.1712270000       14.6557810000        4.1555630000
  O         2.8281450000       14.6558090000        4.1555670000
  O         5.6950620000        6.3641760000        4.2119560000
  O        14.0388760000        6.3642010000        4.2119560000
  O        16.6494770000        6.3634170000        4.2124730000
  O         8.3056700000        6.3633970000        4.2125020000
  O        11.1712360000        6.6406140000        4.2375200000
  O         2.8281250000        6.6405820000        4.2375410000
  O         2.8241750000       10.4100070000        4.3412440000
  O        11.1672640000       10.4099500000        4.3412760000
  O         5.5901280000       10.6190030000        4.3648340000
  O        13.9339470000       10.6189940000        4.3648780000
  O         0.0624590000       10.6193160000        4.3651770000
  O         8.4056220000       10.6193600000        4.3651910000
  O        11.1672460000        2.3947620000        4.4232330000
  O         2.8241660000        2.3947070000        4.4232600000
  O         5.5901120000        2.6037840000        4.4468250000
  O        13.9339620000        2.6038040000        4.4468330000
  O         8.4055750000        2.6041170000        4.4471380000
  O         0.0624650000        2.6041040000        4.4471720000
  O         1.4100202203        4.3882872233        5.5319551863
  O        15.3553902309       12.6339587728        5.5449947846
  O         1.4310797587       12.4605102842        5.5557592979
  O        12.6434663342       12.4977676111        5.5982855825
  O         6.9926227046        4.5968882343        5.6005570578
  O         6.8972639124       12.6545312351        5.6222631488
  O         9.7767385257        0.6225803515        5.6444161731
  O         9.9087804809        8.6877908456        5.6544119350
  O        15.2490606009        4.6297259278        5.6653696709
  O         4.2677223889       12.4127921936        5.6748597661
  O         9.6653994769       12.5177035116        5.6956397548
  O         9.6728899052        4.4381392459        5.6958596219
  O         4.1971494852        4.4634482383        5.7033436337
  O        15.2696167055        8.4115876403        5.7204060306
  O        12.5490436779        4.5001572551        5.7239068101
  O        15.3274286063        0.3198367839        5.7468596452
  O         4.0312128733        8.6799963397        5.7966159077
  O         1.4679271850        8.7290922758        5.8106236372
  O        12.3919531651        0.6312395620        5.8175550321
  O         6.9756535853        0.3076559392        5.8199842182
  O         6.9128331518        8.4070838394        5.8204434455
  O        12.4581385200        8.7381852642        5.8845268558
  O         4.0653300350        0.6894723580        5.8900017509
  O         1.5227114001        0.6381469608        5.9280353653
  O        13.9711017913       10.4653922554        6.9706243489
  O         8.4499796172        2.3558352872        7.0032343305
  O         2.8345382189       10.5684961946        7.0049474216
  O        11.0639401733       10.6237614322        7.0139718366
  O        11.1282351042        2.4477425388        7.0174073398
  O         5.6440720522       10.3923379684        7.0402296484
  O         0.0968715175        2.4911167684        7.0402994466
  O         8.4196977480       10.4126096125        7.0495199945
  O         5.7467248141        2.3514212021        7.0535841546
  O        11.1033711975       14.5228567139        7.0640817072
  O         8.3362304132        6.6222148499        7.0665826327
  O         0.1464439078       10.5265431025        7.0779904721
  O        13.9885791028        2.3131586903        7.0999604179
  O         2.7913410841        2.4392192761        7.1094010499
  O        13.9085231398        6.6881086177        7.1278765663
  O         5.6548551296        6.6003827548        7.1279127519
  O        13.9518625408       14.6311215955        7.1334305913
  O        16.6152735844       14.7124029397        7.1388900965
  O         2.9070950647       14.4597943152        7.1513325456
  O         8.2343787512       14.6515954749        7.1613819014
  O         2.8476715538        6.4516973352        7.1742795667
  O        11.2132429900        6.5641318480        7.1752490900
  O        16.4957412244        6.6170197716        7.1798506612
  O         5.5867904405       14.7183664986        7.1812582977
  O         9.7266540298        8.3560054826        8.2985526059
  O         9.7709350316        0.3466292850        8.3179060999
  O         1.4012719550        8.3416976121        8.3310607158
  O         1.4515627324        0.2898322323        8.3523621428
  O        15.2585847976        8.5126180714        8.3909692791
  O         7.0560813723        8.3595485247        8.4026884966
  O        12.4856233908        8.4556026267        8.4040384348
  O        12.5481724793        0.3654747754        8.4144953105
  O        15.3244059566        0.4404038907        8.4299270911
  O         4.2118200402        0.3526836034        8.4732599193
  O         4.1762967918        8.4732618196        8.4851969530
  O        15.2695187801        4.4835580410        8.5065743385
  O         7.1323737695        4.4502333974        8.5155111376
  O         6.9447754681        0.4076763322        8.5386408957
  O        12.5714459056       12.5837354439        8.5680449481
  O        15.2936859193       12.5342812712        8.5697456323
  O         9.7555226744        4.6798687864        8.5820084145
  O         1.3277603459       12.5618511667        8.5899017890
  O         4.2740946038       12.5304403627        8.6068483812
  O        12.5855052527        4.4663640403        8.6172141779
  O         6.9708330445       12.4209534291        8.6381233499
  O         1.4242575664        4.5969306750        8.7108562190
  O         4.2012768871        4.4575889108        8.7161443477
  O         9.6691681498       12.6207714888        8.7415501908
  O        13.9209807635       14.3273395340        9.6618693204
  O         8.3679637478        6.3452185367        9.6918036547
  O        -0.0489694632        6.4307264340        9.7066493406
  O         5.6402803874        6.2719152096        9.7138808675
  O        13.8733031825        6.2920501719        9.7204361712
  O         2.7915538004       14.5409603363        9.7275327089
  O         0.1248258243       14.4306901960        9.7371420619
  O         5.5642268166       14.2132281116        9.7548653583
  O         2.8290760580        6.5414314151        9.7761788955
  O         8.3451125412       14.5156053217        9.7844759320
  O        11.1817773456        6.4838624128        9.7856760922
  O        11.1362468697       14.5798284095        9.7891317014
  O        11.0513017057       10.4841665831        9.8384110477
  O        11.1879252955        2.5552094676        9.8660828488
  O         2.9155282431        2.3305354836        9.9110713072
  O         2.9388194256       10.5506939951        9.9191977883
  O        14.0226989022       10.3779699464        9.9680862396
  O        13.9786112944        2.4674886237       10.0341277780
  O         5.6579833142       10.3015752437       10.0760959866
  O         8.5651649621        2.5410680384       10.0975673019
  O         8.5163058652       10.4788615340       10.1426983132
  O         5.7385611996        2.4441258269       10.1845831887
  O         0.2453801350        2.6214624149       10.2278602970
  O         0.1845665857       10.6471067492       10.2972791284
  O         7.1053203755        4.6078419711       11.1036123198
  O        15.2987380777        4.5081618830       11.1666012181
  O         6.8545233740       12.3975518746       11.1676417366
  O         4.5804988233        0.1728915577       11.2156991442
  O        12.5399884210        0.1691520591       11.2289955783
  O        15.1844805179       12.5863056584       11.2419579962
  O        12.4826468991       11.9371997968       11.2427925893
  O         7.5086779997        8.2988607178       11.2443729699
  O        12.5637570137        8.2859457390       11.2570166815
  O        -0.7763077221        8.4545887760       11.2870965107
  O        15.7342472794       16.3182525610       11.2971960976
  O         7.5776191981        0.1604594701       11.2977709972
  O        12.5492981695        4.5330745201       11.3088004680
  O         9.5752104891       12.6525048194       11.3768083513
  O         4.1055686302       -3.8624383112       11.3870224600
  O         1.3662185916        4.7286396171       11.4037235096
  O         4.1417751516        8.3204022931       11.4423571547
  O         4.3466868315        4.3167554055       11.4440004261
  O         9.6392404948        4.6815712724       11.4750274956
  O         1.2423136204       12.7615644916       11.5038163424
  O         2.5743806055        2.6308952308       12.5382039327
  O         1.7119923114        8.6242948047       12.6888786274
  O         5.7656865114        6.2218969138       12.7745305566
  O         9.6890687593       -0.1494641557       12.8452215462
  O        11.7558500931       14.1865200519       12.8673113949
  O        -2.2899046976       -1.2422285870       13.0427691536
  O         5.8188185525        3.1201418993       13.0507519929
  O        10.2892187485        7.3202980492       13.0690815538
  O         6.3315811532       14.4598779910       13.2291199388
  O        10.3287474622        2.5039175048       13.2482527729
  O         4.8174901130       10.6191128850       13.3077834456
  O         0.4102907444        0.8634588536       13.3258840125
  O         1.1920184890       11.0804054085       13.5779805688
  O         8.6641874488        9.3201901639       13.5974746259
  O         2.7542253336        5.8077914512       13.6348878264
  O        15.4493114318        2.9009429827       13.6465870289
  O        12.9667763071        1.6588258666       13.6858679399
  O        13.7046289947        9.3629611002       13.7038622071
  O         9.6287257345       11.7806721953       13.7207317184
  O        15.0914561946       11.6062543592       13.8710850095
  O        14.8836956606        7.0360953358       13.9210920027
  O        13.2245110853        4.8689385450       13.9316380904
  O         5.8550799814        0.8088811702       14.1675059664
  O         1.7708045078       -1.8896245115       14.3119450472
  O         7.7121106018        6.3172666794       14.4427362801
  O         4.3396966636       13.1381097508       14.4870633816
  O         0.3981249133        4.9514104608       14.7075438714
  O         3.3726920981        0.9961925949       14.7941956003
  O        10.8147655683        5.4568163505       14.9572577355
  O         8.0360741709       -2.5384838618       15.0252833567
  O        11.4983808611       10.2685401000       15.0438704433
  O        15.9522515139       14.8173149774       15.2053219265
  O         6.4846780184        9.6899895076       15.2504066370
  O         5.0502436423        4.6029151273       15.3536088782
  O         4.6772104066        7.3047635840       15.4047347051
  O         9.5169398708       15.6601063841       15.5398226317
  O        12.2067050579        0.0236996965       15.6363194866
  O         9.9582765512        3.0417968346       15.9764945652
  O        19.0773551125        3.7490847067       16.0444233162
  O         2.5023581790       10.6244519340       16.0822300348
  O        14.0036121832        4.2852024409       16.3497418257
  O         2.1068694399        7.8976634799       16.4404333610
  O         1.0660087262        0.4039967669       16.5367353700
  O         5.6583445891       13.2860388562       16.6352075602
  O        -0.2121991303        6.8427343589       16.7174678065
  O        -1.8622512133       12.3429103178       16.7292354240
  O         7.2544068769        3.1000240487       16.9200306574
  O        12.4027637884        2.3217530559       16.9907368906
  O        11.1062429121        8.2134064928       17.0789016335
  O         8.1311421262       11.1070902639       17.1674196803
  O        13.5342705068       14.6194057716       17.2009657121
  O        11.8046115997       11.9188403626       17.2061219096
  O         7.6236068014        6.6610244892       17.4532499638
  O         7.9386595454        0.0053038063       17.7561216535
  O        17.0334927236       11.0427866524       17.8116555608
  O         4.1811675763        2.1108171104       17.8500583051
  O         5.3515074193       -0.5357357836       17.9982432608
  O        12.3472545917        5.8832313054       18.1324943328
  O         4.0748246665       11.6627433188       18.2342655495
  O        15.9290574557        3.7399080391       18.2857247155
  O         1.8558823141        5.1721511062       18.2993460252
  O         8.9031952261       -2.3165573494       18.3119225551
  O         2.4955643618       15.3353065347       18.5014542415
  O        14.7527955481        7.0086757079       18.7684632240
  O         9.5138411394        4.9233037390       18.8247577324
  O        16.4063111816        1.2794954187       18.8567573183
  O         6.9297243507        8.7216721550       19.0922529651
  O         5.5939553185        4.4502132680       19.0933264882
  O        11.6101649055       -1.7440256605       19.3767401459
  O         8.9063963018        1.9157551813       19.4358903187
  O         1.7834588016       -3.1372494365       19.6112795472
  O        13.1632803718        2.2197655028       19.7571115101
  O        15.8886634196        9.5169926924       19.7717801017
  O         2.2827897120        2.2453344638       19.7752981211
  O        -2.1415270287       -0.6182323482       19.8001496813
  O        11.7777306809       -4.4500285075       19.9015011661
  O        10.8369268139        7.9325502363       19.9849247298
  O         4.6531882913       10.0455427083       20.0072246794
  O         6.2721047648        1.3583419232       20.5568823062
  O         8.0066955000       -3.1455064833       20.7166571499
  O        15.2326435252        4.9947772351       20.7478263714
  O        11.5613180223        0.3854551242       20.9885406390
  O         3.6316741294        4.9312933024       21.0097226581
  O        -2.5665503889       -5.2715070568       21.0657450852
  O        -0.1718277783       14.0530072952       21.1683131779
  O         8.8169948568        4.1425679628       21.3114865227
  O         8.3563436235       -7.3961245685       21.3908412756
  O        11.7221898645        4.1063618325       21.4057903303
  O         9.6586815655       -5.1057413412       21.4156830165
  O         4.3741108200       -0.5713842646       21.5000031351
  O        12.9940127805        6.5923148355       21.5192091681
  O         3.6694161684        8.2385738063       21.7462025850
  O        -1.2386141014        1.5271496767       21.7883518770
  O        17.7090892677        8.7988680748       21.8189803318
  O         1.0905897916        5.6658403856       21.8833730819
  O         5.7364554039       11.6460212261       21.9249964380
  O         9.5694258901        1.6099276022       22.4735812942
  O        12.4735129826       -1.6887711316       22.6963249159
  O         7.8534203736       -1.1406804777       22.6992289388
  O        -1.9099226016       -3.3283904746       22.7074526338
  O         3.8421081463        1.7541274806       22.8824719618
  O         3.8211082998       -2.8699182265       22.8833209104
  O        17.8157704528        2.1187663368       22.9674405645
  O        13.8190092547        9.0259890969       22.9831096349
  O         6.2582068336        3.4318216780       23.0343656309
  O         8.2399124775        6.3116923389       23.2046932910
  O        17.3273644644       -0.6091492349       23.3623442786
  O        10.9127968954       -8.8138125479       23.3685998711
  O         4.8310126531        5.6444680705       23.4863965016
  O        11.4408914733       10.2407937596       23.8173347379
  O         5.2110286115       -7.8455692130       23.8598953832
  O        13.9722670565        0.5762151499       23.9553928451
  O        12.7714568474        4.0705586249       24.1019682479
  O         7.9459047946        8.7168218895       24.2005064070
  O        11.4333630630        1.8889604910       24.4539282338
  O         6.5064576758       11.1429889665       24.4953821369
  O         0.5029656695        6.0692101153       24.5072018393
  O        15.9199028071        8.5941086068       24.6774599954
  O         5.5385912800       -0.6223942346       24.6954184204
  O         3.8705154131       10.0929305804       24.7663861366
  O        11.3493248263       -2.8933157268       24.7915831352
  O         6.9430747571        1.6052380699       24.9443434987
  O         8.9541945792       -1.7347630795       25.2106516055
  O        -0.9911716895       -4.2531883749       25.2267138984
  O        15.5446867334        3.8666409875       25.3515164916
  O         3.2161656946        1.3227176840       25.4762795320
  O        13.7525206951        6.9728121999       25.6133383543
  O         0.3051385217       14.0742306522       25.6752230122
  O        11.5001551436        5.6564789066       25.7033348997
  O         2.7941345969        5.0203693074       25.7488215578
  O         0.6283114074        1.6434238094       25.8211407966
  O         7.4714789958        5.9151306565       25.8795630517
  O        13.3599135742       10.5801082486       25.9826574130
  O        17.9147761954       10.5527326761       26.1906044737
  O         9.4205267943        1.4446212692       26.3854359242
  O        14.6079575237       -0.5026594199       26.4154927533
  O         5.0751444626        3.1709097996       26.6372585272
  O         7.8729605152       12.0265713044       26.7192910684
  O         5.2801877550       -2.4404807101       26.7210146608
  O         2.6312530875       -2.9183557891       26.8302396716
  O         9.2464316500        4.1050586584       26.9383931848
  O        12.9904474880       -2.9177788756       27.0633148276
  O         6.4042523116       -0.2004176262       27.6928234735
  O        10.3224065003       -3.7234120396       28.4289906602
  O         5.6616372534        2.7502652116       29.5459667023
  H         9.4670691623        2.1479088836        9.8676650032
  H         1.2003138881        2.3569850310       10.0136380056
  H         9.4876620615       10.2035476065       10.0870118157
  H        11.2819954217        7.3346555217       10.1186253132
  H         1.2002563474       10.4120756755       10.2187015585
  H         2.7857905548       15.2556706391       10.3488880455
  H        -0.1703254232        7.1516890428       10.3609479566
  H        13.7167407132       15.0030433936       10.3722192150
  H         3.0397831785        7.2188602543       10.4130156204
  H         8.1250461440        7.0978502644       10.4608806285
  H         8.1059625952       15.2107458232       10.4748792005
  H         5.2380194821       14.7385498030       10.5480870984
  H        11.2608305565       15.1810762344       10.5752584149
  H        11.6558198496       11.5365223914       10.6996391376
  H        -0.5234488513       15.5322792327       10.7881132642
  H        11.9423595756        5.2847000052       10.8847844773
  H         3.4051547249       -4.5251124500       10.9457475220
  H        13.0792083327        7.4404318101       11.0630883266
  H         2.1882794094        5.2731504208       11.0827486053
  H        11.9724649033        3.7985776359       11.1586450639
  H         2.0345174093       13.2158388616       11.1963992814
  H        10.3080949629       13.3123727721       11.2400473690
  H         2.7873740302        2.5351226878       11.5394788734
  H        12.2333925532       12.7573190457       11.6755315121
  H         6.8929528914        7.6136024813       11.7528244449
  H         4.0206665140        5.1803447781       11.7898754928
  H        15.4091960906        5.1989314776       11.8065925359
  H         4.7224656075        7.6693638613       11.8072340371
  H         7.1777643708        3.9302696241       11.8166950654
  H         6.9150092886       -0.2312558300       11.9030118346
  H         6.7212969139       12.9331483117       11.9216387034
  H        -1.4610213072        8.1416394686       11.9446177973
  H         1.7840422988        3.9773762328       11.9625091613
  H        15.1884975535       12.0133961624       12.0302377530
  H         6.2557105776        5.6428212665       12.1029494767
  H         9.4902305262        5.4369433189       12.1304450822
  H         9.6809174856        3.8722020084       12.1338168124
  H         4.7912194911        0.4145158514       12.1434510281
  H         8.9929579739       -0.0117375664       12.1547325900
  H         2.5388946744        8.5038039384       12.1554673644
  H        12.6247893133       16.6476053097       12.1780584567
  H         4.3833396814       -4.4168667273       12.1845797125
  H         0.8618129533        8.6340635720       12.1944338362
  H         4.7188671063        3.7063142502       12.2441459201
  H        -1.9465213801       -0.4980674284       12.4013473828
  H         1.4028560951       12.2508465605       12.4034944764
  H        16.6354231718       16.5256115459       12.4770164231
  H        11.0387801188        7.6391481759       12.5154314267
  H        15.3520134216        3.0628420056       12.6336032738
  H        10.2521466071       -0.9401626535       12.6826642807
  H         1.8164960275        2.0006987923       12.7044410494
  H         9.7111212379       11.9809489675       12.7315998646
  H        -1.8279268038       -1.9971704511       12.7393312677
  H         8.1543754231        9.2008842283       12.7616659077
  H         4.6993069431        9.7402446799       12.8404566969
  H        12.6621205730       14.4998675624       12.8550925342
  H        13.1717648251        8.9938345261       12.8942678983
  H        13.0525538221        4.5727891483       12.9926006906
  H        10.0312480863        1.5950773466       13.0612675164
  H         1.4023352742       10.0656405253       13.1391941562
  H         9.7776703358        8.1335071777       13.1764407030
  H         2.3562581521        6.6518455529       13.3289352629
  H         5.8759421102        2.1696813196       13.4573018607
  H         6.4884842788        6.2751377030       13.4595558304
  H         5.3698370124       14.1268860595       13.5113653017
  H        16.0353864943        2.0760038514       13.6188810161
  H        12.1923878930        2.2550918205       13.6330057301
  H         8.9212559949       10.3155189711       13.6685982415
  H        11.6548746047       13.6874637134       13.7153198505
  H         5.7019902749        3.7719380722       13.7569197849
  H         7.0402505667       14.0163588627       13.7889488023
  H        13.8381655438        2.1148101805       13.8104758953
  H         2.0705002569       -1.0733827632       13.8436910079
  H        14.6111977034       10.8095116503       13.8610868038
  H        14.1369992306        6.3199071997       13.8938585562
  H        16.0396746402       11.3205261238       13.9323058348
  H         0.3339853259        0.1311829493       13.9560827182
  H         6.2740285787       -0.0792058990       13.9740911217
  H        14.2039399774        8.4775787891       14.0073898906
  H         5.4985373527       10.5180281895       14.0248827610
  H         3.3914077620        1.6006796994       14.0366380392
  H         1.1890576932        5.1715763657       14.1299320097
  H         9.1213089776       12.4711663684       14.1803086034
  H        10.1244306988        2.6927501712       14.1877673050
  H         3.4868973237        6.1022707011       14.1961313383
  H        10.5333779433        6.0475325961       14.2488090696
  H         8.3016104642        7.0783252810       14.2527132968
  H        11.0579128429       10.7860541607       14.3046928279
  H        12.3349303336        5.1165388686       14.3199921490
  H        -0.0734027946        4.2014611119       14.3312264514
  H         4.1645697878       12.1951881167       14.3703819644
  H         1.7309187131       11.0156158263       14.3990005689
  H        15.3416552241       14.8840901508       14.4109436206
  H         9.4674606369       15.7592990074       14.5605352121
  H         2.6625496070       -2.2435511312       14.5933492840
  H        12.3183038114        9.8346123261       14.6033137294
  H         4.9775802737        0.6539410972       14.6841747987
  H        15.3464151001        6.9346415307       14.7401313607
  H         7.3567164771        9.4704356487       14.7680088827
  H        12.6044931651        0.4212726727       14.8277280776
  H        16.7246005052       14.2932391863       14.9141045862
  H         8.6768851990       -1.8435940909       15.2766054978
  H        10.1796745172        4.8074397069       15.3260998163
  H         2.5643004239        1.1604907103       15.3508193802
  H         7.6375256870        6.2629687316       15.4258788346
  H        13.9601122022        4.5360744361       15.4378189415
  H         5.3334116802        8.0558613898       15.4430784131
  H        18.3291750361        3.9254663346       15.4712659752
  H         4.6792939842       13.1440369791       15.4791598064
  H         5.0845800647        5.6490903437       15.5041178126
  H         4.1888284469        4.3438698565       15.6571391575
  H         7.3077989107       -2.5609436349       15.6880030554
  H        10.5393065244       15.8070823197       15.7206748343
  H        -1.8632454494       12.1484263004       15.7793595579
  H         3.8755143106        7.6557823535       15.8475575793
  H         6.8881645150       10.3173835872       15.8821131384
  H         0.5729554027       -0.2518946590       15.9278751597
  H        12.9147190438       -0.5090105651       16.1140230603
  H         1.1109374911        7.7688983111       16.1817436455
  H         2.7760677307        9.6945557074       16.2952011857
  H        -0.1205627544        5.9150610319       16.2967028318
  H        11.7108294856       11.3118626033       16.3661726325
  H        11.0928340122        8.9699235790       16.4015213579
  H         9.0743724470        3.0933416911       16.4575922217
  H        12.1763394281        1.4715141886       16.4952397105
  H         1.6284966142       10.7689233018       16.5145035460
  H        10.7058507427        7.5022646354       16.5455781136
  H        10.7678030293        2.9851338129       16.5658102494
  H        13.1594020784        2.8134577617       16.6296237420
  H         6.6440661516        2.4018690808       16.6306194681
  H        14.8779700033        3.9881320979       16.7062644853
  H         6.6178619735        3.7949438215       16.7248756732
  H        11.5303114954       12.7621668245       16.7719247560
  H         8.3071638856        0.1112585248       16.8621181889
  H         2.2391498582        7.0705362357       16.9042783789
  H        18.8884230182        4.2307559666       16.9084977205
  H        14.3075390803       13.9898291919       16.9140471000
  H        -2.8119512721       12.1593012678       17.0080097641
  H         1.7043657891       -0.1939318566       17.0381360064
  H         3.5991480823        2.3414576529       17.0524404866
  H         9.0906088370       10.9253327656       17.0659852311
  H         5.2267354567       12.5712041922       17.1053528378
  H         5.5490061600       14.1372775490       17.1932686783
  H        -0.8987381573        6.7612288247       17.3199953902
  H         8.0896327003       12.0985693778       17.3522467956
  H        16.2572036786       11.5748740887       17.4523961082
  H         6.8699681778        6.0523938441       17.5296123155
  H         3.5496812436       11.1977533489       17.5409873987
  H        12.9027224920        5.3057493672       17.5625107268
  H        12.0413134775        6.6084552026       17.5725735886
  H         4.9704108305        0.3385851638       17.8151740750
  H         7.3428871255        7.5045208476       17.9304003270
  H        14.0121609921       15.0743108331       17.9496763730
  H        16.7603711939        0.8422052059       18.0034371990
  H         6.2611418882       -0.3902014820       18.0739856802
  H         8.6876893916       -1.3314578463       18.1323221907
  H         0.9209696661        4.7967756099       18.1940322908
  H         8.4246908647        0.6215290166       18.3111258233
  H        15.9862505625        2.7092929490       18.4532636168
  H         5.0832925446        3.8822212998       18.5448917675
  H        10.4693024909        4.9466570096       18.5451211638
  H        13.7692340848        7.0758780883       18.5707010141
  H        16.8447691894       10.4905378373       18.5795614034
  H         9.8733658165       -2.2472983121       18.6221064313
  H         3.4266326398       15.4674106158       18.6359966460
  H         3.5983228747        2.0576412082       18.6439683745
  H         7.3359603795        9.5226115646       18.6529638408
  H         2.2109363279       14.4108065498       18.6839370205
  H         9.0433625638        5.7978104645       18.7215146006
  H        12.3853941575       -1.6028132234       18.7242647824
  H        12.8440192353        2.2579188313       18.7791749325
  H         4.3761737572       11.0281250903       18.9454979438
  H        11.5541141416       -4.6482975224       18.9564911746
  H         8.8053126130        2.7221449176       18.9652648104
  H         1.1777962506       -3.6925981003       19.0336157296
  H        10.7320471291        7.9570855246       19.0492622680
  H        15.4128930615        4.0440918153       19.0765427952
  H        15.5589419089        0.7713889650       19.1182914552
  H        14.9328566755        6.2114566918       19.2171312304
  H         1.9927471825        2.9565830154       19.2279364432
  H         2.0980969652        5.0701624392       19.2593790909
  H        15.4396787296        8.8036949900       19.2836496526
  H         2.7106225064       -3.4917495266       19.4317052914
  H         4.9106168550        4.9550833407       19.5498155384
  H         1.5531996125        1.5675207957       19.5502014878
  H         5.3494793278        9.4322648747       19.5948388451
  H         7.9615255600        1.7669507087       19.7751554741
  H         7.9989092726       -2.7602568749       19.7790141291
  H        11.4037294126       -0.8421867331       19.8767762649
  H        11.7142935366       -3.3812934722       19.9196751244
  H         7.2632124796        8.7602018363       20.0932069213
  H        12.5430260829        2.8752215674       20.1105180713
  H         5.6903153716        2.0381252102       20.1513543570
  H        15.1474867976       10.0655199846       20.1684852512
  H        -1.3119555031       -0.9862787535       20.2411212339
  H         9.8670105056        7.9930755967       20.2923190857
  H         8.7895373947        4.4629420913       20.3287067678
  H        -3.2510546843       -5.0063822831       20.4743255935
  H        -2.6472671637       -0.2229669563       20.5429328110
  H        12.1541497479        1.1256602714       20.6311612306
  H         5.7565688934        0.5441149106       20.7505610216
  H        12.4389729270        6.8445747433       20.7864152918
  H         0.6394290938       13.5620751802       20.7878242402
  H         5.0625773354       10.4039379057       20.8240499184
  H         3.6786758084       -0.4552880783       20.8367149310
  H        10.4368494937       -5.2102085373       20.8517381444
  H         3.4089229636        3.9465346205       21.0161425260
  H        17.1165942964        9.1621591505       21.0176053796
  H        12.0234609440        4.9715455293       21.0228267160
  H         3.8383550361        8.9260228058       21.0507284735
  H         9.0907059910       -4.3808367897       21.1071248666
  H        16.0464763391        5.3964756128       21.1254503426
  H         2.7149336120        5.2707985018       21.1917684110
  H        14.4592178374        5.4670708396       21.2220711929
  H         8.0705751224       -2.3290648327       21.3337765363
  H         6.4163862070       12.1879728610       21.3437593904
  H        10.7430696802        4.2048683969       21.3560324821
  H        10.7109542008        0.8173156601       21.3676396894
  H         8.9858413642        3.1904170382       21.3863542651
  H        -1.5798835844        2.4077074160       21.5141754265
  H         8.7759563392       -6.5221993620       21.5347318348
  H        -2.2271437890       -4.5846688678       21.6545259690
  H         1.0060364303        6.6021094851       21.6880831968
  H        -0.2515082665        1.6049798675       21.8760492207
  H         0.2946899411       14.4580512132       21.8877857669
  H        -1.3424133902       -2.9136620309       22.0004216317
  H         2.7535251162        8.3240060655       22.1433703771
  H         4.2320373861        0.1264930580       22.1874975008
  H         6.7049955086        3.5378447371       22.2210607686
  H         8.1712964648       -7.9159508741       22.2334631890
  H        12.3193798303        6.7031594450       22.2377400372
  H         5.0071669265       12.2796788197       22.3013046922
  H        12.0241920133       -0.9041580331       22.3342684189
  H        14.0075965404        9.7098804918       22.3441426329
  H         3.8116143942       -1.9707317058       22.4075886320
  H        13.7988941007        8.2326125364       22.4178364197
  H         8.8714691125        0.8276116637       22.4973471871
  H         4.6173011930        5.7901994701       22.5589446597
  H        17.1181815721        8.7857131247       22.6004962687
  H         8.2941223498        5.4717792694       22.7025682608
  H         4.5615216682        2.3909608685       22.7095264436
  H        18.8255758634        2.1196278376       22.7798047771
  H         0.9736788677        5.7166450333       22.8187633408
  H        -2.7452200169       -2.7763561444       22.8625897746
  H         6.9048932456       -1.0275621555       22.9273954781
  H         4.7980354735       -7.6577130258       22.9572322940
  H        10.0193661785       -9.1751030546       23.1723471632
  H        12.4316553428        4.1155404243       23.1947759622
  H         5.7638389325        4.3184450871       23.2064081909
  H        10.1706161877        1.5115658446       23.2445987209
  H        14.6572839375        0.9332711175       23.2709494596
  H        10.6240208651       10.3799410531       23.2899187880
  H        10.7372476918       -7.8068659547       23.3115695604
  H        12.1601163735        9.8203120236       23.3330991315
  H        11.9017681714       -2.0752106122       23.3989988504
  H         6.3392181475       11.1311202890       23.5294988298
  H         8.3186186760       -1.3803547179       23.5324516406
  H        13.5695065453       -0.2042827046       23.5725754240
  H        17.7845220402        0.2206231229       23.5990312795
  H         6.1604010500       -7.8225518519       23.7362109145
  H         4.1926237689       -2.6451625749       23.7661861079
  H         3.5858913098       10.3938950512       23.8383377993
  H         3.6996225392        1.6511099262       23.8603319146
  H        17.7120258163        2.3511204667       23.8690272417
  H         5.0734946791        6.5144247467       23.9559292476
  H         7.7763884842        6.0653600655       24.0901008862
  H        15.1856888771        8.9737742214       24.1092151731
  H        11.9561449234        2.6948548700       24.2100293641
  H        17.2198481028       -1.0679891850       24.2291214015
  H         6.9831441303        2.4033354633       24.2438448019
  H        -1.0958779759       -3.8114588691       24.3474090828
  H        12.0957304127        1.2267351475       24.3663401870
  H        11.4434949238       -3.8112866006       24.3915937709
  H         0.2099908941        7.0432298003       24.4849973530
  H         4.5113854254        9.3628978747       24.6092637290
  H         5.9031655525        0.2433137173       24.6683929618
  H         7.5884256153        9.5929202936       24.6936174631
  H        12.0797731322        4.5754658042       24.7136499430
  H         8.5404007997        8.2921205770       24.8542843113
  H         3.1883948595        5.1512463974       24.8645810724
  H        15.9504286694        4.7180485251       24.9428983061
  H        11.1541269127        6.2765902546       25.0033747987
  H        14.6319254419        3.7670887782       25.0059208619
  H         5.6213193145       11.0096969786       25.0210698443
  H        16.4020844859        9.3146480954       25.0952068770
  H         1.2602148456        6.0506147189       25.1472110968
  H        12.7143316674       10.5586229553       25.2758454281
  H         6.0967715247       -1.1082023969       25.3155279483
  H         9.8061839954       -2.1197824805       25.3309660876
  H        -1.7396505419       -4.8627729982       25.4436756711
  H        11.9667929178       -2.7662590821       25.5044276167
  H        13.4653839741        7.8913361665       25.5302005495
  H        18.7417713340       10.4197583792       25.6213752306
  H        14.2690718213       -0.0623512289       25.6319974544
  H        -0.0319103904       13.1814866054       25.6513039999
  H        -0.0021994822        2.4211746200       25.6648207027
  H        17.3434951831       11.1880798637       25.6919481576
  H        10.0874682722        1.3807922233       25.7024223905
  H        14.6819687955        7.0915395159       25.7339428787
  H         2.2499804924        1.4997820124       25.7585204804
  H         7.7131041427       11.9468494126       25.7585933750
  H         6.4829249524        2.0560097105       25.7720120487
  H        12.3996707223        6.0482813910       25.8351140771
  H         3.4193523618        0.4543198379       25.8923059258
  H         8.8472922300       -1.0812538539       25.9044023528
  H         8.5684482355        1.6529902680       25.9383769663
  H        -0.4239942338       14.6187307313       25.9575213244
  H         0.0003688097        0.9095564824       26.0763481798
  H         6.7727403817        5.3117827207       26.0943215588
  H         2.0627677624       -2.4165043520       26.2163283032
  H         8.1643997721        5.2750286159       26.2259185722
  H         3.5069811174        4.6269792232       26.3127169946
  H         4.2596965138        2.7065519786       26.4657275535
  H        10.0814620268        4.5176047500       26.5000661830
  H         2.4058577260       -3.8805941475       26.6448523745
  H        13.1169068576       11.2380398151       26.6714585711
  H         8.3435631871       12.8530816460       26.7158150882
  H         9.4235380917        3.1285074297       26.7685407405
  H         4.2948927583       -2.4768098200       26.8240771404
  H        13.7081288151       -2.2304487628       27.0216801016
  H         5.6745033327       -3.2413936930       27.0737416026
  H        14.4335539588       -0.0049714727       27.2197104826
  H         5.9398984409       -1.0376440940       27.5862300312
  H         5.1201475375        3.1224722113       27.6223228250
  H        12.4444219573       -2.9489357252       27.9178510504
  H         9.6277230171       -4.3455356755       28.0480885540
  H         7.0950014071       -0.4550564109       28.3126107989
  H         5.6294920874        1.8317564500       29.2322785706
  H        10.1177673767       -3.5717817035       29.3802437412
  H         6.3114885086        2.8504654128       30.3019200492
