# Supplementary material for: Reactivity of shape-controlled crystals and metadynamics simulations locate the weak spots of alumina in water
Source: Nat Commun. 2019 Jul 17;10:3139. doi: 10.1038/s41467-019-10981-9 (PMC6637198; doi:10.1038/s41467-019-10981-9)
Supplement: Supplementary file 7 — Dataset4 [file 41467_2019_10981_MOESM7_ESM.txt]

     825
 i =        0, time =        0.000, E =     -6252.6181043427
  O         1.4244700000       12.4487100000        0.0000000000
  O         9.7675800000       12.4486100000        0.0000100000
  O         4.2418500000       12.4510600000        0.0017700000
  O        12.5849500000       12.4509800000        0.0018000000
  O        15.3488000000       12.6582000000        0.0224600000
  O         7.0049500000       12.6581900000        0.0225200000
 Al        11.1754000000       13.5016000000        0.0377700000
 Al         2.8322600000       13.5014900000        0.0378400000
 Al        15.3474700000       14.5349600000        0.0550700000
 Al         7.0036100000       14.5349800000        0.0550700000
  O         9.7675300000        4.4334300000        0.0819600000
  O         1.4244700000        4.4334100000        0.0819700000
  O        12.5849300000        4.4358800000        0.0837300000
  O         4.2419000000        4.4357500000        0.0837400000
  O         7.0049700000        4.6430100000        0.1044400000
  O        15.3488000000        4.6429800000        0.1044600000
 Al        11.1754300000        5.4863800000        0.1197800000
 Al         2.8322500000        5.4864600000        0.1197900000
 Al        15.3475100000        6.5198200000        0.1370300000
 Al         7.0035600000        6.5198300000        0.1370500000
 Al         9.7187200000       10.6246600000        0.1600900000
 Al         1.3756300000       10.6246000000        0.1601300000
 Al        12.6323600000       10.6263000000        0.1615500000
 Al         4.2892000000       10.6262800000        0.1615600000
  O        15.3452700000        8.4152600000        0.2084800000
  O         7.0014400000        8.4152000000        0.2085200000
  O         1.5273000000        8.6915600000        0.2335800000
  O         9.8704100000        8.6915500000        0.2335800000
  O         4.1387000000        8.6913900000        0.2343500000
  O        12.4817700000        8.6913800000        0.2343500000
 Al         1.3755600000        2.6095200000        0.2420200000
 Al         9.7187400000        2.6095100000        0.2420400000
 Al         4.2892600000        2.6111700000        0.2435000000
 Al        12.6323600000        2.6111200000        0.2435300000
  O         7.0013800000        0.4000300000        0.2904900000
  O        15.3453300000        0.4000300000        0.2905000000
  O         1.5273500000        0.6763800000        0.3155600000
  O         9.8704000000        0.6763800000        0.3155800000
  O         4.1386800000        0.6762100000        0.3162900000
  O        12.4818000000        0.6762200000        0.3163100000
 Al         7.0035700000       11.5264600000        1.4538300000
 Al        15.3475100000       11.5264500000        1.4538400000
  O        11.1754700000       10.5102100000        1.4552000000
  O         2.8323600000       10.5102700000        1.4552300000
  O        13.9488100000       10.4402000000        1.4555000000
  O         5.6050400000       10.4402500000        1.4555300000
  O         8.4041400000       10.4416100000        1.4562000000
  O         0.0610000000       10.4416400000        1.4562100000
  O         2.8314800000       14.5526300000        1.5001300000
  O        11.1745700000       14.5526000000        1.5001400000
  O        14.0430400000       14.7202600000        1.5190700000
  O         5.6991500000       14.7202700000        1.5191000000
  O        16.6494800000       14.7222900000        1.5201100000
  O         8.3055500000       14.7223100000        1.5201200000
 Al         2.8317400000        8.5334700000        1.5274900000
 Al        11.1748600000        8.5334400000        1.5274900000
 Al        15.3474800000        3.5113600000        1.5358100000
 Al         7.0035900000        3.5113300000        1.5358500000
  O         2.8323700000        2.4950000000        1.5371200000
  O        11.1754500000        2.4950500000        1.5371600000
  O        13.9488400000        2.4249900000        1.5374800000
  O         5.6049700000        2.4249500000        1.5374800000
  O         0.0610500000        2.4264000000        1.5381700000
  O         8.4041200000        2.4264200000        1.5381700000
 Al        13.9177200000        8.6251800000        1.5649200000
 Al         5.5737800000        8.6251500000        1.5649300000
 Al         8.4305900000        8.6267200000        1.5654200000
 Al         0.0875100000        8.6266900000        1.5654300000
  O         2.8314800000        6.5373700000        1.5820200000
  O        11.1745800000        6.5374500000        1.5820700000
  O         5.6992000000        6.7050600000        1.6010200000
  O        14.0429600000        6.7050900000        1.6010500000
  O         8.3056200000        6.7071200000        1.6020500000
  O        16.6494500000        6.7071100000        1.6020800000
 Al         2.8317100000        0.5182500000        1.6094200000
 Al        11.1748700000        0.5182600000        1.6094500000
 Al        13.9176500000        0.6100300000        1.6468500000
 Al         5.5738100000        0.6100200000        1.6468600000
 Al         0.0875000000        0.6115200000        1.6473600000
 Al         8.4306500000        0.6115300000        1.6473700000
 Al         1.4008500000       14.4435600000        2.7977300000
 Al         9.7439700000       14.4436300000        2.7977400000
 Al         4.2582100000       14.4426900000        2.7983700000
 Al        12.6013600000       14.4427400000        2.7983800000
 Al         7.0008300000       14.5361700000        2.8348700000
 Al        15.3446900000       14.5361600000        2.8348800000
  O         1.5271400000        8.3473500000        2.8389200000
  O         9.8702500000        8.3473500000        2.8389200000
  O        12.4763200000        8.3454600000        2.8412600000
  O         4.1332400000        8.3454900000        2.8412700000
  O        15.3449900000        8.5134700000        2.8648800000
  O         7.0011600000        8.5134800000        2.8649000000
 Al         1.4008200000        6.4284700000        2.8797000000
 Al         9.7439700000        6.4284300000        2.8797300000
 Al        12.6013600000        6.4275300000        2.8803500000
 Al         4.2582500000        6.4275300000        2.8803600000
  O         6.9992400000       12.5610900000        2.9108800000
  O        15.3431000000       12.5611100000        2.9109100000
  O         9.7714900000       12.6305000000        2.9111700000
  O         1.4283500000       12.6305500000        2.9111900000
 Al         2.8276400000       11.5443100000        2.9117800000
 Al        11.1707800000       11.5444000000        2.9118300000
  O        12.5708000000       12.6291800000        2.9130200000
  O         4.2277500000       12.6292600000        2.9130300000
 Al         7.0007700000        6.5210100000        2.9168500000
 Al        15.3447800000        6.5210100000        2.9168700000
  O         9.8702200000        0.3321600000        2.9208900000
  O         1.5271500000        0.3321700000        2.9208900000
  O        12.4763300000        0.3302600000        2.9232400000
  O         4.1332500000        0.3303000000        2.9232500000
  O         7.0011500000        0.4982700000        2.9468400000
  O        15.3450400000        0.4982800000        2.9468500000
  O         6.9992500000        4.5458700000        2.9927900000
  O        15.3431000000        4.5458700000        2.9928200000
  O         1.4284100000        4.6152400000        2.9931200000
  O         9.7714500000        4.6153300000        2.9931600000
 Al        11.1708100000        3.5292100000        2.9937600000
 Al         2.8276200000        3.5292700000        2.9938100000
  O        12.5708000000        4.6140300000        2.9949900000
  O         4.2277300000        4.6140300000        2.9950100000
  O        14.0389300000       14.3793700000        4.1300100000
  O         5.6950400000       14.3794000000        4.1300200000
  O         8.3056100000       14.3786100000        4.1305400000
  O        16.6495100000       14.3786200000        4.1305400000
  O        11.1712300000       14.6557800000        4.1555600000
  O         2.8281500000       14.6558100000        4.1555700000
 Al         0.1117900000       12.4443100000        4.2029100000
 Al         8.4549200000       12.4443500000        4.2029600000
 Al        13.8869200000       12.4440600000        4.2036800000
 Al         5.5429800000       12.4440200000        4.2037100000
  O         5.6950600000        6.3641800000        4.2119600000
  O        14.0388800000        6.3642000000        4.2119600000
  O        16.6494800000        6.3634200000        4.2124700000
  O         8.3056700000        6.3634000000        4.2125000000
  O        11.1712400000        6.6406100000        4.2375200000
  O         2.8281200000        6.6405800000        4.2375400000
 Al         8.4549200000        4.4292300000        4.2848900000
 Al         0.1117600000        4.4292100000        4.2849100000
 Al         5.5429800000        4.4289200000        4.2856400000
 Al        13.8869100000        4.4288500000        4.2856700000
 Al        11.1710700000        8.5339800000        4.3079200000
 Al         2.8279600000        8.5339400000        4.3079300000
 Al         6.9979300000        9.5673300000        4.3242700000
 Al        15.3419400000        9.5673600000        4.3243000000
  O         2.8241700000       10.4100100000        4.3412400000
  O        11.1672600000       10.4099500000        4.3412800000
  O         5.5901300000       10.6190000000        4.3648300000
  O        13.9339500000       10.6189900000        4.3648800000
  O         0.0624600000       10.6193200000        4.3651800000
  O         8.4056200000       10.6193600000        4.3651900000
 Al        11.1710800000        0.5188000000        4.3898900000
 Al         2.8279400000        0.5188600000        4.3899000000
 Al        15.3418700000        1.5522200000        4.4062600000
 Al         6.9980100000        1.5522200000        4.4062600000
  O        11.1672500000        2.3947600000        4.4232300000
  O         2.8241700000        2.3947100000        4.4232600000
  O         5.5901100000        2.6037800000        4.4468200000
  O        13.9339600000        2.6038000000        4.4468300000
  O         8.4055800000        2.6041200000        4.4471400000
  O         0.0624600000        2.6041000000        4.4471700000
  O        12.6372300000       12.4716800000        5.5609200000
  O         4.2296000000       12.5081000000        5.6469200000
  O         9.6834700000       12.4683400000        5.5397600000
  O         1.3678500000       12.5412400000        5.5667000000
 Al         2.8366000000       13.6058100000        5.5696100000
 Al        11.1632200000       13.4566000000        5.5671900000
  O         6.9582100000       12.6373300000        5.5804200000
  O        15.3233200000       12.6287300000        5.5573500000
  O         1.4964200000        4.3734600000        5.6577800000
  O         9.7799300000        4.3713500000        5.6261500000
  O        12.5793900000        4.3395300000        5.6667200000
  O         4.3502500000        4.4465200000        5.6898100000
 Al         2.9085600000        5.4354600000        5.5894300000
 Al        11.2425700000        5.4343100000        5.5678200000
  O         6.9288600000        4.6024000000        5.6270900000
 Al         6.9552300000       14.4869500000        5.6414500000
  O        15.3515300000        4.5503100000        5.6443900000
 Al        15.3112500000       14.3952400000        5.6782000000
 Al         6.9997300000        6.5005000000        5.7023100000
 Al        12.5533000000       10.6092100000        5.6202700000
 Al         1.4234400000       10.6792200000        5.6699000000
 Al         9.7074400000       10.7106200000        5.7220100000
 Al        15.4322900000        6.5294200000        5.6942400000
 Al         4.2504700000       10.6603800000        5.7150900000
  O         7.0279700000        8.4721500000        5.7891600000
  O        15.2346000000        8.4242900000        5.7238100000
  O         9.8763300000        8.7930300000        5.6734400000
  O         4.0956500000        8.7477700000        5.7673100000
  O        12.5077800000        8.6366600000        5.7242000000
  O         1.6033100000        8.7533100000        5.7873400000
  O         6.9056600000        0.3230800000        5.7429500000
  O        15.2794800000        0.3006300000        5.7904100000
 Al         1.4237900000        2.5489000000        5.7225800000
 Al         9.6619100000        2.5881200000        5.8284300000
 Al        12.6104600000        2.5110900000        5.7649200000
 Al         4.2984400000        2.5242900000        5.7781500000
  O         4.1390900000        0.6334000000        5.8232200000
  O        12.3607300000        0.6054000000        5.8575700000
  O         9.7969800000        0.6603700000        5.8131100000
  O         1.5064100000        0.6452600000        5.6970100000
  O        11.1683300000       10.5150400000        6.9151100000
  O         2.8792600000       10.4935900000        7.1106600000
  O         8.4611200000       10.4390800000        6.9569100000
  O         5.6920200000       10.3825300000        7.0156700000
  O         0.1632300000       10.4393600000        7.0375600000
  O        13.9723300000       10.4519100000        6.9732900000
 Al         5.6125300000        8.6595100000        7.1449400000
 Al        11.1088400000        8.5680500000        7.0873400000
 Al         2.8844800000        8.6638400000        7.0899900000
 Al        13.8441500000        8.6179200000        7.0033300000
 Al         8.4621400000        8.6163600000        7.0657500000
  O        11.1384700000        2.4393100000        7.0874300000
  O         2.8176300000        2.4120900000        7.0473700000
 Al         0.1506300000        8.5988100000        7.0719200000
 Al         6.9961800000       11.5369700000        7.0640000000
 Al         5.5810500000        0.5661300000        7.1347000000
 Al        15.4222000000       11.5236100000        7.0337400000
 Al        13.8551700000        0.5229700000        7.0413300000
 Al        11.0667500000        0.4380000000        7.1953200000
 Al         2.8067900000        0.5158000000        7.2295000000
  O         5.4970100000        2.3872100000        7.1209800000
 Al         8.3221700000        0.5146900000        7.1040100000
  O        13.9148000000        2.3334100000        6.9737800000
  O         8.3168900000        2.3866800000        7.0374500000
  O        11.0773700000       14.3955800000        7.0884600000
  O         2.9332700000       14.4861800000        7.0973800000
  O         0.1325800000        2.3938200000        7.0816000000
 Al         0.0843000000        0.5193200000        7.0224900000
 Al         6.8434100000        3.4325900000        7.0553700000
  O        11.2042500000        6.4511700000        7.1105100000
  O         2.9538100000        6.3785300000        7.0967100000
 Al        15.3350600000        3.4114800000        7.1789100000
  O         5.6684300000       14.7114700000        7.2538300000
  O         8.1399100000       14.6814300000        7.0436400000
  O        13.9003600000       14.6705300000        7.1575600000
  O        16.4605300000       14.5823800000        7.2374900000
  O         5.7249100000        6.7491100000        7.1940800000
  O         8.2907000000        6.6270400000        7.1154800000
  O        14.0818100000        6.6092700000        7.1706500000
  O        16.6545000000        6.6357200000        7.1485200000
  O        -0.0164800000       14.4877100000        9.6832700000
  H        -0.0713400000       15.1378400000       10.4740100000
  O         0.2004200000        2.5201100000       10.1690600000
 Al         0.0986500000        4.3244600000        9.9829100000
  O         0.1352000000        6.3134000000        9.7545500000
  O        -0.4689800000        8.2606000000       11.3537500000
 Al         0.1618200000       12.3917700000        9.9309200000
  H        -0.0301400000        6.9829700000       10.4970300000
  O         0.3785100000       10.5672200000       10.1889600000
  H        -1.1163900000        7.7387400000       11.8907800000
  H         1.1584600000        2.1541300000       10.0541100000
  H         1.2979900000       10.2420400000        9.9866800000
  O         1.3639100000       12.5084300000        8.6886800000
  O         1.4249900000        4.5767400000        8.6796900000
  O         1.2863200000       12.8889200000       11.3543100000
  O         1.3572500000        0.2258700000        8.2307200000
 Al         1.4661100000        6.4653800000        8.3418400000
  O         1.4848400000        8.2673400000        8.3164400000
 Al         1.3634100000       14.3608600000        8.3626700000
  O         1.5439700000        4.6727100000       11.2618600000
  H         1.4935900000       12.1708000000       12.0098200000
  H         1.6343000000        4.3779000000       12.2571000000
  H         2.2539500000        5.3496600000       10.8203500000
  H         2.0685700000       13.4900800000       11.1352300000
 Al         2.7336800000        3.4933400000        8.6133300000
  O         2.6552800000       14.4100700000        9.6834900000
  O         2.8577200000        6.5054200000        9.7740700000
  O         2.8752800000        2.3018200000       10.0096400000
 Al         2.8607000000       11.5142800000        8.6162000000
  H         3.0210400000        7.3328400000       10.2775100000
  H         2.8181900000       15.2529700000       10.1568000000
  O         2.8690200000       10.3586700000        9.9883400000
  H         3.8138000000       -4.2522000000       12.1091000000
 Al         4.2304400000        6.3109000000        8.4868700000
  O         4.1429100000        4.4468500000        8.8527100000
  O         4.2197100000        8.4051600000        8.3894700000
  O         4.2746200000        0.3023800000        8.4609300000
 Al         4.2655300000        1.3207100000        9.9643000000
  O         4.4987500000       -3.6492100000       11.6589900000
 Al         4.2872200000       14.3003900000        8.4337000000
  O         4.1473400000        0.0404400000       11.3382400000
  O         4.2864400000       12.5099300000        8.6671500000
 Al         4.2938600000        9.3195700000        9.9378500000
  O         4.3557300000        4.2950300000       11.4028900000
  H         4.7854900000       -2.9232900000       12.2597100000
  O         4.1923600000        8.1727600000       11.1962300000
  H         4.7226600000        -.7573258827       11.0664700000
  H         3.6687600000        3.6680900000       11.1904700000
  H         4.7841300000        7.4005800000       11.0671700000
  O         5.5286500000        6.2881700000        9.6713100000
  O         5.5986400000       14.2817800000        9.7771900000
 Al         5.6894700000       12.3590100000        9.9194700000
 Al         5.6291400000        4.3904200000        9.9571200000
  O         5.6493700000        2.4074400000       10.0723300000
  O         5.7659500000       10.3842300000        9.9759300000
  O         7.0067000000        0.4104400000        8.4898800000
 Al         6.9264300000       14.4959900000        8.5813500000
 Al         6.9647800000        6.4704400000        8.4618100000
  O         7.0457300000        4.4557300000        8.5824100000
  O         6.9887900000        8.4154200000        8.4404700000
  O         7.1001700000       12.3758600000       11.1872800000
  H         7.0991300000       13.1922800000       11.6728300000
  O         7.1566700000        4.4874400000       11.0884500000
  O         7.0488300000       12.5074600000        8.5836000000
 Al         7.1895900000        1.5289300000        9.9816500000
  C         7.1909700000        4.2271400000       12.4998100000
 Al         7.2776600000        9.3559000000        9.8918000000
  O         7.4392900000       0.28575411729       11.2413700000
  O         7.6921700000        8.1927300000       11.1393400000
  H         8.3632500000       15.2050800000       10.4384300000
  H         8.0851400000        7.1398200000       10.3583200000
  H         6.7189600000        -.3688158827       11.2489900000
  O         8.4164300000       14.3498800000        9.8368100000
  O         8.3260200000        6.3922800000        9.6260300000
 Al         8.5244300000       12.3671400000       10.1021300000
  H         9.2980200000        7.9236500000       12.4101100000
 Al         8.5538000000        4.3419500000        9.9281800000
  O         8.6236400000        2.5026500000       10.2088000000
  O         8.5400000000       10.5287500000        9.9475100000
  H        10.5483500000        5.4336400000       10.8237200000
  H         9.7654600000       13.2728700000       11.9821500000
  H         9.7264600000        2.1198100000       10.1396200000
  H         9.5428100000       10.1979800000       10.0433900000
  O         9.8043100000        5.0374900000       11.4778800000
 Al         9.6513000000       14.4114000000        8.3882800000
  O         9.6569900000        0.2129900000        8.3392600000
  O         9.7343500000        4.5599100000        8.6323600000
 Al         9.6829700000        6.4726600000        8.3945400000
  O         9.7182700000       12.4003300000       11.5018800000
  O         9.7805600000        8.3609300000        8.2274300000
  O         9.6469100000       12.6118400000        8.5187100000
  H        11.1037300000       13.9475500000       10.4547800000
  O        11.0301100000        6.4531000000        9.7151100000
  O        11.1116800000        2.3536100000        9.9424500000
 Al        10.9953900000       11.5041800000        8.4968000000
 Al        11.1399200000        3.5010600000        8.5001100000
  O        11.1142400000       14.5387400000        9.7338100000
  O        11.0597800000       10.3225000000        9.8484800000
  H        13.4808700000       14.9033900000       10.6488400000
  H        11.1381500000        7.2046400000       10.3920900000
  H        11.4717000000       11.9263100000       11.3959500000
  H        12.3018900000        4.7764000000       12.1063100000
  O        12.3753100000        8.1529300000       11.2072500000
  O        12.6450300000        0.1907700000       11.2328300000
  H        11.9411000000        3.4586800000       11.2577100000
 Al        12.4385500000        1.1904700000        9.9220900000
 Al        12.5653400000        6.2647700000        8.4943700000
 Al        12.5678300000        9.3102400000        9.8169000000
 Al        12.4386700000       14.2075200000        8.4764300000
  O        12.6278600000        4.4364900000        8.5640500000
  O        12.4392300000        0.2641500000        8.4405100000
  O        12.5438700000        8.4351200000        8.2999500000
  O        12.4981500000       12.3946600000        8.6976400000
  O        12.5667600000        4.2064500000       11.3411900000
  H        13.0513400000        7.4162600000       11.2053900000
  O        12.5179800000       12.2898600000       11.5082400000
  H        12.8777200000       12.1473800000       12.4579400000
 Al        13.8501700000        4.3580300000        9.8650200000
  O        13.9387600000        2.3466500000       10.0480900000
 Al        13.7697100000       12.0729200000        9.9366700000
  O        13.8236400000        6.2848800000        9.8181100000
  O        13.7639900000       14.2609500000        9.8809500000
  O        14.1046100000       10.2523300000       10.1365700000
  O        15.4192300000        4.4776700000        8.6838100000
 Al        15.1730100000       14.5279500000        8.5370800000
  O        15.4090600000        8.4540800000        8.4897900000
 Al        15.3853100000        1.4056000000        9.9988400000
  O        15.2096900000        0.3755500000        8.5129000000
 Al        15.2634000000        6.4535500000        8.5072300000
  O        15.1206200000        4.4139500000       11.1809800000
  O        15.2696200000       12.4999800000        8.5921300000
 Al        15.6929700000        9.3759200000       10.0219600000
  H        15.1777200000        5.1707900000       11.7751100000
  O        15.2461600000       12.3439300000       11.1453500000
  H        15.2788200000       11.5690700000       11.7656700000
  O         7.2041600000        8.3341100000       26.5858300000
  H         6.2778500000        8.1818100000       26.3053400000
  H         7.2753000000        8.1680500000       27.5569600000
  O        10.5564900000        4.2407900000       24.0112800000
  H        11.2972500000        3.6525400000       24.2284600000
  H         9.9510600000        3.7869400000       23.3842100000
  O         1.6474000000       10.6595600000       15.5911100000
  H         0.8053600000       10.2698200000       15.8638400000
  H         2.2985000000        9.9975800000       15.9760900000
  O         9.1099500000       10.8721900000       13.3506300000
  H         9.2582400000       11.4133000000       12.5412200000
  H         9.2217900000        9.8941000000       13.1696300000
  O        -0.4518900000        3.1910400000       20.5946400000
  H        -1.2751100000        3.6082000000       20.2694400000
  H        -0.4087800000        3.6802500000       21.4820800000
  O         9.6313200000       13.2032600000       21.6318700000
  H        10.3520000000       13.0535600000       20.9656100000
  H         8.8013600000       13.7476100000       21.2043400000
  O        -2.0741700000        3.5628500000       16.1175200000
  H        -2.1089700000        3.6655200000       15.1112900000
  H        -2.0980500000        4.4944100000       16.4580100000
  O        10.0867900000        8.1532200000       12.8762000000
  H        10.7901800000        8.1582500000       12.2005600000
  H         9.1242600000        7.4011100000       14.3901900000
  O        11.5227600000        1.9265100000       13.1188200000
  H        10.7525200000        1.2867000000       12.9305300000
  H        12.3890300000        1.4599300000       13.2403000000
  O        15.1031200000        1.7881400000       27.6760700000
  H        15.5065200000        1.8555400000       28.5846000000
  H        15.6947700000        1.1064100000       27.1903400000
  O         8.6997200000        8.4415500000       17.2756100000
  H         9.3494600000        8.0409300000       17.8848500000
  H         8.5652400000        7.9322300000       16.4432600000
  O        12.9918400000       17.3404500000       13.5577700000
  H        13.9603700000       17.7068300000       13.5444000000
  H        13.1050400000       16.7241000000       14.3696800000
  O        16.6121800000        2.0273600000       16.7865700000
  H        15.9117100000        2.7015700000       16.5580700000
  H        17.1382700000        1.7862100000       15.9836100000
  O         7.4513500000       14.5919900000       20.5149400000
  H         7.4900200000       15.5553300000       20.6690600000
  H         7.4423600000       14.6285600000       19.5430800000
  O        15.4143800000       12.0280800000       21.8846600000
  H        14.8838400000       11.3188600000       22.3065500000
  H        14.8519300000       12.8259800000       21.7023100000
  O        10.4071000000       -0.8004100000       12.5270400000
  H        10.7840900000       -1.1728700000       13.3631100000
  H        11.1812300000       -0.5344500000       11.9627000000
  O         7.3301300000       10.1897900000       19.1003700000
  H         7.8557800000        9.7239800000       18.3516500000
  H         7.9940000000       10.1927300000       19.8204600000
  O         4.3303700000        7.7409200000       20.5408400000
  H         4.9461900000        7.5129000000       19.8378400000
  H         4.7602400000        7.8384600000       21.3863500000
  O        -3.9593300000       10.0117700000       26.6187100000
  H        -3.6910100000       10.8960500000       26.3252200000
  H        -4.5805400000       10.1245100000       27.3173400000
  O         7.0878500000       10.5392700000       22.8884400000
  H         7.2987900000       10.5351400000       23.8648400000
  H         7.9367900000       10.3881800000       22.3674000000
  O         2.8058200000        3.9684500000       26.6927000000
  H         2.9753300000        3.0058400000       26.3948300000
  H         2.2050600000        4.3363900000       26.0439600000
  O         7.2823900000        0.9406900000       24.9512700000
  H         6.7002300000        1.1257100000       25.7296500000
  H         7.1909600000       -0.0389000000       24.8299800000
  O        13.0959900000       15.3755200000       27.1472400000
  H        13.6659000000       16.0409800000       27.4915600000
  H        13.4455000000       14.5335600000       27.6215400000
  O         2.2300300000       15.7158700000       16.9932400000
  H         2.9589300000       15.7694300000       17.5914000000
  H         2.0228800000       14.7192500000       17.0136700000
  O         6.6499400000       18.1239000000       22.9014000000
  H         6.2567600000       18.9949100000       23.2062700000
  H         7.0423800000       17.6399900000       23.7491900000
  O        13.9126900000        4.1751500000       19.2336900000
  H        13.6379500000        3.4173800000       18.6882400000
  H        14.0010400000        4.9448000000       18.5726200000
  O         3.8676200000        8.9987100000       16.3481100000
  H         3.9582300000        8.1808400000       15.7924500000
  H         4.5862800000        8.7891200000       17.0544200000
  O         3.6968900000        6.9890200000       14.2220200000
  H         3.0705700000        7.5405300000       13.7568900000
  H         4.5888600000        7.5423200000       14.1569800000
  O        17.2038800000       13.9007300000       14.7426200000
  H        16.4723100000       14.0743000000       14.1173600000
  H        16.8899000000       13.0476900000       15.1463100000
  O        -1.8429600000        0.2529000000       17.4022200000
  H        -1.1476900000        0.8246200000       16.9799800000
  H        -1.3698900000       -0.3901800000       17.9668900000
  O        11.8681500000        6.0624700000       22.5215100000
  H        11.7955900000        5.7367400000       21.6261900000
  H        11.3970200000        5.3644600000       23.1738700000
  O        15.6817600000       11.8376100000       26.7392200000
  H        15.6245000000       10.8639900000       26.6215300000
  H        15.0343200000       12.0959500000       26.0110400000
  O        10.0674300000        1.1233300000       22.4954600000
  H         9.4464500000        1.9134800000       22.2754200000
  H         9.9184000000        0.9542700000       23.4013400000
  O         5.8209100000        8.3025600000       22.8814200000
  H         6.6420400000        7.7676400000       22.9019000000
  H         6.2082300000        9.1103900000       22.5109600000
  O        13.1551400000        9.3144600000       14.0217400000
  H        12.9255900000       10.2931800000       14.0319000000
  H        13.0055200000        8.9566100000       13.1110100000
  O         9.0346900000        5.0079500000       15.9760400000
  H        10.0077900000        4.8904600000       16.0968000000
  H         8.7294000000        4.0684500000       15.7345700000
  O         6.8002200000        3.3886700000       27.5964100000
  H         7.8152600000        3.6415900000       27.4305200000
  H         6.4011800000        4.1349500000       27.0630800000
  O         9.1866700000        4.0392300000       26.4693000000
  H         9.4710600000        3.3767400000       25.8360200000
  H         9.2320700000        4.8545200000       25.9727900000
  O        13.6541900000       13.1943700000       28.5349100000
  H        12.8455800000       12.7078900000       28.3397100000
  H        14.4539300000       12.6506100000       28.2962100000
  O        16.4589100000        8.8016800000       16.7358900000
  H        16.9212100000        8.6037100000       17.5995300000
  H        15.5246700000        9.1807000000       16.9334200000
  O        11.6162700000        3.8901500000       15.7453300000
  H        11.1548700000        3.2734400000       15.0865300000
  H        12.3445200000        3.4121100000       16.2355500000
  O        13.7306500000       12.0496300000       24.8757600000
  H        13.3419200000       12.9240100000       24.6509800000
  H        13.6882300000       11.4803000000       24.1251100000
  O        14.4624700000       10.2144000000       17.9500200000
  H        14.9237900000       10.7610800000       18.5765500000
  H        13.5714300000       10.5618600000       17.8306200000
  O         8.3546900000        7.2029900000       15.0198000000
  H         8.6109500000        6.3334100000       15.4540100000
  H         6.8588100000        7.8744200000       13.9803300000
  O        -1.7157800000       -1.4969000000       12.9864900000
  H        -1.7862100000       -2.2939200000       12.3813300000
  H        -1.2705300000       -0.8557600000       12.3766800000
  O        10.1205600000       -0.0125500000       19.8016400000
  H        10.3967300000       -0.9907700000       19.7384300000
  H         9.8239800000        0.1129300000       20.7615000000
  O        17.7391400000       13.5672600000       22.2985500000
  H        16.9510300000       13.1044000000       22.5579100000
  H        18.5440100000       12.9613900000       22.4217600000
  O         9.1873600000       10.5086300000       21.1222200000
  H        10.0432500000       10.0809300000       21.4703800000
  H         9.2950300000       11.4761900000       21.3413500000
  O         4.7914700000        4.1781900000       17.2728700000
  H         5.0176500000        3.3275300000       16.9081000000
  H         4.0308600000        4.4983200000       16.6434700000
  O        20.4684400000       14.7745600000       20.4216400000
  H        21.0669100000       15.5397700000       20.6565000000
  H        19.7139700000       14.8518100000       20.9776200000
  O         9.8711100000       14.1048000000       24.2260900000
  H         8.9450900000       14.4667900000       24.3403300000
  H         9.8192500000       13.8696900000       23.2525700000
  O         5.9970300000        8.1796000000       13.6094400000
  H         6.0423700000        9.0970500000       13.8176100000
  H         6.9701700000        8.0227200000       11.8322000000
  O        10.8588300000        9.0548500000       24.7447500000
  H        10.3089800000        8.2792200000       25.0483900000
  H        11.4646200000        9.3384600000       25.3477300000
  O        19.9712800000       12.6641500000       25.7159800000
  H        19.1781400000       13.2357300000       25.6054400000
  H        20.0865900000       12.4304300000       24.7986200000
  O        13.0367900000       11.9874500000       14.0521500000
  H        12.4150600000       12.5965800000       14.4837300000
  H        13.8598000000       12.2867300000       14.4792300000
  O        11.8981300000       10.9487500000       17.6145000000
  H        11.1655700000       10.7357200000       16.9990200000
  H        11.8429900000       10.3352400000       18.3075900000
  O        17.7639800000        3.6514300000       18.5106600000
  H        17.4620800000        2.8693600000       17.9514800000
  H        17.0893700000        3.5290300000       19.2873300000
  O         5.8000900000       12.2109700000       17.8767300000
  H         5.4967400000       12.0639900000       16.9286900000
  H         6.2586100000       11.4145300000       18.1582300000
  O         8.6556500000        3.4188700000       21.8318900000
  H         7.8294100000        2.9274500000       22.0967000000
  H         8.5795900000        3.6620200000       20.8469400000
  O        16.9461800000       16.2388700000       26.1632800000
  H        17.0816100000       15.3118100000       26.3515700000
  H        16.6935300000       16.4595000000       25.2384200000
  O        15.1934000000        7.8432800000       20.0251400000
  H        15.0034500000        7.2712000000       20.8102700000
  H        14.9424000000        7.3316700000       19.2590900000
  O         3.3799400000       11.9991700000       22.7268600000
  H         4.1721800000       12.5756500000       22.4831300000
  H         3.4187400000       11.2489200000       22.0937200000
  O        13.9618600000       -1.8797400000       21.0151100000
  H        13.9418300000       -1.1960800000       21.7191400000
  H        14.7608300000       -1.6908100000       20.4341800000
  O        14.5052000000        3.6455000000       25.8154000000
  H        14.3717500000        4.4600800000       26.3127300000
  H        14.7813800000        2.9868700000       26.5622200000
  O         2.7491400000        4.9644700000       15.6159200000
  H         2.0185700000        5.3581000000       16.1888800000
  H         3.2079400000        5.8013500000       15.3396500000
  O        16.2645800000        1.2236700000       23.9128000000
  H        16.9126700000        1.4036800000       23.2593700000
  H        15.3726100000        1.2012700000       23.4738200000
  O         2.3844500000       -6.4824400000       25.7688100000
  H         1.7279000000       -6.8497700000       26.3099600000
  H         2.7201000000       -5.6404000000       26.1977900000
  O        15.4036800000        9.2849000000       26.4570500000
  H        14.5025700000        9.0422900000       26.4760200000
  H        15.7017500000        8.8781000000       25.6243000000
  O         1.8972900000       -0.3722800000       12.7450200000
  H         2.7806300000       -0.3852700000       12.2406800000
  H         1.7490900000       -1.3526300000       13.0144800000
  O         3.5262600000        1.7050000000       23.3987800000
  H         3.0006500000        1.1031600000       22.7760000000
  H         4.4626100000        1.5171200000       23.0838800000
  O        18.3232000000        0.1201800000       22.0802100000
  H        17.9520700000       -0.7370200000       22.2486000000
  H        18.0965600000        0.4671000000       21.1591600000
  O         5.1169600000       -0.1162500000       14.2216300000
  H         4.9218900000        0.1897700000       13.3188200000
  H         4.4645200000       -0.8679500000       14.3631100000
  O         7.6606900000       10.9575600000       25.5467000000
  H         6.9797900000       11.5202000000       25.9568900000
  H         7.6633700000       10.1145000000       26.0442000000
  O        15.9127800000       16.4127500000       11.3854500000
  H        16.7774700000       16.7198300000       11.6911600000
  H        12.8146600000       16.5587200000       12.1339400000
  O        15.5079300000       10.6216600000       13.2343800000
  H        14.8070500000        9.9297600000       13.3467500000
  H        16.3548400000       10.2020600000       13.1160000000
  O         1.9536200000        1.2735000000       14.7819100000
  H         2.2566100000        0.6871400000       15.5536100000
  H         2.0175700000        0.6641600000       13.9460900000
  O         0.8146800000        6.1351100000       17.3449900000
  H         1.1963400000        6.7094300000       18.0949800000
  H         0.9588400000        5.1629100000       17.7578700000
  O        12.1777700000        5.7043500000       13.2906100000
  H        11.9898000000        5.0589900000       14.0647400000
  H        11.4580400000        6.4107100000       13.3445300000
  O         8.8052800000       13.6691000000       15.6635000000
  H         8.4272800000       14.1957200000       16.3844900000
  H         8.9961300000       12.7336500000       16.0724300000
  O        15.4962200000       11.9665700000       15.6464900000
  H        15.6950700000       11.3591800000       14.9192200000
  H        14.9955700000       11.3252200000       16.2262000000
  O        12.5666500000        1.9293700000       18.2796700000
  H        13.3644000000        1.3747400000       17.9618000000
  H        12.5056500000        1.8267500000       19.2727300000
  O        10.1846400000       12.1740700000       26.2284900000
  H        10.3133300000       12.8657300000       25.5671500000
  H         9.4533900000       11.6196100000       25.9734800000
  O        14.6416600000        6.3286500000       22.4990200000
  H        13.7068400000        6.1865500000       22.6191000000
  H        15.1255300000        5.4854400000       22.7219500000
  O         7.1431400000       -1.9919400000       13.3632400000
  H         6.5537200000       -1.2559500000       13.6530900000
  H         7.6534100000       -2.2718800000       14.2104100000
  O        13.5049800000       -0.5587500000       15.3778500000
  H        13.9703800000       -1.0168600000       14.6334900000
  H        14.1160100000       -0.3473600000       16.2162900000
  O         5.5020100000        0.3259500000       18.1359100000
  H         5.5260400000        0.8478700000       18.9705100000
  H         5.7804200000        0.9165700000       17.3537500000
  O         5.6944400000        8.0316400000       18.2356400000
  H         6.2919100000        7.3630100000       17.8755100000
  H         6.3547200000        8.6534200000       18.5623400000
  O         3.6010300000       12.4002400000       19.3644200000
  H         3.7444300000       13.2185900000       19.9164000000
  H         4.4116100000       12.3815200000       18.7019400000
  O        12.2835000000        2.3947900000       24.6455300000
  H        11.6757500000        2.2156100000       25.3393100000
  H        12.9739600000        2.7870500000       25.2021500000
  O         9.8113000000        1.3038800000       25.4152400000
  H         9.9914200000        0.9021300000       26.3163900000
  H         8.8506000000        1.1921200000       25.1362600000
  O        14.9916300000        6.5253000000       13.0189800000
  H        14.1324900000        6.4216800000       13.5081200000
  H        15.5195700000        6.7963500000       13.8241300000
  O        18.6079400000       12.9832900000       17.4093000000
  H        19.2826200000       12.9165500000       18.1447200000
  H        18.7365700000       12.1081000000       16.8982800000
  O        14.7704900000        6.1927500000       17.0021800000
  H        15.6950900000        6.5379400000       17.1100700000
  H        14.2857100000        6.9352600000       16.6186400000
  O         6.4328200000       14.9644100000       28.6151300000
  H         7.4063800000       15.1220300000       28.6567200000
  H         6.0684000000       15.7597800000       28.1886200000
  O        12.6751400000       14.4979200000       24.7075300000
  H        11.6375900000       14.4669400000       24.6516000000
  H        12.9111900000       14.9561700000       25.5378600000
  O         2.7384600000        9.9572400000       20.3222600000
  H         3.3633800000        9.1542400000       20.3576200000
  H         3.2576900000       10.7719300000       20.0068400000
  O         8.6080600000        2.2912500000       15.6411200000
  H         9.2015600000        1.9512900000       16.4233400000
  H         8.6004300000        1.7203900000       14.7855400000
  O         7.0897600000        5.4783800000       18.0401800000
  H         7.6938000000        5.5858700000       17.2108700000
  H         6.3113700000        4.9770100000       17.6664600000
  O        12.3604800000        9.5253100000       19.9773700000
  H        11.8899500000        9.3623600000       20.8255700000
  H        13.2072400000        9.0873300000       20.0153400000
  O        16.3075200000       11.9019100000       19.3743700000
  H        16.3034300000       11.9143100000       20.3439500000
  H        17.2679200000       11.7960000000       19.1257900000
  O        22.2767300000        4.3543700000       23.6929500000
  H        22.1051700000        4.4426900000       24.6699400000
  H        21.5287500000        4.7744800000       23.1530400000
  O         5.0587800000        5.0835200000       26.1013700000
  H         4.1084500000        4.7930300000       26.3128600000
  H         5.0021900000        6.0386900000       25.7942600000
  O        11.5904200000       13.4700600000       19.5895400000
  H        12.3305000000       13.9233500000       20.0506600000
  H        11.8596400000       12.7693100000       18.9687000000
  O        18.5185800000        5.5721600000       24.3682900000
  H        19.1336900000        5.0763800000       23.8227800000
  H        18.5342700000        6.5354400000       24.1276000000
  O         8.9122400000        3.9774100000       19.2825800000
  H         9.1991400000        3.2664700000       18.6343700000
  H         8.1820600000        4.5386600000       18.9012700000
  O         9.8928000000        1.7300600000       17.9442300000
  H         9.7485700000        0.9561700000       18.5127600000
  H        10.8900000000        1.8690100000       17.8259200000
  O        16.2470900000        4.4173700000       23.1805300000
  H        17.0851500000        4.7137700000       23.6226000000
  H        15.9288300000        3.6081400000       23.6935500000
  O        11.3396300000        5.2800200000       19.4972200000
  H        12.1092400000        4.6671400000       19.4241600000
  H        10.5815400000        4.7283300000       19.5910400000
  O        10.4832200000       -0.2140900000       27.9598800000
  H        10.2956600000        0.2930600000       28.7508400000
  H        11.4842800000       -0.1908900000       27.9234900000
  O        14.0293900000       -0.0357500000       22.9629000000
  H        13.6626900000       -0.6252700000       23.6749300000
  H        13.2551000000        0.3469800000       22.4839800000
  O        10.8947700000        7.7336900000       18.3494700000
  H        11.4773700000        8.1615200000       18.9641800000
  H        10.9350800000        6.7425800000       18.6459100000
  O        12.7721000000        7.5698500000       16.1111300000
  H        11.9964500000        8.0017100000       16.6402500000
  H        12.9558800000        8.2995700000       15.4905500000
  O         9.4182200000       10.9234800000       16.1187800000
  H         9.0677400000       10.0878600000       16.5783900000
  H         9.2091800000       10.7597200000       15.1551300000
  O        11.4055300000       13.8679900000       14.8016000000
  H        12.0287400000       14.5016700000       15.2638200000
  H        10.5206900000       13.8861800000       15.2884600000
  O        15.9164800000        8.0710800000       24.0707800000
  H        15.1738900000        7.5200300000       23.8370400000
  H        16.7582100000        7.7844700000       23.6718100000
  O        17.5213600000       13.5775200000       26.0193200000
  H        17.1416300000       13.6279800000       25.1155700000
  H        16.9695100000       12.7384600000       26.3425700000
  O        18.5857300000        8.2119100000       23.5388300000
  H        18.9222000000        8.6062400000       22.6765600000
  H        18.8575200000        8.7995000000       24.2314300000
  O        11.4988400000        8.7530300000       22.3471400000
  H        11.2966700000        8.9708400000       23.3392800000
  H        11.4945900000        7.7195200000       22.4406800000
  O        15.1682400000        2.9757000000       13.5100100000
  H        16.1666900000        3.1447200000       13.6038400000
  H        15.2002900000        3.4022700000       12.5640100000
  O         3.5361900000        3.3606100000       19.7098000000
  H         2.6431600000        3.2663200000       19.2298700000
  H         4.0974300000        3.8596700000       18.9249300000
  O         6.4647000000       10.7199200000       13.4911500000
  H         7.5197000000       10.9376700000       13.6074900000
  H         6.4360700000       11.2335400000       12.7155400000
  O         5.9244400000        1.7435800000       15.9345600000
  H         5.4324900000        1.1240800000       15.2391000000
  H         6.8751300000        1.9287100000       15.7651300000
  O         7.0904900000       14.4713900000       24.1859300000
  H         6.6333000000       13.9473400000       24.8752100000
  H         6.8075800000       14.2065900000       23.2779700000
  O         5.9671600000       12.7886900000       22.4337300000
  H         6.3241900000       12.9954500000       21.5195600000
  H         6.4330700000       11.9091300000       22.6451300000
  O         3.4345700000       -2.3046100000       14.3963000000
  H         3.9366700000       -3.0958500000       14.6906100000
  H         2.5158700000       -2.3506400000       14.7335700000
  O         1.0400400000        8.2787200000       19.0912100000
  H         0.2646200000        8.1067100000       19.7610100000
  H         1.6501100000        8.8774500000       19.5414200000
  O         2.4098900000       11.0186300000       12.9398600000
  H         2.0343000000       10.8600400000       13.8167000000
  H         2.3266400000       10.1053200000       12.4831000000
  O        10.9463300000       11.3590800000       28.4430100000
  H        10.6493300000       11.8403700000       27.5428300000
  H        10.2163000000       11.4213600000       29.0315300000
  O         5.6887300000        0.9504600000       27.2697300000
  H         6.0043100000        1.9005200000       27.5424300000
  H         4.7093300000        1.0175500000       27.1710300000
  O         1.5107500000        3.5317500000       13.6883200000
  H         1.9087500000        2.7365300000       14.1274600000
  H         1.7006100000        4.2906500000       14.3580100000
  O         2.9582900000       17.4303200000       25.9748500000
  H         2.0319800000       17.0491300000       26.1018000000
  H         3.0984000000       17.3400200000       24.9666200000
  O         6.1933900000       13.0698800000       26.4382200000
  H         6.3353700000       13.6007100000       27.2898800000
  H         5.1780700000       12.9154500000       26.4134600000
  O         1.7952000000        8.5008000000       12.6787200000
  H         2.5640900000        8.4404900000       12.0665600000
  H         0.9448100000        8.3804300000       12.0911600000
  O        15.9101000000       14.5108300000       19.0160400000
  H        16.0167500000       13.4976900000       18.9082600000
  H        16.7983800000       14.8337800000       19.3994000000
  O         1.1006800000        0.6259900000       19.4606500000
  H         0.3316500000        1.1803400000       19.3554400000
  H         1.5043800000        0.4276500000       18.5291000000
  O         5.0894600000       11.6263400000       15.5975400000
  H         4.6299600000       10.7540500000       15.8542800000
  H         5.6098700000       11.3062500000       14.7028500000
  O         9.1191800000        2.0737300000       13.2394000000
  H         9.4487400000        1.7552500000       12.3648600000
  O         0.4434700000        6.9538400000       14.6531500000
  H         0.1724500000        7.4711100000       15.5040000000
  H         0.9738400000        7.5848000000       14.1383100000
  O         3.6976200000        5.1807900000       21.8495600000
  H         3.7403100000        5.8373900000       21.0800200000
  H         3.4719500000        4.4276600000       21.2347700000
  O         5.0895900000       17.2218700000       20.8078900000
  H         4.4435700000       17.9487200000       20.5354800000
  H         5.8083400000       17.5253300000       21.4703400000
  O         7.8118700000        6.0971900000       23.2615900000
  H         7.0585700000        5.6097800000       23.6740300000
  H         8.2479000000        5.4889900000       22.6416400000
  O         4.8944600000        7.8172500000       25.3191700000
  H         5.0052100000        8.0879400000       24.3882700000
  H         4.1000400000        8.2399400000       25.7273100000
  O         7.3762100000       14.2884200000       17.9031600000
  H         6.8596000000       13.4197100000       17.8422100000
  H         6.7357800000       15.0891900000       18.0139300000
  O        12.5162400000        1.3502800000       21.0335500000
  H        12.2967500000        0.5211000000       20.5690400000
  H        11.6979300000        1.3899300000       21.6570800000
  O        13.6949900000        9.9293100000       23.2219700000
  H        14.4843900000        9.3365400000       23.3684800000
  H        13.0472200000        9.3058000000       22.8454100000
  O         9.2770500000        6.9077400000       25.4711600000
  H         8.8203300000        6.6935500000       24.5840400000
  H         8.5798400000        7.2908300000       26.0176500000
  C         5.9604100000        3.7078500000       13.2197000000
  H         7.5192400000        5.2843600000       12.9933700000
  O         5.8225300000        2.0990400000       13.0511500000
  H         6.0945200000        3.6154100000       14.2955100000
  C         4.6668600000        4.3030900000       12.7638700000
  H         4.6542000000        5.3927700000       13.0495400000
  H         3.8758100000        3.7744300000       13.2904700000
  H         5.6978400000        1.7929300000       12.1670000000
  C         9.7375700000        4.2549900000       12.7938900000
  C         8.6601400000        3.8044700000       13.5287500000
  H         8.6095300000        3.8166600000       14.5957700000
  H        10.3748600000        3.3485500000       12.5643100000
  H        10.0857600000        5.2792900000       13.3625800000
